# Supplementary material for: Single-cell analysis reveals new evolutionary complexity in uveal melanoma
Source: Nat Commun. 2020 Jan 24;11:496. doi: 10.1038/s41467-019-14256-1 (PMC6981133; doi:10.1038/s41467-019-14256-1)
Supplement: Supplementary file 5 — Supplementary Data 1 [file 41467_2019_14256_MOESM5_ESM.csv]

	p_val	avg_logFC	pct.1	pct.2	p_val_adj	cluster	gene
IGKV3-20	0	5.72951131498206	0.66	0.071	0	B-Cells Class 1B Met	IGKV3-20
IGLV3-1	0	5.65344997726314	0.746	0.061	0	B-Cells Class 1B Met	IGLV3-1
IGLV2-14	0	5.52398735485842	0.491	0.051	0	B-Cells Class 1B Met	IGLV2-14
IGLV1-44	0	4.87435177510191	0.315	0.033	0	B-Cells Class 1B Met	IGLV1-44
IGLV1-40	0	4.79767291198504	0.337	0.02	0	B-Cells Class 1B Met	IGLV1-40
IGLV3-10	0	4.76302686326127	0.262	0.017	0	B-Cells Class 1B Met	IGLV3-10
IGKV4-1	0	4.74937521136247	0.334	0.021	0	B-Cells Class 1B Met	IGKV4-1
IGLV6-57	0	4.57904599297467	0.454	0.029	0	B-Cells Class 1B Met	IGLV6-57
IGKC	0	4.56332135896292	0.845	0.09	0	B-Cells Class 1B Met	IGKC
IGHG1	0	4.52757836825131	0.887	0.075	0	B-Cells Class 1B Met	IGHG1
IGLV2-11	0	4.50729439011654	0.27	0.014	0	B-Cells Class 1B Met	IGLV2-11
JCHAIN	0	4.47807656804251	0.87	0.025	0	B-Cells Class 1B Met	JCHAIN
IGLV2-23	0	4.37367061455018	0.266	0.013	0	B-Cells Class 1B Met	IGLV2-23
IGHG4	0	3.72740610654059	0.897	0.047	0	B-Cells Class 1B Met	IGHG4
IGLC2	0	3.43801278648633	0.573	0.048	0	B-Cells Class 1B Met	IGLC2
IGLC3	0	3.27348472912069	0.448	0.03	0	B-Cells Class 1B Met	IGLC3
IGHG3	0	3.10501493046538	0.767	0.02	0	B-Cells Class 1B Met	IGHG3
IGHM	0	2.74428700179475	0.288	0.012	0	B-Cells Class 1B Met	IGHM
MZB1	0	2.61096917465922	0.928	0.01	0	B-Cells Class 1B Met	MZB1
IGHG2	0	2.54920279753779	0.452	0.009	0	B-Cells Class 1B Met	IGHG2
IGHA1	0	2.36203910504332	0.377	0.015	0	B-Cells Class 1B Met	IGHA1
SSR4	0	2.20688925152922	0.972	0.595	0	B-Cells Class 1B Met	SSR4
IGLL5	0	1.92207441722752	0.56	0.003	0	B-Cells Class 1B Met	IGLL5
DERL3	0	1.90041683091845	0.867	0.011	0	B-Cells Class 1B Met	DERL3
HERPUD1	0	1.79625660242098	0.898	0.406	0	B-Cells Class 1B Met	HERPUD1
XBP1	0	1.54767069629921	0.9	0.351	0	B-Cells Class 1B Met	XBP1
FKBP11	0	1.48090355430829	0.875	0.26	0	B-Cells Class 1B Met	FKBP11
CD79A	0	1.42053158146913	0.777	0.009	0	B-Cells Class 1B Met	CD79A
PIM2	0	1.0913923690959	0.716	0.107	0	B-Cells Class 1B Met	PIM2
ANKRD28	0	1.07791501358109	0.72	0.216	0	B-Cells Class 1B Met	ANKRD28
HSP90B1	0	1.07413760183118	0.909	0.486	0	B-Cells Class 1B Met	HSP90B1
DNAAF1	0	1.07342781119593	0.278	0.011	0	B-Cells Class 1B Met	DNAAF1
DUSP5	0	1.04900563520436	0.662	0.121	0	B-Cells Class 1B Met	DUSP5
ISG20	0	1.02931096942155	0.829	0.2	0	B-Cells Class 1B Met	ISG20
RAB30	0	1.01200113663411	0.599	0.04	0	B-Cells Class 1B Met	RAB30
PRDM1	0	0.966349164182261	0.684	0.075	0	B-Cells Class 1B Met	PRDM1
TP53INP1	0	0.954965090249093	0.633	0.063	0	B-Cells Class 1B Met	TP53INP1
PRDX4	0	0.948866254500836	0.832	0.337	0	B-Cells Class 1B Met	PRDX4
SEC11C	0	0.920934797244998	0.867	0.423	0	B-Cells Class 1B Met	SEC11C
UBE2J1	0	0.9069672616063	0.773	0.269	0	B-Cells Class 1B Met	UBE2J1
CYBA	0	0.860308400048834	0.902	0.451	0	B-Cells Class 1B Met	CYBA
PELI1	0	0.840755856924072	0.533	0.084	0	B-Cells Class 1B Met	PELI1
BTG2	0	0.840498097824	0.781	0.34	0	B-Cells Class 1B Met	BTG2
ITM2C	0	0.835274630021806	0.821	0.396	0	B-Cells Class 1B Met	ITM2C
EHMT1	0	0.830773009648352	0.531	0.111	0	B-Cells Class 1B Met	EHMT1
SPCS3	0	0.82913086131685	0.8	0.303	0	B-Cells Class 1B Met	SPCS3
FAM46C	0	0.808691134305223	0.69	0.095	0	B-Cells Class 1B Met	FAM46C
TXNDC5	0	0.776942897284064	0.534	0.048	0	B-Cells Class 1B Met	TXNDC5
PDE4B	0	0.742508543929603	0.658	0.112	0	B-Cells Class 1B Met	PDE4B
MIR155HG	0	0.740519364995128	0.381	0.067	0	B-Cells Class 1B Met	MIR155HG
ELL2	0	0.739891070303786	0.61	0.114	0	B-Cells Class 1B Met	ELL2
SDF2L1	0	0.729189866005259	0.716	0.23	0	B-Cells Class 1B Met	SDF2L1
CD38	0	0.727186667767479	0.601	0.046	0	B-Cells Class 1B Met	CD38
DNAJB9	0	0.72640256667393	0.733	0.249	0	B-Cells Class 1B Met	DNAJB9
FNDC3B	0	0.711816465646536	0.582	0.154	0	B-Cells Class 1B Met	FNDC3B
ERLEC1	0	0.705122064265832	0.696	0.249	0	B-Cells Class 1B Met	ERLEC1
VIMP	0	0.700295987005219	0.771	0.32	0	B-Cells Class 1B Met	VIMP
JSRP1	0	0.696258629017554	0.399	0.003	0	B-Cells Class 1B Met	JSRP1
PLPP5	0	0.691409497763936	0.689	0.209	0	B-Cells Class 1B Met	PLPP5
POU2AF1	0	0.689829371765892	0.491	0.005	0	B-Cells Class 1B Met	POU2AF1
SEL1L3	0	0.651715733404912	0.53	0.031	0	B-Cells Class 1B Met	SEL1L3
LINC00152	0	0.649389177783368	0.571	0.145	0	B-Cells Class 1B Met	LINC00152
ZBP1	0	0.631670460327963	0.445	0.012	0	B-Cells Class 1B Met	ZBP1
SSR3	0	0.62173395265218	0.785	0.38	0	B-Cells Class 1B Met	SSR3
H1FX	0	0.620351501635572	0.481	0.12	0	B-Cells Class 1B Met	H1FX
FKBP2	0	0.613409479311665	0.836	0.423	0	B-Cells Class 1B Met	FKBP2
HIST1H1C	0	0.59842305957961	0.487	0.142	0	B-Cells Class 1B Met	HIST1H1C
SLAMF7	0	0.595399330360955	0.472	0.031	0	B-Cells Class 1B Met	SLAMF7
SPCS2	0	0.586646709176941	0.849	0.451	0	B-Cells Class 1B Met	SPCS2
PIK3CG	0	0.582413448935242	0.39	0.018	0	B-Cells Class 1B Met	PIK3CG
LY9	0	0.579251338490404	0.302	0.024	0	B-Cells Class 1B Met	LY9
SDC1	0	0.56619619304774	0.411	0.019	0	B-Cells Class 1B Met	SDC1
CYTIP	0	0.549630472805375	0.676	0.112	0	B-Cells Class 1B Met	CYTIP
ERN1	0	0.548400982999046	0.475	0.081	0	B-Cells Class 1B Met	ERN1
MANF	0	0.54824936603997	0.611	0.204	0	B-Cells Class 1B Met	MANF
FCRL5	0	0.547191260683558	0.414	0.002	0	B-Cells Class 1B Met	FCRL5
KLF13	0	0.544799652918088	0.487	0.115	0	B-Cells Class 1B Met	KLF13
TXNDC11	0	0.54292168119195	0.54	0.138	0	B-Cells Class 1B Met	TXNDC11
CHST2	0	0.520037901915771	0.344	0.008	0	B-Cells Class 1B Met	CHST2
TNFRSF17	0	0.508269444054818	0.366	0.001	0	B-Cells Class 1B Met	TNFRSF17
CRELD2	0	0.503151055149133	0.583	0.191	0	B-Cells Class 1B Met	CRELD2
BCL2L11	0	0.498152346249014	0.439	0.047	0	B-Cells Class 1B Met	BCL2L11
SLC44A1	0	0.493553129529843	0.454	0.082	0	B-Cells Class 1B Met	SLC44A1
RGS1	0	0.488307323558894	0.742	0.188	0	B-Cells Class 1B Met	RGS1
PDK1	0	0.476699795744076	0.399	0.047	0	B-Cells Class 1B Met	PDK1
SEL1L	0	0.474434235166463	0.545	0.184	0	B-Cells Class 1B Met	SEL1L
HIST1H2BC	0	0.47361025434853	0.368	0.092	0	B-Cells Class 1B Met	HIST1H2BC
LINC-PINT	0	0.468383202603319	0.585	0.176	0	B-Cells Class 1B Met	LINC-PINT
PIM1	0	0.461750755891513	0.42	0.056	0	B-Cells Class 1B Met	PIM1
ST6GAL1	0	0.450524699727607	0.432	0.051	0	B-Cells Class 1B Met	ST6GAL1
IFNAR2	0	0.445611881523073	0.501	0.107	0	B-Cells Class 1B Met	IFNAR2
RP11-16E12.2	0	0.442848525374031	0.336	0.001	0	B-Cells Class 1B Met	RP11-16E12.2
ARSA	0	0.436523179115876	0.478	0.132	0	B-Cells Class 1B Met	ARSA
BIRC3	0	0.427396391627985	0.443	0.112	0	B-Cells Class 1B Met	BIRC3
COBLL1	0	0.414715727355054	0.309	0.027	0	B-Cells Class 1B Met	COBLL1
BASP1	0	0.412015651122468	0.298	0.056	0	B-Cells Class 1B Met	BASP1
VOPP1	0	0.405740563431051	0.51	0.146	0	B-Cells Class 1B Met	VOPP1
RP11-689B22.2	0	0.401985438682282	0.276	0	0	B-Cells Class 1B Met	RP11-689B22.2
RP11-81H14.2	0	0.401618479932403	0.324	0.003	0	B-Cells Class 1B Met	RP11-81H14.2
FBXW7	0	0.399260761285275	0.391	0.083	0	B-Cells Class 1B Met	FBXW7
AC093818.1	0	0.392237447084935	0.319	0.01	0	B-Cells Class 1B Met	AC093818.1
CD27	0	0.392116755406279	0.614	0.097	0	B-Cells Class 1B Met	CD27
SPAG4	0	0.390625644809338	0.363	0.033	0	B-Cells Class 1B Met	SPAG4
MAN1A1	0	0.388517673727338	0.363	0.042	0	B-Cells Class 1B Met	MAN1A1
RP11-160E2.6	0	0.382504915852537	0.35	0.075	0	B-Cells Class 1B Met	RP11-160E2.6
MANEA	0	0.372279993458504	0.36	0.05	0	B-Cells Class 1B Met	MANEA
TMEM156	0	0.362978372512245	0.282	0.011	0	B-Cells Class 1B Met	TMEM156
RP11-325F22.2	0	0.362005805286709	0.282	0.019	0	B-Cells Class 1B Met	RP11-325F22.2
MEI1	0	0.359113154256565	0.352	0.017	0	B-Cells Class 1B Met	MEI1
HIST1H2BJ	0	0.357594350179746	0.265	0.044	0	B-Cells Class 1B Met	HIST1H2BJ
RHOH	0	0.349547551428129	0.51	0.09	0	B-Cells Class 1B Met	RHOH
EDEM1	0	0.347789871237231	0.331	0.051	0	B-Cells Class 1B Met	EDEM1
XIST	0	0.340188468415479	0.538	0.155	0	B-Cells Class 1B Met	XIST
PNOC	0	0.337114773337897	0.264	0.002	0	B-Cells Class 1B Met	PNOC
ST6GALNAC4	0	0.335106186588995	0.34	0.05	0	B-Cells Class 1B Met	ST6GALNAC4
FAM49A	0	0.333710661836471	0.317	0.028	0	B-Cells Class 1B Met	FAM49A
BRSK1	0	0.327431540811866	0.267	0.007	0	B-Cells Class 1B Met	BRSK1
PLCG2	0	0.316754372445285	0.292	0.027	0	B-Cells Class 1B Met	PLCG2
CPNE5	0	0.314434871108397	0.267	0.01	0	B-Cells Class 1B Met	CPNE5
DENND1B	0	0.292353173133963	0.3	0.05	0	B-Cells Class 1B Met	DENND1B
HSH2D	0	0.291303926410683	0.279	0.012	0	B-Cells Class 1B Met	HSH2D
NCF1	0	0.284384048340688	0.467	0.069	0	B-Cells Class 1B Met	NCF1
PECAM1	0	0.282239379677999	0.359	0.04	0	B-Cells Class 1B Met	PECAM1
CECR1	0	0.265870133521921	0.384	0.069	0	B-Cells Class 1B Met	CECR1
LIME1	0	0.258713501946006	0.317	0.029	0	B-Cells Class 1B Met	LIME1
OSBPL3	0	0.257749326692542	0.258	0.035	0	B-Cells Class 1B Met	OSBPL3
IL10RA	0	0.254228911314365	0.449	0.095	0	B-Cells Class 1B Met	IL10RA
TAGAP	0	0.250957767571184	0.38	0.062	0	B-Cells Class 1B Met	TAGAP
EIF2AK3	2.53266444867507e-305	0.32171981188839	0.344	0.085	6.16425200163026e-301	B-Cells Class 1B Met	EIF2AK3
SERP1	2.77390584954976e-305	0.653652389903473	0.87	0.52	6.75140944721915e-301	B-Cells Class 1B Met	SERP1
SELK	5.22097048744731e-302	0.542311434207138	0.832	0.449	1.2707320069398e-297	B-Cells Class 1B Met	SELK
AREG	1.2088605669872e-298	0.275000604294044	0.285	0.056	2.94224573399015e-294	B-Cells Class 1B Met	AREG
TSC22D3	4.82699900674878e-290	0.402666280324568	0.71	0.288	1.17484328825259e-285	B-Cells Class 1B Met	TSC22D3
SEC14L1	3.93543509199699e-284	0.34815919843781	0.528	0.188	9.57845547041148e-280	B-Cells Class 1B Met	SEC14L1
GMPPB	6.59735493620593e-283	0.266037074458529	0.317	0.077	1.60573021792316e-278	B-Cells Class 1B Met	GMPPB
SELM	1.56163485141729e-276	0.311531395995514	0.556	0.196	3.80086306486455e-272	B-Cells Class 1B Met	SELM
TXNDC15	2.89038256462924e-272	0.375575074286204	0.527	0.196	7.03490212405111e-268	B-Cells Class 1B Met	TXNDC15
GAS6	6.68761879986059e-263	0.331822724169363	0.39	0.117	1.62769953969807e-258	B-Cells Class 1B Met	GAS6
STK4	7.66266590510093e-258	0.301597892640959	0.6	0.231	1.86501625464252e-253	B-Cells Class 1B Met	STK4
SPCS1	1.31770321377289e-223	0.45179605469871	0.855	0.527	3.20715785200183e-219	B-Cells Class 1B Met	SPCS1
CREB3L2	8.59986667532835e-222	0.315095166036651	0.386	0.128	2.09312155010817e-217	B-Cells Class 1B Met	CREB3L2
PDIA4	4.26559578247187e-220	0.367567407011249	0.522	0.213	1.03820335749583e-215	B-Cells Class 1B Met	PDIA4
LMAN1	5.22046995835792e-216	0.39686255549473	0.64	0.304	1.27061018316473e-211	B-Cells Class 1B Met	LMAN1
TRAM1	2.19148235998791e-215	0.437779985654113	0.824	0.457	5.33384891597456e-211	B-Cells Class 1B Met	TRAM1
TPST2	5.81204465537848e-211	0.335269814016141	0.482	0.192	1.41459354867257e-206	B-Cells Class 1B Met	TPST2
CFLAR	1.01711588394379e-208	0.312491423687739	0.537	0.22	2.47555834993079e-204	B-Cells Class 1B Met	CFLAR
RELB	1.81229962982664e-204	0.30836004835731	0.45	0.169	4.41095606903505e-200	B-Cells Class 1B Met	RELB
TMEM107	2.95249020546799e-204	0.310032402980335	0.341	0.108	7.18606591108854e-200	B-Cells Class 1B Met	TMEM107
SEC61B	8.8093633147643e-201	0.458499176215828	0.871	0.563	2.14411093718048e-196	B-Cells Class 1B Met	SEC61B
RABAC1	3.74150142529836e-195	0.374153919705944	0.799	0.456	9.10644031903368e-191	B-Cells Class 1B Met	RABAC1
RIC1	4.66917485099899e-195	0.258723857391084	0.337	0.11	1.13643046698464e-190	B-Cells Class 1B Met	RIC1
NUCB2	1.20774588648818e-194	0.312720573902815	0.498	0.207	2.93953271312357e-190	B-Cells Class 1B Met	NUCB2
MYDGF	3.39956604123959e-190	0.421988933479796	0.742	0.399	8.27420378777303e-186	B-Cells Class 1B Met	MYDGF
UFM1	1.70313729357537e-189	0.281548938752848	0.611	0.29	4.14526585883309e-185	B-Cells Class 1B Met	UFM1
ANKRD37	1.01548130385633e-188	0.576170022156842	0.497	0.211	2.47157994545591e-184	B-Cells Class 1B Met	ANKRD37
DNAJC1	7.74624511862966e-183	0.292873142120846	0.552	0.253	1.88535859942327e-178	B-Cells Class 1B Met	DNAJC1
TRIB1	7.36672304308259e-169	0.279317532432874	0.5	0.206	1.79298672145587e-164	B-Cells Class 1B Met	TRIB1
MIR4435-2HG	2.88776330690752e-162	0.330014278581689	0.313	0.106	7.02852711268222e-158	B-Cells Class 1B Met	MIR4435-2HG
RRBP1	2.91489148463659e-158	0.327526627934852	0.585	0.289	7.09455438445699e-154	B-Cells Class 1B Met	RRBP1
ODC1	4.3150454267976e-146	0.393112584389274	0.485	0.223	1.05023890642827e-141	B-Cells Class 1B Met	ODC1
EIF2AK4	2.07339686933799e-138	0.263512013146072	0.408	0.18	5.04644064028173e-134	B-Cells Class 1B Met	EIF2AK4
KDELR2	8.81406052235676e-138	0.275256063530358	0.725	0.407	2.14525419053641e-133	B-Cells Class 1B Met	KDELR2
TMED2	6.28630312752424e-137	0.325891197062083	0.816	0.49	1.53002331820813e-132	B-Cells Class 1B Met	TMED2
SPATS2	3.15799151552518e-136	0.255970409274744	0.397	0.173	7.68623554963673e-132	B-Cells Class 1B Met	SPATS2
RAPGEF1	3.76997388567446e-135	0.278379918891345	0.334	0.132	9.17573944034308e-131	B-Cells Class 1B Met	RAPGEF1
HIST1H2AC	1.16492976291516e-132	0.278537511365488	0.484	0.231	2.8353225499592e-128	B-Cells Class 1B Met	HIST1H2AC
KLF6	4.7503851177271e-131	0.501746224366374	0.677	0.396	1.1561962338036e-126	B-Cells Class 1B Met	KLF6
TPM4	1.14884198525885e-128	0.321563619533961	0.606	0.318	2.79616650792152e-124	B-Cells Class 1B Met	TPM4
SEC61G	7.79611670044698e-126	0.287014986896132	0.812	0.514	1.89749684372179e-121	B-Cells Class 1B Met	SEC61G
RBM33	3.90032288278956e-118	0.270211354689965	0.326	0.136	9.4929958644215e-114	B-Cells Class 1B Met	RBM33
SUB1	5.79104022341272e-110	0.32769670020301	0.867	0.617	1.40948127997642e-105	B-Cells Class 1B Met	SUB1
MCL1	5.81369121743455e-107	0.271839787662662	0.768	0.472	1.41499430541139e-102	B-Cells Class 1B Met	MCL1
MT-ND3	1.12292969493788e-99	0.342521658998417	0.986	0.837	2.73309858450932e-95	B-Cells Class 1B Met	MT-ND3
GLA	1.69678164467193e-77	0.548937065027006	0.31	0.157	4.12979684496701e-73	B-Cells Class 1B Met	GLA
JUN	8.9294716571036e-44	0.257291683950732	0.725	0.485	2.17334410662244e-39	B-Cells Class 1B Met	JUN
BCAS2	2.28029124186318e-40	0.312266666152034	0.415	0.28	5.55000085357078e-36	B-Cells Class 1B Met	BCAS2
SNHG71	0	1.36155867363714	0.684	0.464	0	Class 1A Primary Tumor Cells	SNHG7
HHATL	0	1.23345597441435	0.395	0.027	0	Class 1A Primary Tumor Cells	HHATL
RPS261	0	1.21802002117166	0.9	0.817	0	Class 1A Primary Tumor Cells	RPS26
RPS121	0	1.20257336767314	0.994	0.975	0	Class 1A Primary Tumor Cells	RPS12
RPL321	0	0.99997026642048	0.979	0.951	0	Class 1A Primary Tumor Cells	RPL32
RPS61	0	0.994377774065152	0.987	0.962	0	Class 1A Primary Tumor Cells	RPS6
CHCHD101	0	0.971182732015018	0.636	0.495	0	Class 1A Primary Tumor Cells	CHCHD10
ZFAS11	0	0.913849206956403	0.799	0.698	0	Class 1A Primary Tumor Cells	ZFAS1
RPL291	0	0.912775275025357	0.963	0.939	0	Class 1A Primary Tumor Cells	RPL29
RPSA1	0	0.912523249712494	0.848	0.849	0	Class 1A Primary Tumor Cells	RPSA
RPL121	0	0.911921226448722	0.99	0.972	0	Class 1A Primary Tumor Cells	RPL12
EPB41L4A-AS11	0	0.901164203416475	0.559	0.432	0	Class 1A Primary Tumor Cells	EPB41L4A-AS1
RPL151	0	0.890797226837317	0.946	0.931	0	Class 1A Primary Tumor Cells	RPL15
RPL35A1	0	0.890304378674021	0.936	0.892	0	Class 1A Primary Tumor Cells	RPL35A
RPL7A1	0	0.886008165356686	0.975	0.953	0	Class 1A Primary Tumor Cells	RPL7A
RPL241	0	0.877605760479759	0.89	0.867	0	Class 1A Primary Tumor Cells	RPL24
RPL141	0	0.838413373797345	0.936	0.919	0	Class 1A Primary Tumor Cells	RPL14
RPS231	0	0.8359832946386	0.986	0.968	0	Class 1A Primary Tumor Cells	RPS23
RPL181	0	0.812750793721029	0.957	0.941	0	Class 1A Primary Tumor Cells	RPL18
RPS131	0	0.804424694326668	0.977	0.956	0	Class 1A Primary Tumor Cells	RPS13
EEF1A11	0	0.795301228043394	0.995	0.995	0	Class 1A Primary Tumor Cells	EEF1A1
RPL51	0	0.791931632052572	0.937	0.92	0	Class 1A Primary Tumor Cells	RPL5
RPL341	0	0.790323322623099	0.973	0.933	0	Class 1A Primary Tumor Cells	RPL34
RPL361	0	0.788272290745744	0.957	0.912	0	Class 1A Primary Tumor Cells	RPL36
RPS251	0	0.787370517998191	0.955	0.924	0	Class 1A Primary Tumor Cells	RPS25
RPS191	0	0.779851067759163	0.979	0.961	0	Class 1A Primary Tumor Cells	RPS19
RPL18A1	0	0.775844357549459	0.98	0.964	0	Class 1A Primary Tumor Cells	RPL18A
RPL131	0	0.772729588501543	0.992	0.985	0	Class 1A Primary Tumor Cells	RPL13
RPS22	0	0.769238597009069	0.953	0.912	0	Class 1A Primary Tumor Cells	RPS2
RPL10A1	0	0.767789091867138	0.944	0.916	0	Class 1A Primary Tumor Cells	RPL10A
RPL351	0	0.764695816190025	0.927	0.886	0	Class 1A Primary Tumor Cells	RPL35
SNHG81	0	0.75140874730409	0.644	0.587	0	Class 1A Primary Tumor Cells	SNHG8
RPS3A1	0	0.740632848811958	0.988	0.976	0	Class 1A Primary Tumor Cells	RPS3A
RPS81	0	0.735230375695034	0.99	0.979	0	Class 1A Primary Tumor Cells	RPS8
TYRP1	0	0.734688674921106	0.738	0.406	0	Class 1A Primary Tumor Cells	TYRP1
TOMM71	0	0.722172395309317	0.826	0.788	0	Class 1A Primary Tumor Cells	TOMM7
RPL211	0	0.716324095216651	0.962	0.923	0	Class 1A Primary Tumor Cells	RPL21
RPL371	0	0.714217884402039	0.967	0.925	0	Class 1A Primary Tumor Cells	RPL37
RPS181	0	0.713446618478632	0.992	0.98	0	Class 1A Primary Tumor Cells	RPS18
GNB2L11	0	0.708288034581287	0.954	0.932	0	Class 1A Primary Tumor Cells	GNB2L1
RPL33	0	0.708195145128579	0.979	0.966	0	Class 1A Primary Tumor Cells	RPL3
MLANA1	0	0.70618171355432	0.828	0.633	0	Class 1A Primary Tumor Cells	MLANA
C6orf481	0	0.696055020083262	0.55	0.484	0	Class 1A Primary Tumor Cells	C6orf48
RPS281	0	0.695435814635391	0.973	0.939	0	Class 1A Primary Tumor Cells	RPS28
RPS31	0	0.688601689885115	0.981	0.966	0	Class 1A Primary Tumor Cells	RPS3
RPS141	0	0.683475521327699	0.982	0.967	0	Class 1A Primary Tumor Cells	RPS14
RPS241	0	0.678511622715247	0.98	0.963	0	Class 1A Primary Tumor Cells	RPS24
RPL37A1	0	0.671596362331211	0.963	0.911	0	Class 1A Primary Tumor Cells	RPL37A
RPS91	0	0.661368591567893	0.948	0.939	0	Class 1A Primary Tumor Cells	RPS9
RPS71	0	0.661215628915855	0.973	0.954	0	Class 1A Primary Tumor Cells	RPS7
GNG11	0	0.66103063149485	0.418	0.188	0	Class 1A Primary Tumor Cells	GNG11
RPS27A1	0	0.650637785768673	0.983	0.971	0	Class 1A Primary Tumor Cells	RPS27A
NME21	0	0.644816160008931	0.566	0.489	0	Class 1A Primary Tumor Cells	NME2
RPS51	0	0.638548401377945	0.915	0.914	0	Class 1A Primary Tumor Cells	RPS5
RPS4X1	0	0.6370754275079	0.986	0.973	0	Class 1A Primary Tumor Cells	RPS4X
RPS151	0	0.632896349785961	0.972	0.953	0	Class 1A Primary Tumor Cells	RPS15
TPT11	0	0.623087323732603	0.982	0.967	0	Class 1A Primary Tumor Cells	TPT1
COX4I11	0	0.616841374723776	0.748	0.805	0	Class 1A Primary Tumor Cells	COX4I1
RPS161	0	0.613951785838002	0.927	0.923	0	Class 1A Primary Tumor Cells	RPS16
RPL311	0	0.60657972274613	0.853	0.816	0	Class 1A Primary Tumor Cells	RPL31
PFDN51	0	0.604901023767991	0.792	0.842	0	Class 1A Primary Tumor Cells	PFDN5
PMEL	0	0.588403685075873	0.74	0.478	0	Class 1A Primary Tumor Cells	PMEL
RPL391	0	0.588158280930121	0.974	0.938	0	Class 1A Primary Tumor Cells	RPL39
RPL381	0	0.585259907935337	0.799	0.783	0	Class 1A Primary Tumor Cells	RPL38
SLC24A5	0	0.575267365743698	0.3	0.14	0	Class 1A Primary Tumor Cells	SLC24A5
EMCN	0	0.567401606546497	0.328	0.148	0	Class 1A Primary Tumor Cells	EMCN
RPL91	0	0.563842077937481	0.967	0.953	0	Class 1A Primary Tumor Cells	RPL9
RPLP21	0	0.562378748142466	0.936	0.917	0	Class 1A Primary Tumor Cells	RPLP2
RPLP01	0	0.556886853995104	0.972	0.965	0	Class 1A Primary Tumor Cells	RPLP0
EEF1B21	0	0.553971888166361	0.818	0.838	0	Class 1A Primary Tumor Cells	EEF1B2
EIF3K1	0	0.553556036821805	0.685	0.736	0	Class 1A Primary Tumor Cells	EIF3K
RPS211	0	0.538185913362848	0.871	0.851	0	Class 1A Primary Tumor Cells	RPS21
RPLP11	0	0.534820811924344	0.997	0.994	0	Class 1A Primary Tumor Cells	RPLP1
RP11-11N9.4	0	0.521405655747848	0.253	0.088	0	Class 1A Primary Tumor Cells	RP11-11N9.4
RPS15A1	0	0.516263786538217	0.94	0.929	0	Class 1A Primary Tumor Cells	RPS15A
COX7C1	0	0.516038501306266	0.754	0.785	0	Class 1A Primary Tumor Cells	COX7C
RPL111	0	0.507397498608739	0.968	0.967	0	Class 1A Primary Tumor Cells	RPL11
NACA1	0	0.504544091311269	0.886	0.909	0	Class 1A Primary Tumor Cells	NACA
RPL101	0	0.496875250489226	0.989	0.986	0	Class 1A Primary Tumor Cells	RPL10
BTF31	0	0.494223490188894	0.828	0.852	0	Class 1A Primary Tumor Cells	BTF3
RPL221	0	0.474615293522227	0.852	0.881	0	Class 1A Primary Tumor Cells	RPL22
ATP5L1	0	0.471487489448344	0.672	0.735	0	Class 1A Primary Tumor Cells	ATP5L
EEF21	0	0.471062467914054	0.802	0.841	0	Class 1A Primary Tumor Cells	EEF2
RPL13A1	0	0.464901301277378	0.92	0.918	0	Class 1A Primary Tumor Cells	RPL13A
RPL61	0	0.454536112568916	0.918	0.936	0	Class 1A Primary Tumor Cells	RPL6
SLC25A61	0	0.451646107165129	0.746	0.786	0	Class 1A Primary Tumor Cells	SLC25A6
RPL27A1	0	0.446196610829119	0.816	0.816	0	Class 1A Primary Tumor Cells	RPL27A
FAU1	0	0.443527927788633	0.886	0.905	0	Class 1A Primary Tumor Cells	FAU
UBA521	0	0.433550184886743	0.843	0.884	0	Class 1A Primary Tumor Cells	UBA52
EIF3E1	0	0.40884403606564	0.74	0.741	0	Class 1A Primary Tumor Cells	EIF3E
RPL191	0	0.378146652096698	0.979	0.981	0	Class 1A Primary Tumor Cells	RPL19
NPM11	0	0.37677000620087	0.824	0.853	0	Class 1A Primary Tumor Cells	NPM1
RPS271	0	0.368913376057661	0.96	0.937	0	Class 1A Primary Tumor Cells	RPS27
RPL42	0	0.363238245588519	0.837	0.872	0	Class 1A Primary Tumor Cells	RPL4
ATP5G21	0	0.315921812784304	0.764	0.833	0	Class 1A Primary Tumor Cells	ATP5G2
RPL23A1	0	0.308374176564401	0.914	0.926	0	Class 1A Primary Tumor Cells	RPL23A
RPL281	0	0.289249564120542	0.969	0.971	0	Class 1A Primary Tumor Cells	RPL28
RPL81	0	0.287153645910066	0.988	0.981	0	Class 1A Primary Tumor Cells	RPL8
EEF1D1	0	0.2827005117215	0.826	0.881	0	Class 1A Primary Tumor Cells	EEF1D
FAM210B1	1.96571248519196e-307	0.682536810621653	0.502	0.415	4.78434761770872e-303	Class 1A Primary Tumor Cells	FAM210B
RPL271	5.8838176117002e-297	0.352858415531076	0.794	0.84	1.43206236851171e-292	Class 1A Primary Tumor Cells	RPL27
RPS111	1.80256043106267e-289	0.329610513034128	0.739	0.818	4.38725183316344e-285	Class 1A Primary Tumor Cells	RPS11
SNCA	2.18459005965062e-288	0.459246192740773	0.341	0.206	5.31707374618364e-284	Class 1A Primary Tumor Cells	SNCA
AC090498.11	3.80997707260994e-286	0.499119998587343	0.64	0.639	9.27310319702534e-282	Class 1A Primary Tumor Cells	AC090498.1
TEX411	3.18093951478952e-272	0.683692229106025	0.478	0.384	7.74208868504621e-268	Class 1A Primary Tumor Cells	TEX41
SLCO4A1-AS11	9.67744143379603e-272	0.660604187647612	0.414	0.311	2.35539247057162e-267	Class 1A Primary Tumor Cells	SLCO4A1-AS1
RPL231	2.53414290132663e-260	0.502015086911258	0.686	0.713	6.16785040753888e-256	Class 1A Primary Tumor Cells	RPL23
LDHB1	9.93303690762132e-256	0.393109197823901	0.668	0.702	2.41760185294595e-251	Class 1A Primary Tumor Cells	LDHB
EIF3L1	1.27075579426132e-247	0.544074470172388	0.577	0.611	3.09289252765262e-243	Class 1A Primary Tumor Cells	EIF3L
LINC00518	6.97228194582212e-227	0.445560792303798	0.281	0.168	1.69698370279365e-222	Class 1A Primary Tumor Cells	LINC00518
CIRBP1	4.27782564587366e-221	0.390630143467026	0.688	0.748	1.04117998394919e-216	Class 1A Primary Tumor Cells	CIRBP
EIF4A21	8.06897521288082e-202	0.573599408226037	0.577	0.606	1.96390787706306e-197	Class 1A Primary Tumor Cells	EIF4A2
SLC25A31	1.21908815630511e-189	0.31337102451272	0.674	0.75	2.967138663631e-185	Class 1A Primary Tumor Cells	SLC25A3
GLTSCR21	1.28545151199697e-181	0.538525982263263	0.567	0.6	3.12866043504943e-177	Class 1A Primary Tumor Cells	GLTSCR2
RPS171	4.24385535460572e-163	0.274275624340994	0.712	0.732	1.03291195475749e-158	Class 1A Primary Tumor Cells	RPS17
RBP7	3.89587515536146e-155	0.408587753325174	0.3	0.201	9.48217054063426e-151	Class 1A Primary Tumor Cells	RBP7
CAV1	1.76121429522682e-153	0.355298616002006	0.311	0.209	4.28661947315256e-149	Class 1A Primary Tumor Cells	CAV1
BAMBI	4.16551792674436e-150	0.324073320604413	0.305	0.212	1.01384540819031e-145	Class 1A Primary Tumor Cells	BAMBI
ST131	1.39386058845977e-148	0.493027711769347	0.563	0.607	3.39251728625222e-144	Class 1A Primary Tumor Cells	ST13
FN3K1	3.90092806334634e-124	0.377005156555623	0.342	0.258	9.49446881337866e-120	Class 1A Primary Tumor Cells	FN3K
LETMD11	2.62645462975895e-113	0.443863592960207	0.351	0.286	6.3925279233703e-109	Class 1A Primary Tumor Cells	LETMD1
CRTAP1	5.45172270381685e-113	0.436536217159018	0.519	0.517	1.32689478888198e-108	Class 1A Primary Tumor Cells	CRTAP
NSA21	1.53098631560509e-112	0.564701363110361	0.503	0.517	3.72626759355122e-108	Class 1A Primary Tumor Cells	NSA2
RAB321	8.70177245430699e-112	0.377678176749168	0.304	0.233	2.11792439765378e-107	Class 1A Primary Tumor Cells	RAB32
TBC1D161	2.87307750548405e-93	0.44327449739179	0.38	0.312	6.99278334059764e-89	Class 1A Primary Tumor Cells	TBC1D16
CTSL1	4.35713578216729e-84	0.51290718791174	0.426	0.41	1.0604832780217e-79	Class 1A Primary Tumor Cells	CTSL
RPL171	2.14985813663205e-78	0.388618491597703	0.573	0.621	5.23253971874874e-74	Class 1A Primary Tumor Cells	RPL17
EIF4B1	2.51511982943856e-77	0.392927494109287	0.572	0.63	6.12155015287052e-73	Class 1A Primary Tumor Cells	EIF4B
NBEAL11	6.22978481011407e-74	0.46967894062215	0.499	0.505	1.51626732493366e-69	Class 1A Primary Tumor Cells	NBEAL1
EIF3F1	1.25337984099362e-72	0.413886603291991	0.547	0.625	3.05060119499438e-68	Class 1A Primary Tumor Cells	EIF3F
ALKBH71	5.22301714642925e-71	0.462299778040273	0.483	0.508	1.27123014326942e-66	Class 1A Primary Tumor Cells	ALKBH7
EIF2A	3.2201080011204e-70	0.379736909044287	0.339	0.288	7.83742086392694e-66	Class 1A Primary Tumor Cells	EIF2A
ASAH11	4.17217162887952e-68	0.378609361983569	0.529	0.544	1.01546485275299e-63	Class 1A Primary Tumor Cells	ASAH1
IMPDH21	6.37791290120939e-65	0.425586566415711	0.452	0.445	1.55232022102535e-60	Class 1A Primary Tumor Cells	IMPDH2
MITF1	1.2734111246327e-55	0.316503529747885	0.502	0.496	3.09935533624354e-51	Class 1A Primary Tumor Cells	MITF
GYPC1	1.64885527567019e-55	0.396240515958058	0.545	0.581	4.01314885545369e-51	Class 1A Primary Tumor Cells	GYPC
CDK21	2.98919381408984e-50	0.31297822451515	0.324	0.272	7.27539882411326e-46	Class 1A Primary Tumor Cells	CDK2
TOMM201	3.26659298546371e-48	0.375673394271019	0.542	0.605	7.95056066732012e-44	Class 1A Primary Tumor Cells	TOMM20
COX7A2L1	1.67901547821316e-47	0.372655156867831	0.509	0.563	4.08655577242302e-43	Class 1A Primary Tumor Cells	COX7A2L
ABCB51	3.53675536060786e-46	0.312133024231075	0.359	0.305	8.60810887218346e-42	Class 1A Primary Tumor Cells	ABCB5
TKT1	1.44636951540063e-42	0.44196574043845	0.452	0.463	3.5203187635336e-38	Class 1A Primary Tumor Cells	TKT
COMMD61	4.48838579662419e-39	0.382051134754832	0.545	0.623	1.09242821904036e-34	Class 1A Primary Tumor Cells	COMMD6
PHB21	1.05242425491831e-38	0.363630117970951	0.491	0.542	2.56149539404568e-34	Class 1A Primary Tumor Cells	PHB2
RPL36A1	2.21110074927695e-34	0.262476965169566	0.6	0.645	5.38159811366518e-30	Class 1A Primary Tumor Cells	RPL36A
NDUFB51	5.81291636022459e-29	0.367831560645099	0.394	0.394	1.41480571291506e-24	Class 1A Primary Tumor Cells	NDUFB5
EIF2S31	2.70559613737351e-23	0.378404740732358	0.452	0.473	6.58515043875339e-19	Class 1A Primary Tumor Cells	EIF2S3
SEC11A1	3.28164585281575e-23	0.375288802791756	0.493	0.546	7.98719784116825e-19	Class 1A Primary Tumor Cells	SEC11A
ATP5D1	1.04494346403775e-22	0.305166268201558	0.544	0.607	2.54328789712148e-18	Class 1A Primary Tumor Cells	ATP5D
SORBS1	1.1664965133511e-21	0.260838309754266	0.257	0.225	2.83913586384523e-17	Class 1A Primary Tumor Cells	SORBS1
OXA1L1	1.58109722220507e-19	0.319604819600638	0.391	0.402	3.84823252912491e-15	Class 1A Primary Tumor Cells	OXA1L
AHCY1	2.44428365508893e-17	0.277544997322731	0.421	0.417	5.94914198812094e-13	Class 1A Primary Tumor Cells	AHCY
NARF1	1.4023306124235e-14	0.328011251616438	0.355	0.356	3.41313247757755e-10	Class 1A Primary Tumor Cells	NARF
EIF3M1	5.40023969403601e-14	0.37334391951492	0.442	0.482	1.31436433913143e-09	Class 1A Primary Tumor Cells	EIF3M
HEBP11	4.3935073750563e-13	0.274222774620307	0.328	0.32	1.06933576001495e-08	Class 1A Primary Tumor Cells	HEBP1
SNX31	4.69880641542434e-09	0.299925320699108	0.46	0.517	0.000114364249345013	Class 1A Primary Tumor Cells	SNX3
TAF1D1	6.19701155350644e-08	0.345276651320194	0.393	0.422	0.00150829064200793	Class 1A Primary Tumor Cells	TAF1D
TYR	9.80800398327144e-08	0.27447844080403	0.299	0.285	0.00238717008948844	Class 1A Primary Tumor Cells	TYR
CCNG11	1.78336455647565e-07	0.318073356109201	0.386	0.4	0.00434053099400609	Class 1A Primary Tumor Cells	CCNG1
RWDD11	3.2718321370627e-07	0.27920142218466	0.368	0.386	0.0079633122383969	Class 1A Primary Tumor Cells	RWDD1
ESD1	4.6883311807575e-07	0.307457949007174	0.358	0.361	0.0114109292608457	Class 1A Primary Tumor Cells	ESD
HIGD2A1	9.59787744157011e-07	0.268509343042211	0.535	0.625	0.0233602739050375	Class 1A Primary Tumor Cells	HIGD2A
FBL1	1.02893129109069e-06	0.280444893276647	0.366	0.384	0.0250431586938563	Class 1A Primary Tumor Cells	FBL
IGBP11	3.85311927916088e-06	0.285030044447694	0.369	0.388	0.0937810701354966	Class 1A Primary Tumor Cells	IGBP1
OSTM11	6.01537147253823e-06	0.296498583978121	0.328	0.334	0.146408126270108	Class 1A Primary Tumor Cells	OSTM1
SF3B51	0.000353816188689267	0.279748676174223	0.385	0.411	1	Class 1A Primary Tumor Cells	SF3B5
RARRES21	0.00138792655392019	0.310701216939622	0.23	0.254	1	Class 1A Primary Tumor Cells	RARRES2
POLR1D1	0.00430665767768385	0.295153764279085	0.391	0.425	1	Class 1A Primary Tumor Cells	POLR1D
IFI272	0	1.63488654437486	0.905	0.296	0	Class 1B PRAME+ Met Tumor Cells	IFI27
EDNRB	0	1.59091674682551	0.706	0.241	0	Class 1B PRAME+ Met Tumor Cells	EDNRB
PDCD41	0	1.50461123072456	0.801	0.426	0	Class 1B PRAME+ Met Tumor Cells	PDCD4
SYNPR	0	1.4528010155361	0.553	0.07	0	Class 1B PRAME+ Met Tumor Cells	SYNPR
BANCR1	0	1.4193931398858	0.625	0.203	0	Class 1B PRAME+ Met Tumor Cells	BANCR
TFAP2A	0	1.30037636814477	0.707	0.361	0	Class 1B PRAME+ Met Tumor Cells	TFAP2A
GSTA3	0	1.25314396255787	0.511	0.026	0	Class 1B PRAME+ Met Tumor Cells	GSTA3
LINC00681	0	1.19010487803066	0.456	0.034	0	Class 1B PRAME+ Met Tumor Cells	LINC00681
CTC-340A15.2	0	1.14491085058609	0.524	0.046	0	Class 1B PRAME+ Met Tumor Cells	CTC-340A15.2
S100B	0	1.08363177613104	0.562	0.124	0	Class 1B PRAME+ Met Tumor Cells	S100B
COL11A2	0	1.07355373489213	0.474	0.114	0	Class 1B PRAME+ Met Tumor Cells	COL11A2
LPAR6	0	1.0418095129209	0.486	0.081	0	Class 1B PRAME+ Met Tumor Cells	LPAR6
AP1S21	0	1.01824303711409	0.877	0.574	0	Class 1B PRAME+ Met Tumor Cells	AP1S2
CRNDE	0	1.01485179061529	0.558	0.197	0	Class 1B PRAME+ Met Tumor Cells	CRNDE
SORBS2	0	0.990068186619052	0.505	0.075	0	Class 1B PRAME+ Met Tumor Cells	SORBS2
PMEL1	0	0.976464008228844	0.894	0.505	0	Class 1B PRAME+ Met Tumor Cells	PMEL
STMN12	0	0.968113624640357	0.711	0.393	0	Class 1B PRAME+ Met Tumor Cells	STMN1
TUBB4A	0	0.903785159942926	0.548	0.243	0	Class 1B PRAME+ Met Tumor Cells	TUBB4A
MT-ND31	0	0.90099836009813	0.991	0.827	0	Class 1B PRAME+ Met Tumor Cells	MT-ND3
MARCKSL11	0	0.897047106478826	0.663	0.387	0	Class 1B PRAME+ Met Tumor Cells	MARCKSL1
GSTP11	0	0.872057127762679	0.932	0.689	0	Class 1B PRAME+ Met Tumor Cells	GSTP1
LINC005181	0	0.816119847929272	0.474	0.169	0	Class 1B PRAME+ Met Tumor Cells	LINC00518
TRPM1	0	0.815966016049923	0.619	0.323	0	Class 1B PRAME+ Met Tumor Cells	TRPM1
MITF2	0	0.781320844055557	0.715	0.478	0	Class 1B PRAME+ Met Tumor Cells	MITF
BAMBI1	0	0.77966181826014	0.447	0.214	0	Class 1B PRAME+ Met Tumor Cells	BAMBI
CTNNB11	0	0.777830513820757	0.622	0.365	0	Class 1B PRAME+ Met Tumor Cells	CTNNB1
BCAS4	0	0.775893539180757	0.438	0.105	0	Class 1B PRAME+ Met Tumor Cells	BCAS4
UBL3	0	0.757334958675369	0.587	0.357	0	Class 1B PRAME+ Met Tumor Cells	UBL3
MXI1	0	0.713542785924132	0.467	0.199	0	Class 1B PRAME+ Met Tumor Cells	MXI1
HSPB11	0	0.709675477964324	0.84	0.62	0	Class 1B PRAME+ Met Tumor Cells	HSPB1
SPP11	0	0.708129475005791	0.415	0.158	0	Class 1B PRAME+ Met Tumor Cells	SPP1
CDK22	0	0.697699442881296	0.518	0.263	0	Class 1B PRAME+ Met Tumor Cells	CDK2
HPS5	0	0.695446367531812	0.479	0.232	0	Class 1B PRAME+ Met Tumor Cells	HPS5
ABCB52	0	0.691736012918009	0.535	0.298	0	Class 1B PRAME+ Met Tumor Cells	ABCB5
PHLDA11	0	0.68104877484204	0.562	0.31	0	Class 1B PRAME+ Met Tumor Cells	PHLDA1
APOE1	0	0.677571088477308	0.86	0.535	0	Class 1B PRAME+ Met Tumor Cells	APOE
TRIB2	0	0.653118601673965	0.384	0.141	0	Class 1B PRAME+ Met Tumor Cells	TRIB2
PMP22	0	0.645547667023368	0.468	0.242	0	Class 1B PRAME+ Met Tumor Cells	PMP22
EMP1	0	0.633847951200139	0.481	0.27	0	Class 1B PRAME+ Met Tumor Cells	EMP1
PRDX12	0	0.621910653133782	0.836	0.669	0	Class 1B PRAME+ Met Tumor Cells	PRDX1
ANKRD282	0	0.618178621306738	0.435	0.212	0	Class 1B PRAME+ Met Tumor Cells	ANKRD28
ROPN1	0	0.617984376700515	0.278	0.015	0	Class 1B PRAME+ Met Tumor Cells	ROPN1
PTMA2	0	0.614706708668717	0.967	0.888	0	Class 1B PRAME+ Met Tumor Cells	PTMA
MYLK	0	0.606865231559272	0.333	0.081	0	Class 1B PRAME+ Met Tumor Cells	MYLK
FDFT11	0	0.603970849963914	0.56	0.355	0	Class 1B PRAME+ Met Tumor Cells	FDFT1
NRN1	0	0.588412007993576	0.371	0.062	0	Class 1B PRAME+ Met Tumor Cells	NRN1
FAM126A	0	0.584525608881479	0.364	0.129	0	Class 1B PRAME+ Met Tumor Cells	FAM126A
SERPING11	0	0.584496683771226	0.531	0.293	0	Class 1B PRAME+ Met Tumor Cells	SERPING1
DSP	0	0.581741663293578	0.323	0.058	0	Class 1B PRAME+ Met Tumor Cells	DSP
RPS72	0	0.579033449455333	0.989	0.956	0	Class 1B PRAME+ Met Tumor Cells	RPS7
ROPN1B	0	0.557649558370201	0.289	0.069	0	Class 1B PRAME+ Met Tumor Cells	ROPN1B
RPS242	0	0.55575704848695	0.993	0.964	0	Class 1B PRAME+ Met Tumor Cells	RPS24
LNP1	0	0.553530329470704	0.362	0.155	0	Class 1B PRAME+ Met Tumor Cells	LNP1
RBPMS	0	0.548286868251204	0.422	0.205	0	Class 1B PRAME+ Met Tumor Cells	RBPMS
SLCO4A1-AS12	0	0.543203140702287	0.546	0.315	0	Class 1B PRAME+ Met Tumor Cells	SLCO4A1-AS1
MT-ND41	0	0.54102108092127	0.949	0.81	0	Class 1B PRAME+ Met Tumor Cells	MT-ND4
SNHG72	0	0.525057202979646	0.749	0.493	0	Class 1B PRAME+ Met Tumor Cells	SNHG7
MAL1	0	0.520222444094094	0.536	0.295	0	Class 1B PRAME+ Met Tumor Cells	MAL
MT-ND2	0	0.51963486962815	0.903	0.753	0	Class 1B PRAME+ Met Tumor Cells	MT-ND2
COMMD62	0	0.510331269690723	0.759	0.591	0	Class 1B PRAME+ Met Tumor Cells	COMMD6
EIF4A22	0	0.507085101803475	0.742	0.587	0	Class 1B PRAME+ Met Tumor Cells	EIF4A2
RPLP12	0	0.497131082167577	0.999	0.995	0	Class 1B PRAME+ Met Tumor Cells	RPLP1
MLANA2	0	0.496003904872392	0.903	0.657	0	Class 1B PRAME+ Met Tumor Cells	MLANA
MT-CO2	0	0.49471750410351	0.996	0.932	0	Class 1B PRAME+ Met Tumor Cells	MT-CO2
LIMS2	0	0.494698729388741	0.297	0.093	0	Class 1B PRAME+ Met Tumor Cells	LIMS2
FHL2	0	0.475198167747199	0.368	0.143	0	Class 1B PRAME+ Met Tumor Cells	FHL2
MT-CYB	0	0.464521475556547	0.967	0.87	0	Class 1B PRAME+ Met Tumor Cells	MT-CYB
IFITM12	0	0.456165775310776	0.648	0.379	0	Class 1B PRAME+ Met Tumor Cells	IFITM1
SAT11	0	0.449972451382694	0.799	0.658	0	Class 1B PRAME+ Met Tumor Cells	SAT1
MT-ATP6	0	0.431298997939627	0.987	0.902	0	Class 1B PRAME+ Met Tumor Cells	MT-ATP6
TMSB102	0	0.419154079144336	0.972	0.863	0	Class 1B PRAME+ Met Tumor Cells	TMSB10
PPDPF2	0	0.41696291201697	0.875	0.761	0	Class 1B PRAME+ Met Tumor Cells	PPDPF
AHCYL2	0	0.416471594952585	0.284	0.113	0	Class 1B PRAME+ Met Tumor Cells	AHCYL2
SLC44A3	0	0.387070189418427	0.257	0.059	0	Class 1B PRAME+ Met Tumor Cells	SLC44A3
RPL261	0	0.382302681737749	0.931	0.808	0	Class 1B PRAME+ Met Tumor Cells	RPL26
RPL322	0	0.368835356300123	0.993	0.954	0	Class 1B PRAME+ Met Tumor Cells	RPL32
RPS4X2	0	0.356799502881779	0.993	0.974	0	Class 1B PRAME+ Met Tumor Cells	RPS4X
RPL152	0	0.356584523876227	0.975	0.931	0	Class 1B PRAME+ Met Tumor Cells	RPL15
RPL392	0	0.354363387477038	0.989	0.942	0	Class 1B PRAME+ Met Tumor Cells	RPL39
RPL35A2	0	0.347507914566389	0.963	0.897	0	Class 1B PRAME+ Met Tumor Cells	RPL35A
RPL282	0	0.342796575449988	0.991	0.969	0	Class 1B PRAME+ Met Tumor Cells	RPL28
RPL122	0	0.336417949701923	0.995	0.975	0	Class 1B PRAME+ Met Tumor Cells	RPL12
VIM1	0	0.331639179455373	0.967	0.904	0	Class 1B PRAME+ Met Tumor Cells	VIM
RPL292	0	0.330123505854866	0.978	0.941	0	Class 1B PRAME+ Met Tumor Cells	RPL29
TYRP11	0	0.322251014532833	0.856	0.447	0	Class 1B PRAME+ Met Tumor Cells	TYRP1
RPS182	0	0.321562226040495	0.995	0.982	0	Class 1B PRAME+ Met Tumor Cells	RPS18
RPL142	0	0.317895612515336	0.963	0.919	0	Class 1B PRAME+ Met Tumor Cells	RPL14
RPS82	0	0.315319544569283	0.994	0.98	0	Class 1B PRAME+ Met Tumor Cells	RPS8
RPS92	0	0.29224197954005	0.969	0.938	0	Class 1B PRAME+ Met Tumor Cells	RPS9
IGHG41	0	0.291483697703492	0.324	0.048	0	Class 1B PRAME+ Met Tumor Cells	IGHG4
RPS152	0	0.290403030159793	0.985	0.955	0	Class 1B PRAME+ Met Tumor Cells	RPS15
RPS210	0	0.285148523726436	0.971	0.917	0	Class 1B PRAME+ Met Tumor Cells	RPS2
TIMP3	0	0.278547124748111	0.265	0.082	0	Class 1B PRAME+ Met Tumor Cells	TIMP3
RPL242	0	0.269565121675972	0.934	0.867	0	Class 1B PRAME+ Met Tumor Cells	RPL24
SNCA1	7.384081563808e-301	0.457465140630019	0.428	0.219	1.79721161181523e-296	Class 1B PRAME+ Met Tumor Cells	SNCA
EFHD11	1.64081432716197e-292	0.42446714590824	0.68	0.446	3.99357799087952e-288	Class 1B PRAME+ Met Tumor Cells	EFHD1
CRTAC11	2.58322069896385e-287	0.453421155119867	0.501	0.287	6.28730085920813e-283	Class 1B PRAME+ Met Tumor Cells	CRTAC1
STXBP61	7.77835167007036e-286	0.441772915294216	0.486	0.28	1.89317301297843e-281	Class 1B PRAME+ Met Tumor Cells	STXBP6
SLC6A15	1.22799337945125e-284	0.383052461588854	0.278	0.116	2.9888130862464e-280	Class 1B PRAME+ Met Tumor Cells	SLC6A15
RASD1	8.42746538697668e-283	0.618357139712942	0.29	0.124	2.05116080053625e-278	Class 1B PRAME+ Met Tumor Cells	RASD1
DYNLL12	9.7142830134645e-267	0.4592467175276	0.738	0.608	2.36435934264712e-262	Class 1B PRAME+ Met Tumor Cells	DYNLL1
TEX412	6.95411736159803e-266	0.453751214069859	0.615	0.386	1.69256262463934e-261	Class 1B PRAME+ Met Tumor Cells	TEX41
EIF1B1	5.01628183478468e-259	0.502199972632135	0.565	0.394	1.22091283576824e-254	Class 1B PRAME+ Met Tumor Cells	EIF1B
MT-CO31	1.12400961037974e-253	0.271829922854836	0.989	0.917	2.73572699070324e-249	Class 1B PRAME+ Met Tumor Cells	MT-CO3
MLF1	1.34200297012707e-253	0.473503721146865	0.301	0.142	3.26630102899228e-249	Class 1B PRAME+ Met Tumor Cells	MLF1
CAV11	8.73947318131602e-253	0.386574787541469	0.405	0.217	2.12710037760051e-248	Class 1B PRAME+ Met Tumor Cells	CAV1
TYR1	1.87479181481378e-252	0.442363602816843	0.463	0.272	4.56305579807525e-248	Class 1B PRAME+ Met Tumor Cells	TYR
CD631	1.17529471420367e-249	0.383902889600646	0.835	0.751	2.86054980490031e-245	Class 1B PRAME+ Met Tumor Cells	CD63
C8orf88	1.34893907925251e-248	0.445875646164111	0.349	0.181	3.2831828249927e-244	Class 1B PRAME+ Met Tumor Cells	C8orf88
CTSF1	9.24037433306243e-243	0.451377726099606	0.56	0.371	2.24901470892406e-238	Class 1B PRAME+ Met Tumor Cells	CTSF
CSRP12	4.13873366344117e-238	0.45983506105448	0.489	0.316	1.00732638634495e-233	Class 1B PRAME+ Met Tumor Cells	CSRP1
RPUSD3	2.50324341606898e-237	0.421084268966607	0.312	0.156	6.09264415037029e-233	Class 1B PRAME+ Met Tumor Cells	RPUSD3
AGPAT21	3.35469979028357e-235	0.535438821768458	0.506	0.345	8.16500381957119e-231	Class 1B PRAME+ Met Tumor Cells	AGPAT2
GMPR2	2.25268559506127e-233	0.461899320151475	0.481	0.29	5.48281146981963e-229	Class 1B PRAME+ Met Tumor Cells	GMPR
C10orf111	1.66956355205646e-230	0.481293056287935	0.485	0.315	4.06355072935023e-226	Class 1B PRAME+ Met Tumor Cells	C10orf11
PLP11	3.5843444664052e-230	0.405226857986832	0.384	0.205	8.72393599678361e-226	Class 1B PRAME+ Met Tumor Cells	PLP1
RBP71	6.30884997482421e-230	0.449793819761539	0.384	0.209	1.53551099537247e-225	Class 1B PRAME+ Met Tumor Cells	RBP7
HACD3	3.57461027967213e-223	0.445470495296285	0.471	0.31	8.700243959694e-219	Class 1B PRAME+ Met Tumor Cells	HACD3
SF3B61	2.19277723660288e-212	0.456452786982402	0.642	0.509	5.33700051616776e-208	Class 1B PRAME+ Met Tumor Cells	SF3B6
FAHD2A	2.63009841954843e-211	0.406763690037009	0.289	0.144	6.40139654333892e-207	Class 1B PRAME+ Met Tumor Cells	FAHD2A
CD441	9.5882842725144e-211	0.319762320833569	0.786	0.668	2.33369250908728e-206	Class 1B PRAME+ Met Tumor Cells	CD44
NDUFB4	1.76504868083258e-209	0.47272551471404	0.622	0.477	4.29595198427842e-205	Class 1B PRAME+ Met Tumor Cells	NDUFB4
MFGE82	2.97568356989846e-206	0.418322871432216	0.536	0.364	7.24251624077587e-202	Class 1B PRAME+ Met Tumor Cells	MFGE8
CUTA	7.9976704831003e-206	0.414135016727055	0.675	0.547	1.94655301888178e-201	Class 1B PRAME+ Met Tumor Cells	CUTA
TSPO1	8.76909778299578e-201	0.406725345135413	0.702	0.562	2.13431070940334e-196	Class 1B PRAME+ Met Tumor Cells	TSPO
PDE4DIP	4.34921093385351e-197	0.43826707424622	0.428	0.27	1.05855444919061e-192	Class 1B PRAME+ Met Tumor Cells	PDE4DIP
PTEN	3.40718923052889e-194	0.459935087210432	0.385	0.237	8.29275786818426e-190	Class 1B PRAME+ Met Tumor Cells	PTEN
TMEM258	2.38525918901324e-193	0.405694180470583	0.705	0.563	5.80548234013932e-189	Class 1B PRAME+ Met Tumor Cells	TMEM258
H2AFZ1	1.74233191739927e-192	0.328607257536585	0.757	0.647	4.24066165375808e-188	Class 1B PRAME+ Met Tumor Cells	H2AFZ
RHOBTB31	3.27807981599089e-192	0.39572654245069	0.553	0.383	7.97851846414022e-188	Class 1B PRAME+ Met Tumor Cells	RHOBTB3
PLEKHA51	1.58505118657211e-189	0.446121848242265	0.477	0.318	3.85785608299785e-185	Class 1B PRAME+ Met Tumor Cells	PLEKHA5
EGR12	2.53154276054552e-188	0.53387820366372	0.571	0.401	6.16152192489174e-184	Class 1B PRAME+ Met Tumor Cells	EGR1
FAM213A1	6.20860214713116e-187	0.384169578199726	0.467	0.319	1.51111167659025e-182	Class 1B PRAME+ Met Tumor Cells	FAM213A
SORBS11	6.73124889717832e-187	0.378203087653219	0.372	0.219	1.63831866908423e-182	Class 1B PRAME+ Met Tumor Cells	SORBS1
RPL36A2	1.45521902991218e-186	0.337975143537547	0.776	0.622	3.54185759690326e-182	Class 1B PRAME+ Met Tumor Cells	RPL36A
BACE22	1.3770803917546e-185	0.365154348282933	0.486	0.312	3.35167596549153e-181	Class 1B PRAME+ Met Tumor Cells	BACE2
CERS4	9.10534369414251e-184	0.424673763794498	0.389	0.244	2.21614960171735e-179	Class 1B PRAME+ Met Tumor Cells	CERS4
SERTAD12	1.19041283742773e-182	0.565530234236656	0.523	0.383	2.89734580501535e-178	Class 1B PRAME+ Met Tumor Cells	SERTAD1
QPCT	3.40331763558169e-180	0.337135742006475	0.297	0.153	8.28333479324226e-176	Class 1B PRAME+ Met Tumor Cells	QPCT
VDAC21	1.2582875647827e-177	0.331287777224028	0.688	0.572	3.06254610392461e-173	Class 1B PRAME+ Met Tumor Cells	VDAC2
DUSP22	4.57195926121946e-176	0.373645244182853	0.301	0.166	1.1127691645882e-171	Class 1B PRAME+ Met Tumor Cells	DUSP22
SLC25A33	6.27712149782603e-176	0.403252196816548	0.384	0.241	1.52778860135588e-171	Class 1B PRAME+ Met Tumor Cells	SLC25A33
SLC7A51	1.50352201419482e-175	0.403869600774198	0.456	0.312	3.65942223034877e-171	Class 1B PRAME+ Met Tumor Cells	SLC7A5
CTD-2380F24.1	4.36221337970198e-173	0.476326159934949	0.303	0.166	1.06171911448567e-168	Class 1B PRAME+ Met Tumor Cells	CTD-2380F24.1
MYLIP1	6.14556616285802e-172	0.380335428991675	0.374	0.233	1.49576934837801e-167	Class 1B PRAME+ Met Tumor Cells	MYLIP
SMC6	1.70125355608045e-166	0.44170262531517	0.39	0.252	4.14068103014421e-162	Class 1B PRAME+ Met Tumor Cells	SMC6
ARL2	2.15618761138909e-166	0.397078939099726	0.311	0.176	5.24794502735989e-162	Class 1B PRAME+ Met Tumor Cells	ARL2
SOX61	3.78604692134355e-166	0.356865475502228	0.42	0.27	9.21485960185807e-162	Class 1B PRAME+ Met Tumor Cells	SOX6
C12orf76	3.54000225084896e-161	0.443923064784705	0.355	0.221	8.61601147834129e-157	Class 1B PRAME+ Met Tumor Cells	C12orf76
WDFY11	2.06318728076214e-160	0.39862658766564	0.455	0.31	5.02159152264697e-156	Class 1B PRAME+ Met Tumor Cells	WDFY1
USMG51	6.74166578491166e-160	0.347350268705543	0.732	0.589	1.64085403538965e-155	Class 1B PRAME+ Met Tumor Cells	USMG5
SNRPB3	1.43868951308961e-159	0.38797535868134	0.586	0.467	3.5016264059088e-155	Class 1B PRAME+ Met Tumor Cells	SNRPB
TMA71	2.32656902909086e-149	0.33272140598216	0.729	0.627	5.66263635990423e-145	Class 1B PRAME+ Met Tumor Cells	TMA7
RPL22L1	7.89075676229408e-148	0.385832677230921	0.594	0.467	1.92053128837476e-143	Class 1B PRAME+ Met Tumor Cells	RPL22L1
ZNF749	1.78912234211426e-146	0.377784074494021	0.29	0.164	4.35454486847191e-142	Class 1B PRAME+ Met Tumor Cells	ZNF749
TSPAN14	4.01251523516604e-146	0.334008841753103	0.33	0.203	9.76606083087061e-142	Class 1B PRAME+ Met Tumor Cells	TSPAN14
HMGN3	6.77601795002861e-146	0.367296281246435	0.586	0.46	1.64921500885746e-141	Class 1B PRAME+ Met Tumor Cells	HMGN3
SNAI2	2.47233902496489e-141	0.454530081374421	0.323	0.196	6.01742595286204e-137	Class 1B PRAME+ Met Tumor Cells	SNAI2
MAP3K13	1.22528304996357e-137	0.377806285883199	0.32	0.199	2.98221641530634e-133	Class 1B PRAME+ Met Tumor Cells	MAP3K13
PTTG1IP1	5.04281964225374e-137	0.359697473808207	0.554	0.426	1.22737187272814e-132	Class 1B PRAME+ Met Tumor Cells	PTTG1IP
LAPTM4A1	4.88492833137254e-135	0.338638640253269	0.63	0.521	1.18894270657276e-130	Class 1B PRAME+ Met Tumor Cells	LAPTM4A
CDH19	4.90842099067225e-132	0.346557452176996	0.329	0.202	1.19466058491972e-127	Class 1B PRAME+ Met Tumor Cells	CDH19
RAC11	6.55466971370072e-132	0.263186518690725	0.674	0.543	1.59534106161762e-127	Class 1B PRAME+ Met Tumor Cells	RAC1
MAP4K5	2.88805538830524e-129	0.28734358741994	0.265	0.153	7.02923800959613e-125	Class 1B PRAME+ Met Tumor Cells	MAP4K5
HSBP11	5.35732157397767e-129	0.336992055798701	0.579	0.454	1.30391849789043e-124	Class 1B PRAME+ Met Tumor Cells	HSBP1
MYC2	3.28406338751088e-128	0.439759018679213	0.477	0.342	7.99308187886273e-124	Class 1B PRAME+ Met Tumor Cells	MYC
YWHAQ2	1.49206233547522e-126	0.271060202399004	0.652	0.542	3.63153051831315e-122	Class 1B PRAME+ Met Tumor Cells	YWHAQ
EPS8L2	6.44403302703996e-126	0.290604796061044	0.251	0.14	1.56841319845125e-121	Class 1B PRAME+ Met Tumor Cells	EPS8L2
C19orf431	4.02054609843996e-124	0.298810834154695	0.667	0.579	9.78560714899302e-120	Class 1B PRAME+ Met Tumor Cells	C19orf43
TKT2	3.59293839451936e-122	0.273087185275694	0.572	0.45	8.74485275842068e-118	Class 1B PRAME+ Met Tumor Cells	TKT
MFSD12	3.6946676387667e-122	0.338462783337474	0.302	0.189	8.99245156599428e-118	Class 1B PRAME+ Met Tumor Cells	MFSD12
GSN2	2.10571563549034e-119	0.261274647437294	0.42	0.29	5.12510128521994e-115	Class 1B PRAME+ Met Tumor Cells	GSN
IFT81	1.04410234332232e-116	0.356618206263421	0.275	0.168	2.54124069341219e-112	Class 1B PRAME+ Met Tumor Cells	IFT81
HIST3H2A1	2.21477443536238e-115	0.359894264247004	0.436	0.317	5.39053949822851e-111	Class 1B PRAME+ Met Tumor Cells	HIST3H2A
NUTM2B-AS1	2.86048759684762e-115	0.304860763125587	0.283	0.176	6.96214076196743e-111	Class 1B PRAME+ Met Tumor Cells	NUTM2B-AS1
KLF102	4.63185776960866e-115	0.269791621557641	0.416	0.283	1.12734786254505e-110	Class 1B PRAME+ Met Tumor Cells	KLF10
BFAR1	2.36225604386353e-114	0.348152560183111	0.414	0.307	5.74949498515945e-110	Class 1B PRAME+ Met Tumor Cells	BFAR
NEU11	1.49920175167684e-113	0.345754953040984	0.445	0.333	3.64890714340626e-109	Class 1B PRAME+ Met Tumor Cells	NEU1
NUTM2A-AS1	4.33460205533315e-113	0.305361594949614	0.303	0.197	1.05499879424754e-108	Class 1B PRAME+ Met Tumor Cells	NUTM2A-AS1
SUCLG11	6.38557427210449e-113	0.32627628157639	0.499	0.39	1.55418492208751e-108	Class 1B PRAME+ Met Tumor Cells	SUCLG1
MRPL431	1.73546570740176e-112	0.346235755153921	0.465	0.357	4.22394998524513e-108	Class 1B PRAME+ Met Tumor Cells	MRPL43
ATP1A12	1.76898634872382e-111	0.335324813413968	0.572	0.472	4.30553587415891e-107	Class 1B PRAME+ Met Tumor Cells	ATP1A1
VPS26A	2.45118905192586e-110	0.33260101929718	0.373	0.265	5.96594903348235e-106	Class 1B PRAME+ Met Tumor Cells	VPS26A
RABGGTB1	7.0373136728593e-109	0.322789104124573	0.478	0.371	1.71281177483722e-104	Class 1B PRAME+ Met Tumor Cells	RABGGTB
RNF11	5.87144064565589e-108	0.361369715517955	0.426	0.321	1.42904993874619e-103	Class 1B PRAME+ Met Tumor Cells	RNF11
INTS6	9.63233138301395e-108	0.329951382503689	0.287	0.182	2.34441313531177e-103	Class 1B PRAME+ Met Tumor Cells	INTS6
PYURF1	5.17146866527286e-105	0.298672302813399	0.628	0.513	1.25868375844076e-100	Class 1B PRAME+ Met Tumor Cells	PYURF
TXN1	3.83950028027099e-104	0.253450181627815	0.656	0.549	9.34495973215157e-100	Class 1B PRAME+ Met Tumor Cells	TXN
CALD11	4.76808249924705e-104	0.255742770405728	0.446	0.332	1.16050359949174e-99	Class 1B PRAME+ Met Tumor Cells	CALD1
RAB7A1	8.64219566565447e-103	0.269776933144585	0.577	0.489	2.10342400306364e-98	Class 1B PRAME+ Met Tumor Cells	RAB7A
XIST1	1.80551712087984e-102	0.285984979874912	0.272	0.156	4.39444812050945e-98	Class 1B PRAME+ Met Tumor Cells	XIST
WDR83OS1	9.44732411303981e-101	0.292284518517159	0.663	0.564	2.29938421587276e-96	Class 1B PRAME+ Met Tumor Cells	WDR83OS
HNRNPH32	5.42344256716672e-99	0.314605164160104	0.469	0.376	1.32001168642271e-94	Class 1B PRAME+ Met Tumor Cells	HNRNPH3
DYNLRB12	1.1866432155755e-98	0.310420165023083	0.615	0.512	2.88817092238922e-94	Class 1B PRAME+ Met Tumor Cells	DYNLRB1
TRAF4	2.55500328598399e-97	0.273689368104127	0.37	0.26	6.21862249775643e-93	Class 1B PRAME+ Met Tumor Cells	TRAF4
IFI27L21	6.26625947463321e-97	0.263787387177144	0.568	0.431	1.52514489353098e-92	Class 1B PRAME+ Met Tumor Cells	IFI27L2
IMPDH22	9.90061215035764e-97	0.277264126292172	0.549	0.437	2.40970999127554e-92	Class 1B PRAME+ Met Tumor Cells	IMPDH2
HIPK2	2.70949918313398e-95	0.287776262185344	0.31	0.213	6.59465006182979e-91	Class 1B PRAME+ Met Tumor Cells	HIPK2
CTSZ1	3.38075975944749e-94	0.300124140871721	0.434	0.333	8.22843117851925e-90	Class 1B PRAME+ Met Tumor Cells	CTSZ
MOK	4.71997115854234e-94	0.27462973107375	0.285	0.184	1.14879378027762e-89	Class 1B PRAME+ Met Tumor Cells	MOK
ESD2	2.80805705250929e-92	0.331704357961679	0.454	0.352	6.83453006010237e-88	Class 1B PRAME+ Met Tumor Cells	ESD
UBE2D1	1.28656096258247e-91	0.271167145803093	0.317	0.22	3.13136072682946e-87	Class 1B PRAME+ Met Tumor Cells	UBE2D1
TMEM981	1.41018184854869e-91	0.297092846952898	0.433	0.321	3.43224160118267e-87	Class 1B PRAME+ Met Tumor Cells	TMEM98
LTA4H	5.37288600978456e-91	0.25521949195815	0.295	0.193	1.30770672592146e-86	Class 1B PRAME+ Met Tumor Cells	LTA4H
WSB11	6.54709636730946e-91	0.368142074220192	0.545	0.469	1.59349778483945e-86	Class 1B PRAME+ Met Tumor Cells	WSB1
KHDRBS1	1.8497814824185e-90	0.295651256142768	0.462	0.375	4.50218315005839e-86	Class 1B PRAME+ Met Tumor Cells	KHDRBS1
TGIF12	2.71108341796526e-90	0.416431954617998	0.473	0.376	6.59850593098564e-86	Class 1B PRAME+ Met Tumor Cells	TGIF1
ATP6V0C2	5.61549247566369e-90	0.254000165474476	0.656	0.548	1.36675471365179e-85	Class 1B PRAME+ Met Tumor Cells	ATP6V0C
HNRNPAB	2.59519872227528e-88	0.268000972693659	0.406	0.31	6.31645417014579e-84	Class 1B PRAME+ Met Tumor Cells	HNRNPAB
CAMTA1	3.72520034887301e-88	0.330723558513598	0.439	0.345	9.06676512912202e-84	Class 1B PRAME+ Met Tumor Cells	CAMTA1
SIAH1	9.64373403734667e-88	0.299682734785631	0.337	0.237	2.34718842734981e-83	Class 1B PRAME+ Met Tumor Cells	SIAH1
FBXO71	7.1297236550571e-87	0.273780949693658	0.496	0.404	1.73530344040435e-82	Class 1B PRAME+ Met Tumor Cells	FBXO7
GNG52	2.88220006214421e-86	0.252309600379975	0.677	0.585	7.0149867312528e-82	Class 1B PRAME+ Met Tumor Cells	GNG5
SCD2	1.55276815068255e-83	0.295398559648729	0.38	0.278	3.77928240194626e-79	Class 1B PRAME+ Met Tumor Cells	SCD
PCNP1	4.77168309199763e-83	0.324119132300207	0.447	0.358	1.1613799477613e-78	Class 1B PRAME+ Met Tumor Cells	PCNP
PDE6D	1.85014787675486e-82	0.302704409839444	0.296	0.205	4.50307491723365e-78	Class 1B PRAME+ Met Tumor Cells	PDE6D
BRI31	7.02528537690255e-82	0.260231503721851	0.458	0.344	1.70988420788431e-77	Class 1B PRAME+ Met Tumor Cells	BRI3
AIF1L	1.45969441686179e-80	0.255596001564756	0.251	0.162	3.5527502411999e-76	Class 1B PRAME+ Met Tumor Cells	AIF1L
CCNL11	2.27904894627159e-80	0.310067703152359	0.47	0.388	5.54697723033042e-76	Class 1B PRAME+ Met Tumor Cells	CCNL1
FOSB1	1.46404266784319e-79	0.301089676197552	0.493	0.385	3.56333344926355e-75	Class 1B PRAME+ Met Tumor Cells	FOSB
TMEM2301	7.65890449589591e-78	0.252399919007445	0.582	0.491	1.86410076525611e-73	Class 1B PRAME+ Met Tumor Cells	TMEM230
PPP1R16A1	1.264382056297e-77	0.360687298792145	0.342	0.249	3.07737948682127e-73	Class 1B PRAME+ Met Tumor Cells	PPP1R16A
TMEM591	2.06211073439603e-76	0.294579627289576	0.604	0.539	5.01897131644649e-72	Class 1B PRAME+ Met Tumor Cells	TMEM59
NEDD82	5.96771944193818e-76	0.285216276964066	0.557	0.466	1.45248323497333e-71	Class 1B PRAME+ Met Tumor Cells	NEDD8
ARF4	3.14994557974689e-74	0.260834905608809	0.524	0.45	7.66665254654595e-70	Class 1B PRAME+ Met Tumor Cells	ARF4
FOS2	2.18597817467238e-73	0.306198636265881	0.686	0.58	5.3204522793351e-69	Class 1B PRAME+ Met Tumor Cells	FOS
HMG20B1	8.07876749190538e-72	0.278136136842215	0.395	0.31	1.96629121985485e-67	Class 1B PRAME+ Met Tumor Cells	HMG20B
ZFAND51	8.3103521142385e-70	0.253847598140766	0.552	0.471	2.02265660108451e-65	Class 1B PRAME+ Met Tumor Cells	ZFAND5
PPP1R15A1	9.81814118588608e-69	0.280945533748058	0.539	0.457	2.38963738323281e-64	Class 1B PRAME+ Met Tumor Cells	PPP1R15A
SYNGR1	2.56862236775174e-66	0.271570937420952	0.347	0.265	6.25176998087096e-62	Class 1B PRAME+ Met Tumor Cells	SYNGR1
UROS	5.54134265630561e-63	0.31362949939103	0.373	0.295	1.34870738911822e-58	Class 1B PRAME+ Met Tumor Cells	UROS
DDX21	4.69842632564841e-62	0.274337249174918	0.419	0.346	1.14354998339957e-57	Class 1B PRAME+ Met Tumor Cells	DDX21
MGMT	4.30981380911416e-61	0.251452280805423	0.343	0.267	1.0489655830003e-56	Class 1B PRAME+ Met Tumor Cells	MGMT
CCS	4.83342469736798e-57	0.281603623850279	0.372	0.3	1.17640723709239e-52	Class 1B PRAME+ Met Tumor Cells	CCS
POLR2F1	1.42450265495515e-56	0.263136772841235	0.45	0.379	3.46709701189535e-52	Class 1B PRAME+ Met Tumor Cells	POLR2F
HSBP1L11	1.54796147478788e-52	0.26859140178416	0.384	0.307	3.76758343348623e-48	Class 1B PRAME+ Met Tumor Cells	HSBP1L1
HPS11	2.45550068605241e-49	0.270396038655297	0.364	0.301	5.97644311978295e-45	Class 1B PRAME+ Met Tumor Cells	HPS1
TMEM256	3.46747914845561e-47	0.252629314230277	0.463	0.389	8.43949749942612e-43	Class 1B PRAME+ Met Tumor Cells	TMEM256
RTTN	4.51919814047238e-46	0.31666329331665	0.308	0.245	1.09992763540957e-41	Class 1B PRAME+ Met Tumor Cells	RTTN
PPP1R101	5.03867022730011e-43	0.27307278379295	0.382	0.321	1.22636194662257e-38	Class 1B PRAME+ Met Tumor Cells	PPP1R10
LSM3	5.23913493795362e-40	0.261207194294865	0.388	0.336	1.27515305254853e-35	Class 1B PRAME+ Met Tumor Cells	LSM3
IGFBP5	0	2.05226849068085	0.371	0.012	0	Class 2 PRAME- Primary Tumor Cells	IGFBP5
PROS1	0	1.71174192253015	0.602	0.118	0	Class 2 PRAME- Primary Tumor Cells	PROS1
S100A63	0	1.6073882426234	0.894	0.623	0	Class 2 PRAME- Primary Tumor Cells	S100A6
HTN1	0	1.52228123286635	0.345	0.035	0	Class 2 PRAME- Primary Tumor Cells	HTN1
LGALS33	0	1.45434296087949	0.741	0.325	0	Class 2 PRAME- Primary Tumor Cells	LGALS3
PAEP	0	1.39565057998332	0.364	0.005	0	Class 2 PRAME- Primary Tumor Cells	PAEP
APOD	0	1.34941086077385	0.449	0.061	0	Class 2 PRAME- Primary Tumor Cells	APOD
CTSK2	0	1.31225577379854	0.655	0.24	0	Class 2 PRAME- Primary Tumor Cells	CTSK
MGST1	0	1.14886416189318	0.551	0.157	0	Class 2 PRAME- Primary Tumor Cells	MGST1
GPR137B1	0	1.10212567104784	0.654	0.33	0	Class 2 PRAME- Primary Tumor Cells	GPR137B
RIMS2	0	1.09427924143862	0.428	0.041	0	Class 2 PRAME- Primary Tumor Cells	RIMS2
LGALS12	0	1.06628118573409	0.851	0.592	0	Class 2 PRAME- Primary Tumor Cells	LGALS1
VGF	0	1.05420560508434	0.254	0.026	0	Class 2 PRAME- Primary Tumor Cells	VGF
CTSB3	0	1.04906988453156	0.726	0.464	0	Class 2 PRAME- Primary Tumor Cells	CTSB
PHLDA21	0	0.972102675309779	0.6	0.213	0	Class 2 PRAME- Primary Tumor Cells	PHLDA2
TIMP13	0	0.967203484265	0.697	0.392	0	Class 2 PRAME- Primary Tumor Cells	TIMP1
SPON23	0	0.922511592459563	0.617	0.304	0	Class 2 PRAME- Primary Tumor Cells	SPON2
PDLIM3	0	0.917758209065694	0.554	0.229	0	Class 2 PRAME- Primary Tumor Cells	PDLIM3
IFITM32	0	0.894413968986389	0.896	0.664	0	Class 2 PRAME- Primary Tumor Cells	IFITM3
PCSK1	0	0.88289858105249	0.365	0.014	0	Class 2 PRAME- Primary Tumor Cells	PCSK1
S100A16	0	0.876998697256875	0.458	0.04	0	Class 2 PRAME- Primary Tumor Cells	S100A16
UCHL1	0	0.820389513905194	0.371	0.072	0	Class 2 PRAME- Primary Tumor Cells	UCHL1
ECM1	0	0.820323104226023	0.456	0.049	0	Class 2 PRAME- Primary Tumor Cells	ECM1
CNTNAP5	0	0.786836125846989	0.353	0.013	0	Class 2 PRAME- Primary Tumor Cells	CNTNAP5
GSN3	0	0.764720011902882	0.597	0.289	0	Class 2 PRAME- Primary Tumor Cells	GSN
FAM20A	0	0.764695192407763	0.382	0.018	0	Class 2 PRAME- Primary Tumor Cells	FAM20A
WIPI1	0	0.749287817493214	0.506	0.213	0	Class 2 PRAME- Primary Tumor Cells	WIPI1
ITGB8	0	0.722055129960088	0.404	0.022	0	Class 2 PRAME- Primary Tumor Cells	ITGB8
IGFBP2	0	0.696519919910082	0.449	0.141	0	Class 2 PRAME- Primary Tumor Cells	IGFBP2
AK5	0	0.673106863310844	0.353	0.004	0	Class 2 PRAME- Primary Tumor Cells	AK5
PRKCDBP	0	0.671389208684821	0.488	0.177	0	Class 2 PRAME- Primary Tumor Cells	PRKCDBP
HTRA1	0	0.666616981261196	0.457	0.096	0	Class 2 PRAME- Primary Tumor Cells	HTRA1
IGFBP4	0	0.659568570685284	0.356	0.038	0	Class 2 PRAME- Primary Tumor Cells	IGFBP4
SPHK1	0	0.651808209703917	0.459	0.126	0	Class 2 PRAME- Primary Tumor Cells	SPHK1
SLC7A2	0	0.640686409111095	0.324	0.014	0	Class 2 PRAME- Primary Tumor Cells	SLC7A2
RAB40B	0	0.63281671125357	0.372	0.083	0	Class 2 PRAME- Primary Tumor Cells	RAB40B
SLC16A6	0	0.614049562174082	0.377	0.041	0	Class 2 PRAME- Primary Tumor Cells	SLC16A6
HTR2B	0	0.591333401545067	0.452	0.134	0	Class 2 PRAME- Primary Tumor Cells	HTR2B
COL18A1	0	0.565442977578916	0.466	0.137	0	Class 2 PRAME- Primary Tumor Cells	COL18A1
NT5E	0	0.528809299007236	0.425	0.101	0	Class 2 PRAME- Primary Tumor Cells	NT5E
TNFRSF19	0	0.519087960311603	0.391	0.025	0	Class 2 PRAME- Primary Tumor Cells	TNFRSF19
GAPDH3	0	0.505728961641245	0.977	0.928	0	Class 2 PRAME- Primary Tumor Cells	GAPDH
NPDC1	0	0.503657511988732	0.403	0.061	0	Class 2 PRAME- Primary Tumor Cells	NPDC1
SLC22A18	0	0.487594462968819	0.462	0.161	0	Class 2 PRAME- Primary Tumor Cells	SLC22A18
ARSG	0	0.477242420819176	0.404	0.08	0	Class 2 PRAME- Primary Tumor Cells	ARSG
CD9	0	0.463889190088174	0.416	0.094	0	Class 2 PRAME- Primary Tumor Cells	CD9
GABBR2	0	0.444966597562206	0.297	0.002	0	Class 2 PRAME- Primary Tumor Cells	GABBR2
CD109	0	0.441908054804794	0.344	0.029	0	Class 2 PRAME- Primary Tumor Cells	CD109
COL1A2	0	0.440644573299235	0.361	0.052	0	Class 2 PRAME- Primary Tumor Cells	COL1A2
CADM1	0	0.435569766292004	0.427	0.096	0	Class 2 PRAME- Primary Tumor Cells	CADM1
ANXA1	0	0.42562724835598	0.53	0.126	0	Class 2 PRAME- Primary Tumor Cells	ANXA1
SERPINE1	0	0.423255861762407	0.278	0.048	0	Class 2 PRAME- Primary Tumor Cells	SERPINE1
PERP	0	0.420889862734849	0.354	0.087	0	Class 2 PRAME- Primary Tumor Cells	PERP
PCDHGA12	0	0.409660779135821	0.32	0.012	0	Class 2 PRAME- Primary Tumor Cells	PCDHGA12
SLC43A3	0	0.39384524451303	0.401	0.113	0	Class 2 PRAME- Primary Tumor Cells	SLC43A3
PLEKHA4	0	0.38812567129779	0.261	0.05	0	Class 2 PRAME- Primary Tumor Cells	PLEKHA4
ANTXR1	0	0.382019593506438	0.322	0.037	0	Class 2 PRAME- Primary Tumor Cells	ANTXR1
C16orf45	0	0.371144499734257	0.37	0.044	0	Class 2 PRAME- Primary Tumor Cells	C16orf45
RP11-557H15.4	0	0.362244939631093	0.31	0.035	0	Class 2 PRAME- Primary Tumor Cells	RP11-557H15.4
THBS2	0	0.346073942236615	0.265	0.008	0	Class 2 PRAME- Primary Tumor Cells	THBS2
SOCS2	0	0.339686903827627	0.312	0.061	0	Class 2 PRAME- Primary Tumor Cells	SOCS2
STMN3	0	0.334389651581111	0.355	0.064	0	Class 2 PRAME- Primary Tumor Cells	STMN3
IL1R1	0	0.327678504199091	0.289	0.062	0	Class 2 PRAME- Primary Tumor Cells	IL1R1
LINC00473	0	0.326455417280424	0.399	0.118	0	Class 2 PRAME- Primary Tumor Cells	LINC00473
NBL1	0	0.321023153885891	0.375	0.109	0	Class 2 PRAME- Primary Tumor Cells	NBL1
AC004556.1	0	0.320865323996891	0.343	0.015	0	Class 2 PRAME- Primary Tumor Cells	AC004556.1
SCCPDH	0	0.307157813637278	0.384	0.116	0	Class 2 PRAME- Primary Tumor Cells	SCCPDH
ARHGAP29	0	0.306447880181428	0.256	0.019	0	Class 2 PRAME- Primary Tumor Cells	ARHGAP29
PCDHGC3	0	0.297089556866627	0.328	0.071	0	Class 2 PRAME- Primary Tumor Cells	PCDHGC3
CLMN	0	0.296865238883077	0.323	0.05	0	Class 2 PRAME- Primary Tumor Cells	CLMN
CCND2	0	0.29636974274581	0.434	0.128	0	Class 2 PRAME- Primary Tumor Cells	CCND2
HSD3B7	0	0.294258528870821	0.301	0.054	0	Class 2 PRAME- Primary Tumor Cells	HSD3B7
DDR1	0	0.293097353556948	0.338	0.059	0	Class 2 PRAME- Primary Tumor Cells	DDR1
MYOF	0	0.284348056601483	0.3	0.062	0	Class 2 PRAME- Primary Tumor Cells	MYOF
PTPN13	0	0.273150330866899	0.332	0.041	0	Class 2 PRAME- Primary Tumor Cells	PTPN13
MATK	0	0.271272561725035	0.3	0.047	0	Class 2 PRAME- Primary Tumor Cells	MATK
SYNJ2	0	0.270779016865131	0.338	0.053	0	Class 2 PRAME- Primary Tumor Cells	SYNJ2
ITGA3	0	0.265284563844593	0.311	0.049	0	Class 2 PRAME- Primary Tumor Cells	ITGA3
ABCA8	0	0.264104040125175	0.284	0.048	0	Class 2 PRAME- Primary Tumor Cells	ABCA8
PLD1	0	0.253848697724271	0.278	0.034	0	Class 2 PRAME- Primary Tumor Cells	PLD1
RHOC	7.9948786062036e-304	0.471525428457007	0.522	0.203	1.94587350396389e-299	Class 2 PRAME- Primary Tumor Cells	RHOC
SOD23	3.02679468421989e-303	0.746185450891983	0.612	0.297	7.3669155819228e-299	Class 2 PRAME- Primary Tumor Cells	SOD2
SHTN1	7.68845486499244e-299	0.333819981611045	0.332	0.094	1.87129302959051e-294	Class 2 PRAME- Primary Tumor Cells	SHTN1
TPM43	9.87675922981607e-299	0.865063964967316	0.618	0.314	2.40390442894493e-294	Class 2 PRAME- Primary Tumor Cells	TPM4
ASS1	3.85433888830185e-298	0.263486054442465	0.308	0.081	9.38107542023786e-294	Class 2 PRAME- Primary Tumor Cells	ASS1
EEF1B22	5.64679479250318e-297	0.659334919674174	0.922	0.83	1.37437338454735e-292	Class 2 PRAME- Primary Tumor Cells	EEF1B2
HTATIP2	4.54140592558942e-294	0.29121438591359	0.407	0.131	1.10533278822921e-289	Class 2 PRAME- Primary Tumor Cells	HTATIP2
PLEKHA1	6.36318211437502e-294	0.37009684497008	0.423	0.149	1.54873489481774e-289	Class 2 PRAME- Primary Tumor Cells	PLEKHA1
CRIP21	2.14565584381143e-293	0.549875510898127	0.515	0.212	5.22231175825264e-289	Class 2 PRAME- Primary Tumor Cells	CRIP2
MAD1L1	2.93250940390291e-290	0.36103654534838	0.453	0.162	7.13743463815929e-286	Class 2 PRAME- Primary Tumor Cells	MAD1L1
VLDLR	1.02412123145002e-284	0.259842690917074	0.368	0.115	2.49260866522621e-280	Class 2 PRAME- Primary Tumor Cells	VLDLR
RAB31	1.08775078487098e-282	0.314729567727718	0.385	0.121	2.64747663529748e-278	Class 2 PRAME- Primary Tumor Cells	RAB31
TRPV2	2.01530940795492e-278	0.319161912071427	0.365	0.114	4.90506156802148e-274	Class 2 PRAME- Primary Tumor Cells	TRPV2
ACADVL2	5.66282582828693e-278	0.686975380009978	0.597	0.302	1.37827517834676e-273	Class 2 PRAME- Primary Tumor Cells	ACADVL
SFT2D2	3.01933540830268e-276	0.33403201653852	0.397	0.136	7.3487604502679e-272	Class 2 PRAME- Primary Tumor Cells	SFT2D2
FTH12	7.11986383786806e-276	0.470151613469413	0.995	0.982	1.73290365949871e-271	Class 2 PRAME- Primary Tumor Cells	FTH1
SRPX	2.32703033834611e-275	0.279322194470663	0.361	0.112	5.66375914050061e-271	Class 2 PRAME- Primary Tumor Cells	SRPX
SLC24A51	1.06602149208488e-273	0.390254455131985	0.454	0.166	2.59458970958538e-269	Class 2 PRAME- Primary Tumor Cells	SLC24A5
PYGB	2.10667714618028e-273	0.341462857579284	0.389	0.126	5.12744150608819e-269	Class 2 PRAME- Primary Tumor Cells	PYGB
TNFRSF12A	1.0454419969877e-269	0.687598746364543	0.429	0.161	2.54450127646837e-265	Class 2 PRAME- Primary Tumor Cells	TNFRSF12A
PTGR1	3.29512359551567e-269	0.358407437425574	0.442	0.16	8.02000131912559e-265	Class 2 PRAME- Primary Tumor Cells	PTGR1
DAP	2.5202363956189e-267	0.492675035320585	0.515	0.218	6.13400336329683e-263	Class 2 PRAME- Primary Tumor Cells	DAP
RCAN1	7.57739675227934e-267	0.740326297137462	0.446	0.169	1.84426259553727e-262	Class 2 PRAME- Primary Tumor Cells	RCAN1
PLP2	1.4694034575964e-265	0.429265019425681	0.508	0.202	3.57638107544388e-261	Class 2 PRAME- Primary Tumor Cells	PLP2
DYNC1LI2	1.53504797233059e-265	0.873470787110196	0.534	0.234	3.73615325985542e-261	Class 2 PRAME- Primary Tumor Cells	DYNC1LI2
CYB5R31	2.56811527961434e-263	0.91297609056462	0.667	0.388	6.25053577905333e-259	Class 2 PRAME- Primary Tumor Cells	CYB5R3
TUBB6	1.89971086890814e-261	0.402662556016425	0.443	0.172	4.62370628383552e-257	Class 2 PRAME- Primary Tumor Cells	TUBB6
OLFM1	8.97611957559336e-254	0.25815306124921	0.352	0.112	2.18469774350367e-249	Class 2 PRAME- Primary Tumor Cells	OLFM1
CCND12	1.02095574626167e-253	1.15998615332135	0.634	0.325	2.48490419082627e-249	Class 2 PRAME- Primary Tumor Cells	CCND1
S100A131	1.5534661701099e-252	0.730521633200774	0.733	0.463	3.78098131143048e-248	Class 2 PRAME- Primary Tumor Cells	S100A13
CDKN2A	3.2589929826094e-252	0.372933367423823	0.357	0.115	7.93206302037301e-248	Class 2 PRAME- Primary Tumor Cells	CDKN2A
PKM3	5.24720254021807e-252	0.74063482398599	0.769	0.532	1.27711662626368e-247	Class 2 PRAME- Primary Tumor Cells	PKM
EXOC32	1.36468507992919e-248	0.720759175731535	0.588	0.298	3.32150701603966e-244	Class 2 PRAME- Primary Tumor Cells	EXOC3
C1orf21	8.0316321140224e-248	0.538589157600506	0.495	0.217	1.95481894023191e-243	Class 2 PRAME- Primary Tumor Cells	C1orf21
SUMF23	3.82177663112288e-247	0.597144360787105	0.594	0.313	9.30182214248997e-243	Class 2 PRAME- Primary Tumor Cells	SUMF2
SEPT10	7.38749309794492e-243	0.337090916720721	0.466	0.187	1.79804194510881e-238	Class 2 PRAME- Primary Tumor Cells	SEPT10
GLUD11	1.0585051599099e-242	0.47694781516301	0.496	0.216	2.57629570870471e-238	Class 2 PRAME- Primary Tumor Cells	GLUD1
EEF22	4.84737410179314e-242	0.513125317980294	0.91	0.829	1.17980238263543e-237	Class 2 PRAME- Primary Tumor Cells	EEF2
MVP	1.05722590153029e-235	0.390399149706252	0.486	0.208	2.57318212173458e-231	Class 2 PRAME- Primary Tumor Cells	MVP
KIT	8.73969025769425e-234	0.47690008905842	0.381	0.145	2.1271532118202e-229	Class 2 PRAME- Primary Tumor Cells	KIT
CCDC25	4.08708339672891e-232	0.307114259898173	0.438	0.171	9.9475522792985e-228	Class 2 PRAME- Primary Tumor Cells	CCDC25
ISG202	3.65124900724303e-231	0.426568810151461	0.503	0.207	8.88677495872882e-227	Class 2 PRAME- Primary Tumor Cells	ISG20
QPCT1	1.50488563916325e-229	0.718664823911239	0.403	0.156	3.66274115715942e-225	Class 2 PRAME- Primary Tumor Cells	QPCT
PPP2R1A1	2.19667254093809e-228	0.72049793056335	0.684	0.42	5.34648129738922e-224	Class 2 PRAME- Primary Tumor Cells	PPP2R1A
CTTN	1.3544171974811e-227	0.352203986095869	0.467	0.194	3.29651601694924e-223	Class 2 PRAME- Primary Tumor Cells	CTTN
BACE23	1.88493688652191e-226	0.618244913130476	0.581	0.316	4.58774788810568e-222	Class 2 PRAME- Primary Tumor Cells	BACE2
CNN3	9.81490618085561e-225	0.428594100474529	0.49	0.221	2.38885001535845e-220	Class 2 PRAME- Primary Tumor Cells	CNN3
BSG2	2.81752107874017e-223	0.682184266375381	0.734	0.545	6.85756455354571e-219	Class 2 PRAME- Primary Tumor Cells	BSG
ALDOA2	1.35452999757507e-222	0.466216234329257	0.882	0.784	3.29679056109795e-218	Class 2 PRAME- Primary Tumor Cells	ALDOA
SERPINE22	3.25350852671828e-222	1.16572368728652	0.598	0.356	7.91871440317961e-218	Class 2 PRAME- Primary Tumor Cells	SERPINE2
APLP22	4.03556488152214e-221	0.727371650548848	0.587	0.337	9.82216136513673e-217	Class 2 PRAME- Primary Tumor Cells	APLP2
TAGLN23	1.08977594681797e-219	0.692734414798194	0.707	0.517	2.65240567696025e-215	Class 2 PRAME- Primary Tumor Cells	TAGLN2
SHMT1	2.66891371768213e-219	0.36678163490247	0.451	0.191	6.49586909746654e-215	Class 2 PRAME- Primary Tumor Cells	SHMT1
NRP2	8.5662015424156e-219	0.327109537094126	0.401	0.153	2.08492779340853e-214	Class 2 PRAME- Primary Tumor Cells	NRP2
FAHD1	2.46643223974144e-218	0.268265234409784	0.353	0.123	6.00304942830668e-214	Class 2 PRAME- Primary Tumor Cells	FAHD1
FADS1	4.69320762923026e-218	0.317020706733872	0.412	0.163	1.14227980487835e-213	Class 2 PRAME- Primary Tumor Cells	FADS1
CPVL	1.30064324320516e-216	0.320128785920625	0.432	0.177	3.16563558963705e-212	Class 2 PRAME- Primary Tumor Cells	CPVL
ACO21	2.13403587547181e-216	0.490694234055993	0.534	0.254	5.19402991731083e-212	Class 2 PRAME- Primary Tumor Cells	ACO2
CTBS	2.50827962670415e-216	0.266464035927052	0.428	0.169	6.10490178343523e-212	Class 2 PRAME- Primary Tumor Cells	CTBS
CAPN21	4.46828387753707e-216	0.502983659471374	0.536	0.257	1.08753561295375e-211	Class 2 PRAME- Primary Tumor Cells	CAPN2
A2M3	8.90789207855599e-212	0.88290329194805	0.641	0.395	2.16809185299974e-207	Class 2 PRAME- Primary Tumor Cells	A2M
ARPC1B3	1.81644343764716e-211	0.639334975345856	0.657	0.388	4.42104168288943e-207	Class 2 PRAME- Primary Tumor Cells	ARPC1B
CHPF1	3.52346018704329e-210	0.523590005198911	0.512	0.252	8.57574974924467e-206	Class 2 PRAME- Primary Tumor Cells	CHPF
PTRF	1.04289206768946e-208	0.357795561097524	0.473	0.209	2.53829500354938e-204	Class 2 PRAME- Primary Tumor Cells	PTRF
ACOT7	1.21583410977232e-205	0.327930186653498	0.442	0.183	2.95921863977485e-201	Class 2 PRAME- Primary Tumor Cells	ACOT7
AC007246.3	1.58190375643184e-204	0.30797292293243	0.41	0.164	3.85019555277946e-200	Class 2 PRAME- Primary Tumor Cells	AC007246.3
WARS2	4.85408243578012e-202	0.667855570241257	0.644	0.367	1.18143512404452e-197	Class 2 PRAME- Primary Tumor Cells	WARS
PIGT1	5.68869928375978e-201	0.490851762612972	0.522	0.27	1.38457251867429e-196	Class 2 PRAME- Primary Tumor Cells	PIGT
ATP5B3	8.22776603529708e-200	0.648121137505521	0.806	0.628	2.00255597533096e-195	Class 2 PRAME- Primary Tumor Cells	ATP5B
FNDC3A	2.08359399850025e-199	0.430994172401447	0.436	0.194	5.07125943294977e-195	Class 2 PRAME- Primary Tumor Cells	FNDC3A
AEBP11	1.14645368434679e-198	0.504136349824212	0.482	0.242	2.79035362233164e-194	Class 2 PRAME- Primary Tumor Cells	AEBP1
MMP14	4.80054406610853e-198	0.409159039633528	0.454	0.209	1.16840442025016e-193	Class 2 PRAME- Primary Tumor Cells	MMP14
REV3L	1.51685688826481e-197	0.285003709011935	0.413	0.174	3.69187798034771e-193	Class 2 PRAME- Primary Tumor Cells	REV3L
CSTB3	2.06375915560742e-197	0.64038870703546	0.813	0.624	5.0229834088329e-193	Class 2 PRAME- Primary Tumor Cells	CSTB
SNX9	9.78097932066321e-194	0.263685299152064	0.445	0.192	2.38059255685622e-189	Class 2 PRAME- Primary Tumor Cells	SNX9
PPP1R14B	5.22302393411067e-192	0.260673473692479	0.349	0.131	1.2712317953232e-187	Class 2 PRAME- Primary Tumor Cells	PPP1R14B
BDH2	1.72156890436873e-191	0.411933038068988	0.457	0.203	4.19012655634305e-187	Class 2 PRAME- Primary Tumor Cells	BDH2
S100A102	2.55519437104749e-190	0.741111552688668	0.7	0.502	6.21908757969249e-186	Class 2 PRAME- Primary Tumor Cells	S100A10
GPI3	8.8921540719018e-190	0.531563872450082	0.66	0.393	2.16426137956018e-185	Class 2 PRAME- Primary Tumor Cells	GPI
FLNA2	2.32952745220783e-188	0.461511672018586	0.494	0.237	5.66983686592865e-184	Class 2 PRAME- Primary Tumor Cells	FLNA
CRADD	2.79180107452897e-188	0.323292934447845	0.256	0.08	6.79496463529606e-184	Class 2 PRAME- Primary Tumor Cells	CRADD
APP2	6.93458681164284e-188	0.747773064364833	0.618	0.397	1.68780908408575e-183	Class 2 PRAME- Primary Tumor Cells	APP
TRAF7	1.15658217362554e-186	0.269455280689251	0.455	0.2	2.81500535238721e-182	Class 2 PRAME- Primary Tumor Cells	TRAF7
GBA	3.17485528290069e-183	0.287258855611753	0.438	0.191	7.72728027305198e-179	Class 2 PRAME- Primary Tumor Cells	GBA
NEK6	1.42662229333089e-182	0.250146420804719	0.442	0.194	3.47225599973806e-178	Class 2 PRAME- Primary Tumor Cells	NEK6
TIMP21	1.79324321955551e-182	0.66048620490924	0.584	0.365	4.36457467207615e-178	Class 2 PRAME- Primary Tumor Cells	TIMP2
SPATA20	3.82125514734219e-180	0.322009222311299	0.463	0.211	9.30055290311615e-176	Class 2 PRAME- Primary Tumor Cells	SPATA20
ACTN1	5.65286075276411e-179	0.324971896347176	0.449	0.204	1.37584977861526e-174	Class 2 PRAME- Primary Tumor Cells	ACTN1
G6PC32	3.66640601034386e-178	0.428856472035147	0.508	0.256	8.92366558857592e-174	Class 2 PRAME- Primary Tumor Cells	G6PC3
CLIC41	1.06967369364973e-177	0.510770590139789	0.555	0.303	2.60347880297408e-173	Class 2 PRAME- Primary Tumor Cells	CLIC4
CD1511	9.25678761135187e-176	0.554257038106562	0.56	0.316	2.25300953672693e-171	Class 2 PRAME- Primary Tumor Cells	CD151
DYNLT3	4.92512135740196e-175	0.253380198112106	0.408	0.17	1.19872528717806e-170	Class 2 PRAME- Primary Tumor Cells	DYNLT3
MPV171	1.68470408676053e-174	0.45781832273418	0.588	0.328	4.10040127676645e-170	Class 2 PRAME- Primary Tumor Cells	MPV17
VAT11	1.06646581555234e-173	0.629076794263643	0.704	0.453	2.59567114847284e-169	Class 2 PRAME- Primary Tumor Cells	VAT1
STXBP1	3.52885265003457e-173	0.252650826330586	0.41	0.171	8.58887446491915e-169	Class 2 PRAME- Primary Tumor Cells	STXBP1
PLOD31	1.69541548236431e-172	0.476672393493464	0.492	0.249	4.1264717425265e-168	Class 2 PRAME- Primary Tumor Cells	PLOD3
SCARB2	4.94466389577432e-171	0.366645376694259	0.456	0.215	1.20348174559251e-166	Class 2 PRAME- Primary Tumor Cells	SCARB2
PUM3	1.6679013727404e-170	0.41908959391526	0.454	0.219	4.05950515111287e-166	Class 2 PRAME- Primary Tumor Cells	PUM3
RAC3	8.31403375429593e-170	0.283559701914473	0.36	0.144	2.02355267545809e-165	Class 2 PRAME- Primary Tumor Cells	RAC3
ANXA42	1.96585378804486e-168	0.439522586631725	0.563	0.301	4.78469153472239e-164	Class 2 PRAME- Primary Tumor Cells	ANXA4
RAB131	5.34238600376661e-168	0.879161353014982	0.591	0.34	1.30028332945676e-163	Class 2 PRAME- Primary Tumor Cells	RAB13
TUBA1A3	8.66429658076699e-168	0.595525742205724	0.482	0.243	2.10880314479288e-163	Class 2 PRAME- Primary Tumor Cells	TUBA1A
GTF3C62	2.1520265574483e-167	0.431624008543881	0.568	0.335	5.23781743817342e-163	Class 2 PRAME- Primary Tumor Cells	GTF3C6
NENF	5.09771402972207e-166	0.527540275772985	0.571	0.35	1.24073261769406e-161	Class 2 PRAME- Primary Tumor Cells	NENF
WDR45	8.72616047688477e-166	0.339132987294634	0.498	0.246	2.12386019846898e-161	Class 2 PRAME- Primary Tumor Cells	WDR45
DUSP14	1.92657014525158e-165	0.26534410344628	0.424	0.192	4.68907907652782e-161	Class 2 PRAME- Primary Tumor Cells	DUSP14
SYNE23	4.8186884503709e-165	0.462095050792995	0.479	0.245	1.17282058193577e-160	Class 2 PRAME- Primary Tumor Cells	SYNE2
TMEM2081	5.27480198567908e-165	0.474303314312951	0.55	0.31	1.28383405529443e-160	Class 2 PRAME- Primary Tumor Cells	TMEM208
IDH3G1	4.59946122952103e-162	0.429808405800845	0.55	0.291	1.11946286865312e-157	Class 2 PRAME- Primary Tumor Cells	IDH3G
PLPP2	4.87110897672546e-162	0.302969270840087	0.396	0.174	1.18557921384521e-157	Class 2 PRAME- Primary Tumor Cells	PLPP2
LHFPL2	1.41382942139911e-161	0.251899078344749	0.396	0.174	3.4411194287433e-157	Class 2 PRAME- Primary Tumor Cells	LHFPL2
PLPP51	1.52201671060957e-160	0.268458979017572	0.442	0.213	3.70443647195263e-156	Class 2 PRAME- Primary Tumor Cells	PLPP5
SEPT11	2.13683312220378e-158	0.256297475297953	0.437	0.2	5.20083813613177e-154	Class 2 PRAME- Primary Tumor Cells	SEPT11
FKBP1A2	2.33058050427172e-158	0.599715640309656	0.719	0.513	5.67239988934694e-154	Class 2 PRAME- Primary Tumor Cells	FKBP1A
TYR2	8.52304259065924e-157	0.663751689268832	0.495	0.28	2.07442333614055e-152	Class 2 PRAME- Primary Tumor Cells	TYR
TRAP1	3.21328217311478e-156	0.312533063186885	0.473	0.228	7.82080748114405e-152	Class 2 PRAME- Primary Tumor Cells	TRAP1
EPRS1	3.52550825973513e-156	0.313009145989575	0.468	0.235	8.58073455336933e-152	Class 2 PRAME- Primary Tumor Cells	EPRS
RPL262	5.71135573198979e-156	0.451203329174778	0.892	0.816	1.390086871609e-151	Class 2 PRAME- Primary Tumor Cells	RPL26
MYO1D	8.67642752525284e-156	0.321546150407388	0.355	0.145	2.11175569537129e-151	Class 2 PRAME- Primary Tumor Cells	MYO1D
ARMC9	3.09052923964276e-155	0.265781140684925	0.415	0.188	7.52203911636652e-151	Class 2 PRAME- Primary Tumor Cells	ARMC9
DDRGK12	4.44985746955397e-152	0.436073841627301	0.553	0.319	1.08305080951474e-147	Class 2 PRAME- Primary Tumor Cells	DDRGK1
PABPC4	4.98147937350965e-152	0.444644669051751	0.562	0.325	1.21244226471851e-147	Class 2 PRAME- Primary Tumor Cells	PABPC4
PGAM13	1.54395472003651e-150	0.530857735020041	0.714	0.514	3.75783139309687e-146	Class 2 PRAME- Primary Tumor Cells	PGAM1
LRP10	4.75642987949741e-150	0.36742693945431	0.488	0.263	1.15766746837087e-145	Class 2 PRAME- Primary Tumor Cells	LRP10
CLIP1	1.53970658469093e-149	0.279450190898724	0.426	0.207	3.74749185647925e-145	Class 2 PRAME- Primary Tumor Cells	CLIP1
NME41	5.70212281507515e-149	0.435703310720656	0.605	0.372	1.38783967196114e-144	Class 2 PRAME- Primary Tumor Cells	NME4
RNH11	2.76306602020648e-148	0.494203012114246	0.616	0.419	6.72502638658056e-144	Class 2 PRAME- Primary Tumor Cells	RNH1
RNF1871	6.06819345803229e-148	0.348275295367914	0.513	0.267	1.47693760575048e-143	Class 2 PRAME- Primary Tumor Cells	RNF187
EMC101	8.97176489325236e-148	0.44787981217989	0.521	0.294	2.18363785736869e-143	Class 2 PRAME- Primary Tumor Cells	EMC10
GEM2	1.21938111854146e-147	0.699955377637789	0.456	0.237	2.96785170441805e-143	Class 2 PRAME- Primary Tumor Cells	GEM
CYSTM11	8.16313502636333e-147	0.482541376548872	0.657	0.455	1.98682543406657e-142	Class 2 PRAME- Primary Tumor Cells	CYSTM1
AP1S11	1.67970083882153e-145	0.380866934710164	0.504	0.272	4.08822387160771e-141	Class 2 PRAME- Primary Tumor Cells	AP1S1
SORT11	7.09314036131476e-145	0.355656377049866	0.48	0.256	1.7263994325404e-140	Class 2 PRAME- Primary Tumor Cells	SORT1
EEF1A12	2.67158788616023e-144	0.306610782165358	0.995	0.995	6.50237775612539e-140	Class 2 PRAME- Primary Tumor Cells	EEF1A1
YBX12	3.64649865525505e-144	0.467808442080853	0.817	0.716	8.87521307702528e-140	Class 2 PRAME- Primary Tumor Cells	YBX1
IPO5	4.79700063087748e-144	0.260961776327071	0.419	0.192	1.16754198354927e-139	Class 2 PRAME- Primary Tumor Cells	IPO5
CD551	2.09315971102099e-143	0.443908751499028	0.503	0.274	5.09454142065399e-139	Class 2 PRAME- Primary Tumor Cells	CD55
HDLBP1	2.67077352833409e-142	0.426028427770449	0.619	0.405	6.50039569061234e-138	Class 2 PRAME- Primary Tumor Cells	HDLBP
PRDX21	3.31244577464923e-141	0.460434996995792	0.661	0.448	8.06216177091876e-137	Class 2 PRAME- Primary Tumor Cells	PRDX2
MINOS12	5.29779956720005e-141	0.369291465259846	0.537	0.308	1.28943143666082e-136	Class 2 PRAME- Primary Tumor Cells	MINOS1
HSBP12	7.33793372019283e-140	0.503746863168505	0.649	0.457	1.78597968815773e-135	Class 2 PRAME- Primary Tumor Cells	HSBP1
SGK13	1.12918401768981e-139	0.663753574228345	0.488	0.28	2.74832098065524e-135	Class 2 PRAME- Primary Tumor Cells	SGK1
ABHD12	1.48927912047352e-139	0.285225440970251	0.462	0.23	3.62475645132051e-135	Class 2 PRAME- Primary Tumor Cells	ABHD12
MT2A3	1.78096176345774e-139	0.819627103942825	0.641	0.461	4.33468283607979e-135	Class 2 PRAME- Primary Tumor Cells	MT2A
GNB21	2.73379989601339e-139	0.479452611127093	0.597	0.418	6.65379556690698e-135	Class 2 PRAME- Primary Tumor Cells	GNB2
ANXA112	2.07445989671221e-138	0.436673684815348	0.606	0.414	5.04902794260784e-134	Class 2 PRAME- Primary Tumor Cells	ANXA11
FN3K2	4.15712667600455e-138	0.386162519413194	0.489	0.269	1.01180306167275e-133	Class 2 PRAME- Primary Tumor Cells	FN3K
DCTN1	6.71767499682325e-138	0.267672090806527	0.407	0.185	1.63501491747681e-133	Class 2 PRAME- Primary Tumor Cells	DCTN1
PTPN11	1.3716523669811e-137	0.346035363001844	0.435	0.206	3.3384646959953e-133	Class 2 PRAME- Primary Tumor Cells	PTPN11
CTD-3252C9.4	4.50856310978497e-137	0.290356080880518	0.36	0.167	1.09733917529056e-132	Class 2 PRAME- Primary Tumor Cells	CTD-3252C9.4
GUK13	2.16957261074188e-135	0.605398975615028	0.763	0.615	5.28052277728466e-131	Class 2 PRAME- Primary Tumor Cells	GUK1
STOM3	3.90305364027616e-133	0.492880053397776	0.524	0.321	9.49964225506816e-129	Class 2 PRAME- Primary Tumor Cells	STOM
TUFM2	2.40465825044111e-132	0.461716200791005	0.664	0.461	5.85269771574862e-128	Class 2 PRAME- Primary Tumor Cells	TUFM
LMNA2	1.1673365798272e-131	0.6217735541461	0.665	0.527	2.84118050164143e-127	Class 2 PRAME- Primary Tumor Cells	LMNA
SDHA3	1.18372897431648e-131	0.354764193306321	0.525	0.31	2.88107795058888e-127	Class 2 PRAME- Primary Tumor Cells	SDHA
SPTSSA1	5.19206140968415e-131	0.376183367878889	0.498	0.297	1.26369582650302e-126	Class 2 PRAME- Primary Tumor Cells	SPTSSA
SHC11	7.57253440299001e-131	0.300649061195158	0.464	0.232	1.84307914834374e-126	Class 2 PRAME- Primary Tumor Cells	SHC1
ADAM101	1.47106289074219e-130	0.320983954680353	0.457	0.245	3.58041996977743e-126	Class 2 PRAME- Primary Tumor Cells	ADAM10
DPP7	3.9316627793152e-129	0.448371300397528	0.62	0.436	9.56927403857526e-125	Class 2 PRAME- Primary Tumor Cells	DPP7
IFITM22	4.17829941075286e-129	0.48099853035793	0.687	0.528	1.01695629358314e-124	Class 2 PRAME- Primary Tumor Cells	IFITM2
CDK16	5.41450665057337e-129	0.256119992065465	0.431	0.214	1.31783677368305e-124	Class 2 PRAME- Primary Tumor Cells	CDK16
RP11-290D2.6	8.49957729866556e-129	0.322984945840082	0.327	0.136	2.06871211872221e-124	Class 2 PRAME- Primary Tumor Cells	RP11-290D2.6
NEDD4L	1.29662647122438e-128	0.278201935001006	0.454	0.243	3.15585916831303e-124	Class 2 PRAME- Primary Tumor Cells	NEDD4L
CAST3	1.7850233310528e-126	0.438694642241064	0.553	0.377	4.34456828544941e-122	Class 2 PRAME- Primary Tumor Cells	CAST
LGALS3BP2	1.40649839297697e-125	0.513300857487355	0.59	0.396	3.42327643866666e-121	Class 2 PRAME- Primary Tumor Cells	LGALS3BP
SPARC3	3.8143402652958e-125	0.392267719273018	0.53	0.308	9.28372277170345e-121	Class 2 PRAME- Primary Tumor Cells	SPARC
SERPING12	2.27315437870179e-124	0.518525217267563	0.511	0.305	5.53263044232229e-120	Class 2 PRAME- Primary Tumor Cells	SERPING1
LARS1	3.32634030277843e-122	0.270607164909669	0.471	0.254	8.09597966293242e-118	Class 2 PRAME- Primary Tumor Cells	LARS
H2AFJ1	1.34486757950228e-121	0.527796269426064	0.606	0.408	3.2732732017506e-117	Class 2 PRAME- Primary Tumor Cells	H2AFJ
NFIC1	1.45140068211606e-121	0.324561429876264	0.481	0.287	3.53256412020229e-117	Class 2 PRAME- Primary Tumor Cells	NFIC
FMN11	2.81028120295429e-118	0.275387665202366	0.445	0.232	6.83994341987044e-114	Class 2 PRAME- Primary Tumor Cells	FMN1
TMBIM11	3.28001230935068e-118	0.323374933666584	0.502	0.288	7.98322195972863e-114	Class 2 PRAME- Primary Tumor Cells	TMBIM1
S100A112	1.75106646400504e-117	0.553321963235736	0.796	0.66	4.26192066674187e-113	Class 2 PRAME- Primary Tumor Cells	S100A11
MACROD1	3.13653211113851e-117	0.26114630949123	0.442	0.227	7.63400550530003e-113	Class 2 PRAME- Primary Tumor Cells	MACROD1
GNS1	1.72055745407393e-115	0.290042725550051	0.453	0.243	4.18766478747053e-111	Class 2 PRAME- Primary Tumor Cells	GNS
FABP33	2.63879128702307e-115	0.309186239399024	0.501	0.269	6.42255411348546e-111	Class 2 PRAME- Primary Tumor Cells	FABP3
DYNC1H12	4.14110800565906e-115	0.356780992747686	0.495	0.293	1.00790427749736e-110	Class 2 PRAME- Primary Tumor Cells	DYNC1H1
COX6A11	4.68259468114395e-115	0.416726652243581	0.739	0.621	1.13969671944363e-110	Class 2 PRAME- Primary Tumor Cells	COX6A1
PTMS2	1.35719610102618e-114	0.417256222031289	0.611	0.383	3.30327959028762e-110	Class 2 PRAME- Primary Tumor Cells	PTMS
PRKAR1A1	6.62858531987261e-114	0.472428187148161	0.63	0.489	1.6133313810038e-109	Class 2 PRAME- Primary Tumor Cells	PRKAR1A
HADHB1	2.32324284727529e-113	0.36741353909607	0.562	0.335	5.65454076598333e-109	Class 2 PRAME- Primary Tumor Cells	HADHB
SERINC11	8.99446614682568e-112	0.33080692253175	0.505	0.296	2.1891631154759e-107	Class 2 PRAME- Primary Tumor Cells	SERINC1
SLC25A391	7.12153770324365e-111	0.326102505302864	0.544	0.32	1.73331106159247e-106	Class 2 PRAME- Primary Tumor Cells	SLC25A39
PPIA1	1.21868424123475e-110	0.299266053990257	0.923	0.889	2.96615557474125e-106	Class 2 PRAME- Primary Tumor Cells	PPIA
HMGA12	1.24226393858416e-110	0.459620008316541	0.664	0.437	3.02354620012e-106	Class 2 PRAME- Primary Tumor Cells	HMGA1
TXN3	3.31257352554309e-110	0.375173268025774	0.696	0.552	8.06247270381933e-106	Class 2 PRAME- Primary Tumor Cells	TXN
COMT2	5.50246949894142e-109	0.464728093824641	0.614	0.422	1.33924605134735e-104	Class 2 PRAME- Primary Tumor Cells	COMT
LEPROT1	7.464421023138e-109	0.303558044195298	0.481	0.288	1.81676543282156e-104	Class 2 PRAME- Primary Tumor Cells	LEPROT
MGST23	9.35899856142329e-109	0.29450724110387	0.483	0.277	2.27788665986481e-104	Class 2 PRAME- Primary Tumor Cells	MGST2
CSRP13	1.13402840934013e-108	0.355851937198444	0.527	0.323	2.76011174549295e-104	Class 2 PRAME- Primary Tumor Cells	CSRP1
GPNMB2	2.87257653350273e-107	0.535516071267448	0.624	0.428	6.99156402489229e-103	Class 2 PRAME- Primary Tumor Cells	GPNMB
COPS81	5.62345443916709e-107	0.348354844746157	0.553	0.326	1.36869257594888e-102	Class 2 PRAME- Primary Tumor Cells	COPS8
HM132	7.31477170572347e-107	0.400793683097172	0.558	0.374	1.78034228545604e-102	Class 2 PRAME- Primary Tumor Cells	HM13
RARRES23	4.36516774496505e-106	0.268006905056457	0.447	0.241	1.06243817744704e-101	Class 2 PRAME- Primary Tumor Cells	RARRES2
MPC11	7.57861967730183e-106	0.273748863107602	0.483	0.28	1.84456024325849e-101	Class 2 PRAME- Primary Tumor Cells	MPC1
TCP11	1.73847002939335e-105	0.256672270305992	0.527	0.315	4.23126220454048e-101	Class 2 PRAME- Primary Tumor Cells	TCP1
VDAC12	6.03812887190145e-105	0.408603584914425	0.705	0.525	1.46962018613209e-100	Class 2 PRAME- Primary Tumor Cells	VDAC1
COX7A2	7.8175906952697e-105	0.376238501782275	0.725	0.609	1.90272339932169e-100	Class 2 PRAME- Primary Tumor Cells	COX7A2
GPM6B3	4.95079449711374e-103	0.469237575987479	0.578	0.365	1.20497387265251e-98	Class 2 PRAME- Primary Tumor Cells	GPM6B
ATP1A13	7.67679673905675e-102	0.522399071254149	0.61	0.475	1.86845555831902e-97	Class 2 PRAME- Primary Tumor Cells	ATP1A1
HIBADH1	8.26422562345145e-102	0.284768136075413	0.542	0.321	2.01142987449185e-97	Class 2 PRAME- Primary Tumor Cells	HIBADH
MAP1LC3B1	1.04224229617868e-101	0.39429757986809	0.612	0.429	2.53671352466929e-97	Class 2 PRAME- Primary Tumor Cells	MAP1LC3B
OCA2	5.01533288566409e-101	0.348447617819295	0.343	0.172	1.22068187104178e-96	Class 2 PRAME- Primary Tumor Cells	OCA2
DECR13	6.66110961615271e-101	0.286271929002247	0.572	0.348	1.62124746947541e-96	Class 2 PRAME- Primary Tumor Cells	DECR1
PFKL1	6.86170497342616e-101	0.310593099553773	0.523	0.304	1.67007037348219e-96	Class 2 PRAME- Primary Tumor Cells	PFKL
PEA152	9.68314552509219e-101	0.306134840767151	0.472	0.257	2.35678078935219e-96	Class 2 PRAME- Primary Tumor Cells	PEA15
SERINC3	1.00169689982437e-99	0.277804662988342	0.481	0.283	2.43803008448253e-95	Class 2 PRAME- Primary Tumor Cells	SERINC3
CALD12	1.60393081639983e-99	0.327344780406507	0.534	0.333	3.90380721403556e-95	Class 2 PRAME- Primary Tumor Cells	CALD1
MIF1	3.26775252943313e-99	0.317797710675919	0.893	0.788	7.95338288138731e-95	Class 2 PRAME- Primary Tumor Cells	MIF
OAT1	3.5416551577262e-99	0.303766138889698	0.495	0.293	8.6200344883898e-95	Class 2 PRAME- Primary Tumor Cells	OAT
ST3GAL13	6.1985659990739e-98	0.349591129138837	0.466	0.288	1.5086689785146e-93	Class 2 PRAME- Primary Tumor Cells	ST3GAL1
BCAP312	6.78015289738167e-98	0.444905075416798	0.616	0.453	1.65022141369372e-93	Class 2 PRAME- Primary Tumor Cells	BCAP31
CTNNA11	4.39843485171322e-97	0.254322647991843	0.499	0.292	1.07053505855848e-92	Class 2 PRAME- Primary Tumor Cells	CTNNA1
C11orf96	5.93953898971134e-97	0.448201679519026	0.378	0.209	1.44562439470584e-92	Class 2 PRAME- Primary Tumor Cells	C11orf96
ATP6V1G11	1.43862435066804e-96	0.346647210017915	0.802	0.703	3.50146780709095e-92	Class 2 PRAME- Primary Tumor Cells	ATP6V1G1
AP000769.1	1.60867961659679e-96	0.25095409600613	0.346	0.172	3.91536531883492e-92	Class 2 PRAME- Primary Tumor Cells	AP000769.1
PPA11	2.28891637061727e-96	0.336717012846533	0.615	0.409	5.57099355444536e-92	Class 2 PRAME- Primary Tumor Cells	PPA1
CYR61	3.99931183995245e-96	0.837770503235561	0.355	0.188	9.73392508726026e-92	Class 2 PRAME- Primary Tumor Cells	CYR61
CNIH42	2.18729098366972e-95	0.268686277369601	0.503	0.319	5.32364752515374e-91	Class 2 PRAME- Primary Tumor Cells	CNIH4
TXNDC172	5.50740134066266e-95	0.311196235008503	0.538	0.338	1.34044641230388e-90	Class 2 PRAME- Primary Tumor Cells	TXNDC17
SLC7A81	1.97244557487217e-94	0.315876804052237	0.493	0.294	4.80073528468138e-90	Class 2 PRAME- Primary Tumor Cells	SLC7A8
C1QBP2	1.89630631772729e-93	0.349643901200358	0.617	0.428	4.61541994671645e-89	Class 2 PRAME- Primary Tumor Cells	C1QBP
PSAP3	2.16124092334368e-92	0.414957738830392	0.695	0.568	5.26024428332618e-88	Class 2 PRAME- Primary Tumor Cells	PSAP
YWHAQ3	3.37558800058746e-92	0.372823386606307	0.689	0.546	8.21584363462981e-88	Class 2 PRAME- Primary Tumor Cells	YWHAQ
CALU1	5.70810080184278e-92	0.385437262770149	0.518	0.331	1.38929465416051e-87	Class 2 PRAME- Primary Tumor Cells	CALU
SPTBN13	6.24149248370154e-92	0.280469175435055	0.517	0.307	1.51911685560812e-87	Class 2 PRAME- Primary Tumor Cells	SPTBN1
ATP5D2	8.18768533207688e-92	0.351054043866717	0.725	0.587	1.99280073297419e-87	Class 2 PRAME- Primary Tumor Cells	ATP5D
AHCY2	8.33109291291325e-92	0.307546749420179	0.626	0.41	2.02770470407395e-87	Class 2 PRAME- Primary Tumor Cells	AHCY
P4HB2	3.01249119139746e-91	0.358427603550681	0.648	0.491	7.33210231074228e-87	Class 2 PRAME- Primary Tumor Cells	P4HB
PDCD51	4.73888973732732e-90	0.303630944334421	0.546	0.364	1.1533983731681e-85	Class 2 PRAME- Primary Tumor Cells	PDCD5
GPAA13	1.81881659841091e-89	0.349750467805299	0.581	0.368	4.42681771887233e-85	Class 2 PRAME- Primary Tumor Cells	GPAA1
ANXA21	1.99258008302935e-89	0.494310817960944	0.735	0.562	4.84974066408513e-85	Class 2 PRAME- Primary Tumor Cells	ANXA2
MPG	2.85404842427689e-89	0.251838382857616	0.502	0.323	6.94646845984752e-85	Class 2 PRAME- Primary Tumor Cells	MPG
YBX31	8.54117556780147e-89	0.271719216143998	0.482	0.308	2.0788367214472e-84	Class 2 PRAME- Primary Tumor Cells	YBX3
SEP151	1.0720344735557e-88	0.361101364356234	0.576	0.412	2.60922470518723e-84	Class 2 PRAME- Primary Tumor Cells	SEP15
PRDX51	1.71030586862494e-87	0.325425034445891	0.728	0.596	4.16271345364624e-83	Class 2 PRAME- Primary Tumor Cells	PRDX5
LAMP11	2.2128675274591e-87	0.292253020730457	0.495	0.304	5.38589827508271e-83	Class 2 PRAME- Primary Tumor Cells	LAMP1
SDHC2	2.74782449940224e-87	0.335655124741575	0.618	0.426	6.68793004909512e-83	Class 2 PRAME- Primary Tumor Cells	SDHC
TPI13	5.16146940566433e-87	0.32066140476776	0.774	0.679	1.25625003864464e-82	Class 2 PRAME- Primary Tumor Cells	TPI1
MDH21	9.52302983246302e-87	0.32490289293049	0.676	0.518	2.31781023092317e-82	Class 2 PRAME- Primary Tumor Cells	MDH2
GSTO11	1.04833867740279e-86	0.358567352159398	0.643	0.469	2.55155150693064e-82	Class 2 PRAME- Primary Tumor Cells	GSTO1
ATP5A12	1.22069107114681e-86	0.370752678459417	0.709	0.549	2.97103999806421e-82	Class 2 PRAME- Primary Tumor Cells	ATP5A1
RPL411	2.12058798669219e-86	0.270069430732027	0.972	0.955	5.16129910081012e-82	Class 2 PRAME- Primary Tumor Cells	RPL41
SEPT21	1.20162633190168e-85	0.325053086630558	0.577	0.381	2.92463832921551e-81	Class 2 PRAME- Primary Tumor Cells	SEPT2
GNPTG	1.45330639296823e-84	0.253585425631996	0.525	0.34	3.53720242984537e-80	Class 2 PRAME- Primary Tumor Cells	GNPTG
AUP11	2.71969086871088e-84	0.31934939164618	0.552	0.398	6.61945560535541e-80	Class 2 PRAME- Primary Tumor Cells	AUP1
FBXW51	7.19666666429729e-84	0.253493088202696	0.506	0.306	1.75159669942332e-79	Class 2 PRAME- Primary Tumor Cells	FBXW5
TMED101	1.51685401285533e-83	0.380826162293466	0.621	0.497	3.69187098188859e-79	Class 2 PRAME- Primary Tumor Cells	TMED10
FIS11	3.24485753564624e-83	0.307383173983911	0.699	0.558	7.89765875600937e-79	Class 2 PRAME- Primary Tumor Cells	FIS1
KLF41	3.44702959452249e-82	0.282716763593536	0.414	0.237	8.38972533010829e-78	Class 2 PRAME- Primary Tumor Cells	KLF4
TMEM982	7.38013525833874e-82	0.253990543354446	0.521	0.323	1.79625112052707e-77	Class 2 PRAME- Primary Tumor Cells	TMEM98
ATP5H1	1.72271751956795e-81	0.306321034049404	0.649	0.496	4.19292217087642e-77	Class 2 PRAME- Primary Tumor Cells	ATP5H
KDELR11	5.65763824317707e-81	0.299431471585478	0.633	0.485	1.37701257200687e-76	Class 2 PRAME- Primary Tumor Cells	KDELR1
AHNAK2	3.51804699488369e-80	0.269709378702619	0.463	0.29	8.56257458084742e-76	Class 2 PRAME- Primary Tumor Cells	AHNAK
ATP6AP12	8.67101362371358e-80	0.28303709751525	0.509	0.322	2.11043800587565e-75	Class 2 PRAME- Primary Tumor Cells	ATP6AP1
PLXNC11	1.10630677917627e-79	0.277467856829837	0.439	0.267	2.69264006983713e-75	Class 2 PRAME- Primary Tumor Cells	PLXNC1
EPS81	1.39044607832532e-79	0.261951327105732	0.473	0.301	3.38420671003601e-75	Class 2 PRAME- Primary Tumor Cells	EPS8
C9orf16	3.55812707290409e-79	0.305999532135977	0.643	0.461	8.66012548274126e-75	Class 2 PRAME- Primary Tumor Cells	C9orf16
NUCB12	5.02396133084765e-79	0.326760381313689	0.551	0.373	1.22278194831501e-74	Class 2 PRAME- Primary Tumor Cells	NUCB1
XRN21	6.14280539724849e-78	0.275737516079219	0.518	0.339	1.49509740563631e-73	Class 2 PRAME- Primary Tumor Cells	XRN2
PSMB12	6.65578070822456e-78	0.340448162810887	0.6	0.471	1.61995046657478e-73	Class 2 PRAME- Primary Tumor Cells	PSMB1
PSMB71	7.4669082320262e-77	0.251097377853613	0.566	0.392	1.81737079459286e-72	Class 2 PRAME- Primary Tumor Cells	PSMB7
NDUFV11	4.22424504748708e-76	0.28511537425329	0.618	0.438	1.02813900210788e-71	Class 2 PRAME- Primary Tumor Cells	NDUFV1
PRDX31	1.70458209972466e-75	0.306556857661863	0.633	0.45	4.14878237251986e-71	Class 2 PRAME- Primary Tumor Cells	PRDX3
VIM2	1.72580937328758e-74	0.323289449859813	0.951	0.908	4.20044743364464e-70	Class 2 PRAME- Primary Tumor Cells	VIM
HEXB1	2.36807471194469e-74	0.313496461775929	0.542	0.37	5.76365704140217e-70	Class 2 PRAME- Primary Tumor Cells	HEXB
UBA522	3.42978255041206e-73	0.307037002502284	0.91	0.873	8.3477477494479e-69	Class 2 PRAME- Primary Tumor Cells	UBA52
MGST31	9.28208570510408e-73	0.277121293685537	0.678	0.545	2.25916683976528e-68	Class 2 PRAME- Primary Tumor Cells	MGST3
CHCHD22	2.10471694524779e-72	0.279591448838524	0.833	0.757	5.12267057303859e-68	Class 2 PRAME- Primary Tumor Cells	CHCHD2
MTCH12	6.68923688685743e-72	0.29955375134077	0.585	0.423	1.62809336589223e-67	Class 2 PRAME- Primary Tumor Cells	MTCH1
DSTN1	9.15005218489645e-72	0.32033254438884	0.689	0.509	2.22703120128195e-67	Class 2 PRAME- Primary Tumor Cells	DSTN
PLK2	1.33622436338942e-70	0.269160126905411	0.303	0.158	3.2522364780535e-66	Class 2 PRAME- Primary Tumor Cells	PLK2
PTTG1IP2	1.82689309142864e-70	0.309768107347997	0.575	0.431	4.44647509522816e-66	Class 2 PRAME- Primary Tumor Cells	PTTG1IP
AMD11	8.74124289841288e-70	0.444976926128236	0.502	0.374	2.12753110904471e-65	Class 2 PRAME- Primary Tumor Cells	AMD1
CANX	1.81671566583275e-69	0.35642241277325	0.654	0.503	4.42170425907034e-65	Class 2 PRAME- Primary Tumor Cells	CANX
SEC11C3	2.57737210450785e-69	0.30884733279111	0.586	0.43	6.27306596516166e-65	Class 2 PRAME- Primary Tumor Cells	SEC11C
CD632	5.00752635546058e-69	0.317249416441878	0.85	0.754	1.21878183965555e-64	Class 2 PRAME- Primary Tumor Cells	CD63
SLC25A34	8.41833132297666e-69	0.274316613466719	0.81	0.729	2.04893766069929e-64	Class 2 PRAME- Primary Tumor Cells	SLC25A3
CNIH11	1.26122370018662e-68	0.257238622135993	0.592	0.438	3.06969236388423e-64	Class 2 PRAME- Primary Tumor Cells	CNIH1
MDH12	9.73887022150164e-68	0.266411849410273	0.602	0.43	2.37034362321128e-63	Class 2 PRAME- Primary Tumor Cells	MDH1
RBM32	1.335871206576e-67	0.334113423754495	0.803	0.672	3.25137692968532e-63	Class 2 PRAME- Primary Tumor Cells	RBM3
SNX32	4.58144632125144e-67	0.253712865077358	0.639	0.498	1.11507822012939e-62	Class 2 PRAME- Primary Tumor Cells	SNX3
NDUFV23	1.77233868660828e-66	0.321186047337404	0.61	0.512	4.31369512933589e-62	Class 2 PRAME- Primary Tumor Cells	NDUFV2
XRCC52	3.21892538670419e-66	0.315298926668813	0.572	0.44	7.83454249869932e-62	Class 2 PRAME- Primary Tumor Cells	XRCC5
DDT1	4.11683110965589e-66	0.25208659842779	0.586	0.418	1.00199552377915e-61	Class 2 PRAME- Primary Tumor Cells	DDT
CD591	1.18446194038901e-65	0.347130120368494	0.668	0.527	2.88286191671281e-61	Class 2 PRAME- Primary Tumor Cells	CD59
PGK13	3.70766478719866e-65	0.288265482826344	0.71	0.548	9.02408532556282e-61	Class 2 PRAME- Primary Tumor Cells	PGK1
IER33	3.61558885106016e-64	0.529239582295128	0.418	0.261	8.79998170459532e-60	Class 2 PRAME- Primary Tumor Cells	IER3
C12orf571	5.95013646296233e-64	0.274675438452788	0.732	0.629	1.4482037137204e-59	Class 2 PRAME- Primary Tumor Cells	C12orf57
PPDPF3	7.79501681308914e-64	0.310102973040214	0.829	0.768	1.89722914213777e-59	Class 2 PRAME- Primary Tumor Cells	PPDPF
ATP6V0C3	1.10175110176556e-63	0.307177601043322	0.683	0.552	2.68155200658721e-59	Class 2 PRAME- Primary Tumor Cells	ATP6V0C
MAP41	1.71937924617128e-62	0.270438914443587	0.449	0.269	4.18479714725628e-58	Class 2 PRAME- Primary Tumor Cells	MAP4
RPL272	1.12707397674327e-61	0.262979192959836	0.88	0.828	2.74318535199544e-57	Class 2 PRAME- Primary Tumor Cells	RPL27
ATP5F12	1.28747443524286e-61	0.260428257269921	0.633	0.483	3.1335840279376e-57	Class 2 PRAME- Primary Tumor Cells	ATP5F1
EMP31	1.32960516165493e-60	0.377919340900129	0.571	0.437	3.23612600295194e-56	Class 2 PRAME- Primary Tumor Cells	EMP3
ATP6V0B1	7.66594473656726e-59	0.339004564169086	0.601	0.484	1.86581428943311e-54	Class 2 PRAME- Primary Tumor Cells	ATP6V0B
APRT1	3.85446653022843e-58	0.274738029084729	0.665	0.529	9.38138608792297e-54	Class 2 PRAME- Primary Tumor Cells	APRT
CTSD2	1.42716882447393e-57	0.347712057691543	0.72	0.582	3.4735862018871e-53	Class 2 PRAME- Primary Tumor Cells	CTSD
TPM32	2.53940868981176e-57	0.332773337984135	0.657	0.539	6.18066681013285e-53	Class 2 PRAME- Primary Tumor Cells	TPM3
ANP32B1	3.15149647194811e-57	0.566355786610156	0.64	0.491	7.6704272630745e-53	Class 2 PRAME- Primary Tumor Cells	ANP32B
CCT32	6.17479111603991e-57	0.2626146176129	0.65	0.496	1.50288240973295e-52	Class 2 PRAME- Primary Tumor Cells	CCT3
RPS27L1	6.81190268624277e-57	0.292870669167322	0.701	0.623	1.65794899480463e-52	Class 2 PRAME- Primary Tumor Cells	RPS27L
ITGB11	1.07349437317532e-56	0.251052808773282	0.531	0.378	2.61277795487142e-52	Class 2 PRAME- Primary Tumor Cells	ITGB1
GNAS2	7.8852360471582e-55	0.281823350653075	0.668	0.542	1.91918760151783e-50	Class 2 PRAME- Primary Tumor Cells	GNAS
HSPA83	5.67883281995308e-54	0.255153445850152	0.756	0.716	1.38217112004838e-49	Class 2 PRAME- Primary Tumor Cells	HSPA8
ANXA51	3.36517547261918e-53	0.283686205730147	0.824	0.7	8.19050058280783e-49	Class 2 PRAME- Primary Tumor Cells	ANXA5
SPP12	6.70962835744082e-53	1.35375732296354	0.297	0.175	1.63305644591752e-48	Class 2 PRAME- Primary Tumor Cells	SPP1
TCEAL41	2.71009853144301e-52	0.266801046989301	0.569	0.391	6.59610881567915e-48	Class 2 PRAME- Primary Tumor Cells	TCEAL4
STRAP2	3.82276569250577e-51	0.251029333928322	0.581	0.447	9.3042294189898e-47	Class 2 PRAME- Primary Tumor Cells	STRAP
MFGE83	1.16704177988489e-49	0.337374362543984	0.555	0.372	2.84046298806183e-45	Class 2 PRAME- Primary Tumor Cells	MFGE8
ABCB53	2.48911769913409e-49	0.287463899415086	0.443	0.313	6.05826356792247e-45	Class 2 PRAME- Primary Tumor Cells	ABCB5
SH3BGRL4	1.30305870722423e-48	0.252702617362202	0.686	0.538	3.17151458751305e-44	Class 2 PRAME- Primary Tumor Cells	SH3BGRL
GNG53	3.87746538065398e-48	0.268855933500898	0.666	0.59	9.43736298997371e-44	Class 2 PRAME- Primary Tumor Cells	GNG5
TRAK22	3.5660733583176e-47	0.391223248564032	0.426	0.262	8.67946594680921e-43	Class 2 PRAME- Primary Tumor Cells	TRAK2
IGFBP73	3.98279399644969e-45	0.318975116008271	0.684	0.517	9.69372230795891e-41	Class 2 PRAME- Primary Tumor Cells	IGFBP7
SOD31	4.26698795402902e-44	0.317954873877644	0.371	0.231	1.03854219813112e-39	Class 2 PRAME- Primary Tumor Cells	SOD3
UQCR112	4.05480812909732e-40	0.25570974476326	0.718	0.593	9.86899750540996e-36	Class 2 PRAME- Primary Tumor Cells	UQCR11
SRP142	1.08651279388643e-39	0.256956985754018	0.809	0.745	2.64446348904018e-35	Class 2 PRAME- Primary Tumor Cells	SRP14
ATF32	1.05087115688746e-35	0.324649512651477	0.466	0.354	2.55771530874838e-31	Class 2 PRAME- Primary Tumor Cells	ATF3
EIF4B2	2.05175015855451e-32	0.257192868956585	0.731	0.612	4.99375471090582e-28	Class 2 PRAME- Primary Tumor Cells	EIF4B
MYL12B2	7.88153917111927e-32	0.252826551341041	0.716	0.631	1.91828781885872e-27	Class 2 PRAME- Primary Tumor Cells	MYL12B
SH3BGRL33	7.96117400060193e-31	0.333959093323069	0.756	0.665	1.9376701400065e-26	Class 2 PRAME- Primary Tumor Cells	SH3BGRL3
EIF3A	4.63205121227253e-30	0.260624993296362	0.56	0.453	1.12739494455501e-25	Class 2 PRAME- Primary Tumor Cells	EIF3A
NEAT11	1.60012690487148e-18	0.516874434307996	0.51	0.533	3.8945488737667e-14	Class 2 PRAME- Primary Tumor Cells	NEAT1
NR4A11	1.29096619825777e-07	0.279584105331493	0.496	0.461	0.00314208262993959	Class 2 PRAME- Primary Tumor Cells	NR4A1
MALAT11	0.00135285879707804	0.422827846506908	0.834	0.851	1	Class 2 PRAME- Primary Tumor Cells	MALAT1
GDF151	0	1.52432713678376	0.51	0.066	0	Class 2 PRAME+ Primary Tumor Cells	GDF15
CITED13	0	1.48696150015325	0.816	0.317	0	Class 2 PRAME+ Primary Tumor Cells	CITED1
IGFBP74	0	1.38161472019003	0.776	0.385	0	Class 2 PRAME+ Primary Tumor Cells	IGFBP7
LY6E3	0	1.29408780087955	0.851	0.481	0	Class 2 PRAME+ Primary Tumor Cells	LY6E
ST3GAL43	0	1.23561247321419	0.736	0.239	0	Class 2 PRAME+ Primary Tumor Cells	ST3GAL4
PTP4A33	0	1.18224842264876	0.664	0.115	0	Class 2 PRAME+ Primary Tumor Cells	PTP4A3
SDCBP2	0	1.13553072798897	0.919	0.628	0	Class 2 PRAME+ Primary Tumor Cells	SDCBP
QDPR4	0	1.12953991498185	0.575	0.158	0	Class 2 PRAME+ Primary Tumor Cells	QDPR
IFI62	0	1.1195779912637	0.534	0.234	0	Class 2 PRAME+ Primary Tumor Cells	IFI6
GRINA2	0	1.11060951095502	0.757	0.351	0	Class 2 PRAME+ Primary Tumor Cells	GRINA
LRPAP13	0	1.08452901758855	0.693	0.293	0	Class 2 PRAME+ Primary Tumor Cells	LRPAP1
GPM6B4	0	1.07915381368151	0.671	0.209	0	Class 2 PRAME+ Primary Tumor Cells	GPM6B
NDUFB93	0	1.06927792362352	0.825	0.462	0	Class 2 PRAME+ Primary Tumor Cells	NDUFB9
GAPDH4	0	1.05212937514385	0.986	0.899	0	Class 2 PRAME+ Primary Tumor Cells	GAPDH
DMKN3	0	1.02109473876074	0.636	0.251	0	Class 2 PRAME+ Primary Tumor Cells	DMKN
PIR3	0	1.01984846032975	0.694	0.207	0	Class 2 PRAME+ Primary Tumor Cells	PIR
CYC13	0	1.01689632251929	0.784	0.338	0	Class 2 PRAME+ Primary Tumor Cells	CYC1
COX6C3	0	1.00406149293988	0.889	0.611	0	Class 2 PRAME+ Primary Tumor Cells	COX6C
S100A14	0	0.999575632741225	0.901	0.455	0	Class 2 PRAME+ Primary Tumor Cells	S100A1
ARC	0	0.988370617209867	0.328	0.034	0	Class 2 PRAME+ Primary Tumor Cells	ARC
ZNF1062	0	0.985712892301036	0.791	0.393	0	Class 2 PRAME+ Primary Tumor Cells	ZNF106
RAB2A3	0	0.984940685691739	0.772	0.341	0	Class 2 PRAME+ Primary Tumor Cells	RAB2A
GEM3	0	0.957519365298812	0.494	0.108	0	Class 2 PRAME+ Primary Tumor Cells	GEM
TCEB12	0	0.938829839237384	0.792	0.375	0	Class 2 PRAME+ Primary Tumor Cells	TCEB1
GPX33	0	0.916449809297698	0.582	0.232	0	Class 2 PRAME+ Primary Tumor Cells	GPX3
APOC14	0	0.909110504460972	0.529	0.245	0	Class 2 PRAME+ Primary Tumor Cells	APOC1
NSG12	0	0.902098493969771	0.661	0.281	0	Class 2 PRAME+ Primary Tumor Cells	NSG1
BNIP32	0	0.898574945945955	0.671	0.252	0	Class 2 PRAME+ Primary Tumor Cells	BNIP3
MTSS13	0	0.887045919951295	0.593	0.171	0	Class 2 PRAME+ Primary Tumor Cells	MTSS1
LAPTM4B3	0	0.885245940468501	0.615	0.172	0	Class 2 PRAME+ Primary Tumor Cells	LAPTM4B
ENO13	0	0.871507029033426	0.804	0.452	0	Class 2 PRAME+ Primary Tumor Cells	ENO1
GPR1431	0	0.857701518145418	0.647	0.221	0	Class 2 PRAME+ Primary Tumor Cells	GPR143
CRYAB2	0	0.848643332519437	0.761	0.32	0	Class 2 PRAME+ Primary Tumor Cells	CRYAB
PRAME1	0	0.837704211234298	0.472	0.055	0	Class 2 PRAME+ Primary Tumor Cells	PRAME
MTDH2	0	0.820977658617345	0.698	0.396	0	Class 2 PRAME+ Primary Tumor Cells	MTDH
TCEA12	0	0.817390534674634	0.74	0.351	0	Class 2 PRAME+ Primary Tumor Cells	TCEA1
METTL92	0	0.816051850190644	0.805	0.444	0	Class 2 PRAME+ Primary Tumor Cells	METTL9
PHACTR13	0	0.807261606278054	0.524	0.109	0	Class 2 PRAME+ Primary Tumor Cells	PHACTR1
TMEM55A2	0	0.807150398332403	0.632	0.178	0	Class 2 PRAME+ Primary Tumor Cells	TMEM55A
FABP34	0	0.796276979650634	0.557	0.124	0	Class 2 PRAME+ Primary Tumor Cells	FABP3
PAX32	0	0.795157440196224	0.638	0.216	0	Class 2 PRAME+ Primary Tumor Cells	PAX3
SOD32	0	0.794101328800314	0.455	0.116	0	Class 2 PRAME+ Primary Tumor Cells	SOD3
SPON24	0	0.793531884890086	0.578	0.172	0	Class 2 PRAME+ Primary Tumor Cells	SPON2
ENY22	0	0.779510421335658	0.763	0.377	0	Class 2 PRAME+ Primary Tumor Cells	ENY2
RPL72	0	0.773130552346585	0.97	0.862	0	Class 2 PRAME+ Primary Tumor Cells	RPL7
MYC4	0	0.770332901484538	0.588	0.224	0	Class 2 PRAME+ Primary Tumor Cells	MYC
LDHA2	0	0.770249979461572	0.868	0.58	0	Class 2 PRAME+ Primary Tumor Cells	LDHA
TPI14	0	0.762760729566855	0.873	0.577	0	Class 2 PRAME+ Primary Tumor Cells	TPI1
EXOSC42	0	0.759865408907734	0.646	0.211	0	Class 2 PRAME+ Primary Tumor Cells	EXOSC4
C4orf483	0	0.757980818663545	0.653	0.323	0	Class 2 PRAME+ Primary Tumor Cells	C4orf48
BIRC72	0	0.754204433356825	0.617	0.183	0	Class 2 PRAME+ Primary Tumor Cells	BIRC7
PUF602	0	0.750565776641994	0.7	0.295	0	Class 2 PRAME+ Primary Tumor Cells	PUF60
CDKN1A1	0	0.749529432125646	0.59	0.306	0	Class 2 PRAME+ Primary Tumor Cells	CDKN1A
GAPDHS2	0	0.747599642951583	0.554	0.201	0	Class 2 PRAME+ Primary Tumor Cells	GAPDHS
MRPL153	0	0.747122291738185	0.617	0.179	0	Class 2 PRAME+ Primary Tumor Cells	MRPL15
PABPC13	0	0.745594615519511	0.959	0.808	0	Class 2 PRAME+ Primary Tumor Cells	PABPC1
SEPHS22	0	0.744295838109727	0.554	0.173	0	Class 2 PRAME+ Primary Tumor Cells	SEPHS2
TSPAN33	0	0.744198985586216	0.657	0.272	0	Class 2 PRAME+ Primary Tumor Cells	TSPAN3
SERPINF11	0	0.738849480226427	0.696	0.342	0	Class 2 PRAME+ Primary Tumor Cells	SERPINF1
HMGA13	0	0.735560710643154	0.694	0.308	0	Class 2 PRAME+ Primary Tumor Cells	HMGA1
IFITM33	0	0.727983177805577	0.87	0.565	0	Class 2 PRAME+ Primary Tumor Cells	IFITM3
MDK2	0	0.72621850290955	0.551	0.155	0	Class 2 PRAME+ Primary Tumor Cells	MDK
CEBPD2	0	0.72569837469958	0.488	0.178	0	Class 2 PRAME+ Primary Tumor Cells	CEBPD
RAB382	0	0.724383793474926	0.732	0.31	0	Class 2 PRAME+ Primary Tumor Cells	RAB38
MRPL442	0	0.723333301550204	0.588	0.183	0	Class 2 PRAME+ Primary Tumor Cells	MRPL44
ATF33	0	0.722524641614688	0.556	0.249	0	Class 2 PRAME+ Primary Tumor Cells	ATF3
EFHD13	0	0.721701223772645	0.733	0.317	0	Class 2 PRAME+ Primary Tumor Cells	EFHD1
VPS282	0	0.72051031856609	0.767	0.411	0	Class 2 PRAME+ Primary Tumor Cells	VPS28
BSG3	0	0.719562006386863	0.732	0.453	0	Class 2 PRAME+ Primary Tumor Cells	BSG
UBE2V23	0	0.71870384305848	0.638	0.182	0	Class 2 PRAME+ Primary Tumor Cells	UBE2V2
S100A132	0	0.711350793143289	0.752	0.32	0	Class 2 PRAME+ Primary Tumor Cells	S100A13
ARID5B1	0	0.709511617425416	0.685	0.366	0	Class 2 PRAME+ Primary Tumor Cells	ARID5B
MIF2	0	0.709108330149603	0.919	0.722	0	Class 2 PRAME+ Primary Tumor Cells	MIF
LGALS3BP3	0	0.708896861887813	0.645	0.27	0	Class 2 PRAME+ Primary Tumor Cells	LGALS3BP
PRKDC3	0	0.707087127346818	0.604	0.199	0	Class 2 PRAME+ Primary Tumor Cells	PRKDC
ATP5I2	0	0.706909326395205	0.701	0.405	0	Class 2 PRAME+ Primary Tumor Cells	ATP5I
LMNA3	0	0.704303101145694	0.754	0.411	0	Class 2 PRAME+ Primary Tumor Cells	LMNA
KIF21A1	0	0.703355467269525	0.483	0.105	0	Class 2 PRAME+ Primary Tumor Cells	KIF21A
CHCHD62	0	0.701806435509051	0.544	0.23	0	Class 2 PRAME+ Primary Tumor Cells	CHCHD6
COPS53	0	0.701714836820587	0.627	0.178	0	Class 2 PRAME+ Primary Tumor Cells	COPS5
LYPLA12	0	0.697831929974089	0.646	0.246	0	Class 2 PRAME+ Primary Tumor Cells	LYPLA1
GPAA14	0	0.694579813236453	0.639	0.23	0	Class 2 PRAME+ Primary Tumor Cells	GPAA1
MRPL132	0	0.693050505974894	0.611	0.169	0	Class 2 PRAME+ Primary Tumor Cells	MRPL13
C8orf592	0	0.690256834052039	0.698	0.309	0	Class 2 PRAME+ Primary Tumor Cells	C8orf59
POLR2K3	0	0.675966119220119	0.732	0.356	0	Class 2 PRAME+ Primary Tumor Cells	POLR2K
RAMP11	0	0.665094121743843	0.632	0.285	0	Class 2 PRAME+ Primary Tumor Cells	RAMP1
YWHAZ2	0	0.664053624774244	0.86	0.598	0	Class 2 PRAME+ Primary Tumor Cells	YWHAZ
TRIB12	0	0.663603146654692	0.42	0.101	0	Class 2 PRAME+ Primary Tumor Cells	TRIB1
SPTBN14	0	0.662976253441482	0.564	0.178	0	Class 2 PRAME+ Primary Tumor Cells	SPTBN1
SLC39A42	0	0.662964094179793	0.556	0.161	0	Class 2 PRAME+ Primary Tumor Cells	SLC39A4
UQCRB2	0	0.659489332878203	0.925	0.733	0	Class 2 PRAME+ Primary Tumor Cells	UQCRB
OTUD6B-AS12	0	0.657657177780796	0.639	0.23	0	Class 2 PRAME+ Primary Tumor Cells	OTUD6B-AS1
TSPAN10	0	0.654491337830033	0.428	0.092	0	Class 2 PRAME+ Primary Tumor Cells	TSPAN10
HACD12	0	0.654254253267813	0.481	0.146	0	Class 2 PRAME+ Primary Tumor Cells	HACD1
MLPH1	0	0.651454784379222	0.63	0.256	0	Class 2 PRAME+ Primary Tumor Cells	MLPH
MEA12	0	0.650218400335986	0.665	0.277	0	Class 2 PRAME+ Primary Tumor Cells	MEA1
WARS3	0	0.649074203416077	0.612	0.249	0	Class 2 PRAME+ Primary Tumor Cells	WARS
EIF3H1	0	0.648936895020955	0.854	0.569	0	Class 2 PRAME+ Primary Tumor Cells	EIF3H
MYO102	0	0.647189655061834	0.654	0.243	0	Class 2 PRAME+ Primary Tumor Cells	MYO10
MYL91	0	0.645602026757373	0.631	0.211	0	Class 2 PRAME+ Primary Tumor Cells	MYL9
EIF5A2	0	0.643933042063105	0.715	0.384	0	Class 2 PRAME+ Primary Tumor Cells	EIF5A
NQO1	0	0.633680943793921	0.396	0.064	0	Class 2 PRAME+ Primary Tumor Cells	NQO1
ADI12	0	0.629244687804005	0.672	0.291	0	Class 2 PRAME+ Primary Tumor Cells	ADI1
CHAC1	0	0.623391476992196	0.315	0.03	0	Class 2 PRAME+ Primary Tumor Cells	CHAC1
STK32A2	0	0.622100555253494	0.494	0.124	0	Class 2 PRAME+ Primary Tumor Cells	STK32A
STRADB1	0	0.619466863414042	0.543	0.153	0	Class 2 PRAME+ Primary Tumor Cells	STRADB
NR4A12	0	0.619291223751506	0.625	0.373	0	Class 2 PRAME+ Primary Tumor Cells	NR4A1
ANXA52	0	0.618934739808736	0.887	0.603	0	Class 2 PRAME+ Primary Tumor Cells	ANXA5
ATP6V1C12	0	0.616916522457009	0.605	0.2	0	Class 2 PRAME+ Primary Tumor Cells	ATP6V1C1
ALDOA3	0	0.613906822651672	0.916	0.718	0	Class 2 PRAME+ Primary Tumor Cells	ALDOA
P4HB3	0	0.610313813327489	0.695	0.388	0	Class 2 PRAME+ Primary Tumor Cells	P4HB
SPARC4	0	0.608317216163929	0.606	0.158	0	Class 2 PRAME+ Primary Tumor Cells	SPARC
CAPN31	0	0.607346821444216	0.696	0.283	0	Class 2 PRAME+ Primary Tumor Cells	CAPN3
PKM4	0	0.606990266082335	0.754	0.423	0	Class 2 PRAME+ Primary Tumor Cells	PKM
GMPR3	0	0.605624274368517	0.542	0.176	0	Class 2 PRAME+ Primary Tumor Cells	GMPR
CYR611	0	0.604458965723055	0.369	0.099	0	Class 2 PRAME+ Primary Tumor Cells	CYR61
MYO5A2	0	0.600659721085904	0.548	0.183	0	Class 2 PRAME+ Primary Tumor Cells	MYO5A
EMC21	0	0.600153408983206	0.599	0.172	0	Class 2 PRAME+ Primary Tumor Cells	EMC2
IGFBP21	0	0.599341384991638	0.348	0.045	0	Class 2 PRAME+ Primary Tumor Cells	IGFBP2
SSU721	0	0.593114495705775	0.697	0.402	0	Class 2 PRAME+ Primary Tumor Cells	SSU72
A2M4	0	0.593018030172269	0.61	0.292	0	Class 2 PRAME+ Primary Tumor Cells	A2M
SNX82	0	0.592729998389434	0.551	0.146	0	Class 2 PRAME+ Primary Tumor Cells	SNX8
P4HA12	0	0.591686427254951	0.54	0.148	0	Class 2 PRAME+ Primary Tumor Cells	P4HA1
HSPB7	0	0.59058699193529	0.263	0.037	0	Class 2 PRAME+ Primary Tumor Cells	HSPB7
TMEM1471	0	0.589519633064635	0.679	0.335	0	Class 2 PRAME+ Primary Tumor Cells	TMEM147
SLC25A41	0	0.588081735834582	0.56	0.198	0	Class 2 PRAME+ Primary Tumor Cells	SLC25A4
RHOBTB33	0	0.587780782331921	0.631	0.269	0	Class 2 PRAME+ Primary Tumor Cells	RHOBTB3
CA141	0	0.587764434497108	0.464	0.071	0	Class 2 PRAME+ Primary Tumor Cells	CA14
ASAP13	0	0.58559087473695	0.512	0.129	0	Class 2 PRAME+ Primary Tumor Cells	ASAP1
SLC25A51	0	0.584760623090619	0.814	0.573	0	Class 2 PRAME+ Primary Tumor Cells	SLC25A5
HSF12	0	0.58373317698871	0.63	0.225	0	Class 2 PRAME+ Primary Tumor Cells	HSF1
RASGRP33	0	0.583151002201074	0.533	0.142	0	Class 2 PRAME+ Primary Tumor Cells	RASGRP3
CRYL12	0	0.582105764142272	0.65	0.285	0	Class 2 PRAME+ Primary Tumor Cells	CRYL1
FKBP10	0	0.581123660309122	0.456	0.067	0	Class 2 PRAME+ Primary Tumor Cells	FKBP10
PTK22	0	0.580782247556126	0.518	0.116	0	Class 2 PRAME+ Primary Tumor Cells	PTK2
SHARPIN2	0	0.579446970788668	0.586	0.177	0	Class 2 PRAME+ Primary Tumor Cells	SHARPIN
MRPS282	0	0.579208445721937	0.525	0.128	0	Class 2 PRAME+ Primary Tumor Cells	MRPS28
TTC32	0	0.577675625965411	0.665	0.303	0	Class 2 PRAME+ Primary Tumor Cells	TTC3
FOS3	0	0.577672329978371	0.745	0.503	0	Class 2 PRAME+ Primary Tumor Cells	FOS
MRPS63	0	0.577232963233427	0.627	0.284	0	Class 2 PRAME+ Primary Tumor Cells	MRPS6
VDAC13	0	0.576827648908111	0.761	0.405	0	Class 2 PRAME+ Primary Tumor Cells	VDAC1
ATP5B4	0	0.575990287727204	0.827	0.53	0	Class 2 PRAME+ Primary Tumor Cells	ATP5B
HSPA22	0	0.575986680139819	0.485	0.158	0	Class 2 PRAME+ Primary Tumor Cells	HSPA2
PPFIBP1	0	0.573649715399228	0.389	0.075	0	Class 2 PRAME+ Primary Tumor Cells	PPFIBP1
MRPL142	0	0.573526508620712	0.609	0.223	0	Class 2 PRAME+ Primary Tumor Cells	MRPL14
TSPAN42	0	0.571127133251456	0.612	0.225	0	Class 2 PRAME+ Primary Tumor Cells	TSPAN4
TBC1D72	0	0.570825985603343	0.586	0.214	0	Class 2 PRAME+ Primary Tumor Cells	TBC1D7
ADM	0	0.570292001688223	0.318	0.057	0	Class 2 PRAME+ Primary Tumor Cells	ADM
CSTB4	0	0.570235910295473	0.807	0.533	0	Class 2 PRAME+ Primary Tumor Cells	CSTB
MAF12	0	0.568899587967293	0.656	0.278	0	Class 2 PRAME+ Primary Tumor Cells	MAF1
PDCD61	0	0.566930521155603	0.733	0.373	0	Class 2 PRAME+ Primary Tumor Cells	PDCD6
TCEA31	0	0.565920619417736	0.517	0.1	0	Class 2 PRAME+ Primary Tumor Cells	TCEA3
SNRPC2	0	0.563183341393357	0.693	0.319	0	Class 2 PRAME+ Primary Tumor Cells	SNRPC
AZIN11	0	0.562787017757394	0.602	0.226	0	Class 2 PRAME+ Primary Tumor Cells	AZIN1
MARCKSL12	0	0.562348417045611	0.645	0.281	0	Class 2 PRAME+ Primary Tumor Cells	MARCKSL1
BACE24	0	0.555623956539062	0.544	0.206	0	Class 2 PRAME+ Primary Tumor Cells	BACE2
ILVBL1	0	0.554614178204797	0.574	0.201	0	Class 2 PRAME+ Primary Tumor Cells	ILVBL
KLF104	0	0.553848747512272	0.48	0.192	0	Class 2 PRAME+ Primary Tumor Cells	KLF10
SLC35B22	0	0.553112663692543	0.541	0.173	0	Class 2 PRAME+ Primary Tumor Cells	SLC35B2
APP3	0	0.549203446859316	0.64	0.276	0	Class 2 PRAME+ Primary Tumor Cells	APP
TMEM14C1	0	0.548408455866929	0.722	0.366	0	Class 2 PRAME+ Primary Tumor Cells	TMEM14C
FSCN11	0	0.548078017998949	0.489	0.092	0	Class 2 PRAME+ Primary Tumor Cells	FSCN1
MFGE84	0	0.543943542702956	0.621	0.245	0	Class 2 PRAME+ Primary Tumor Cells	MFGE8
FMN12	0	0.542002221738745	0.494	0.1	0	Class 2 PRAME+ Primary Tumor Cells	FMN1
SQSTM11	0	0.540634326664787	0.784	0.518	0	Class 2 PRAME+ Primary Tumor Cells	SQSTM1
PGK14	0	0.540051332189381	0.741	0.451	0	Class 2 PRAME+ Primary Tumor Cells	PGK1
DECR14	0	0.539224618513028	0.612	0.215	0	Class 2 PRAME+ Primary Tumor Cells	DECR1
SGCD1	0	0.537897410816297	0.506	0.134	0	Class 2 PRAME+ Primary Tumor Cells	SGCD
ZNF7061	0	0.535483730178903	0.745	0.428	0	Class 2 PRAME+ Primary Tumor Cells	ZNF706
HES6	0	0.535469669883825	0.421	0.089	0	Class 2 PRAME+ Primary Tumor Cells	HES6
TUBB2	0	0.533124387867192	0.794	0.469	0	Class 2 PRAME+ Primary Tumor Cells	TUBB
HSPB8	0	0.533040850385235	0.382	0.049	0	Class 2 PRAME+ Primary Tumor Cells	HSPB8
SLIRP1	0	0.532936309895502	0.639	0.311	0	Class 2 PRAME+ Primary Tumor Cells	SLIRP
PGAM14	0	0.532447688954227	0.736	0.403	0	Class 2 PRAME+ Primary Tumor Cells	PGAM1
KDELR12	0	0.532243223529905	0.704	0.373	0	Class 2 PRAME+ Primary Tumor Cells	KDELR1
CLIC42	0	0.528602246036295	0.559	0.176	0	Class 2 PRAME+ Primary Tumor Cells	CLIC4
INPP4B4	0	0.527315558095345	0.471	0.15	0	Class 2 PRAME+ Primary Tumor Cells	INPP4B
NDRG11	0	0.527281763710441	0.393	0.119	0	Class 2 PRAME+ Primary Tumor Cells	NDRG1
NUPR11	0	0.526197753719573	0.726	0.328	0	Class 2 PRAME+ Primary Tumor Cells	NUPR1
CKS23	0	0.524295013705694	0.514	0.264	0	Class 2 PRAME+ Primary Tumor Cells	CKS2
PLP12	0	0.522747105417655	0.43	0.104	0	Class 2 PRAME+ Primary Tumor Cells	PLP1
ASPH2	0	0.521829442922129	0.555	0.179	0	Class 2 PRAME+ Primary Tumor Cells	ASPH
RCAN11	0	0.521367961137644	0.332	0.095	0	Class 2 PRAME+ Primary Tumor Cells	RCAN1
UQCRQ1	0	0.520577454998961	0.778	0.514	0	Class 2 PRAME+ Primary Tumor Cells	UQCRQ
PSMB51	0	0.520443596950433	0.665	0.299	0	Class 2 PRAME+ Primary Tumor Cells	PSMB5
C11orf311	0	0.5195080843287	0.804	0.525	0	Class 2 PRAME+ Primary Tumor Cells	C11orf31
OCIAD12	0	0.51858473926582	0.658	0.328	0	Class 2 PRAME+ Primary Tumor Cells	OCIAD1
CHCHD72	0	0.517545518462457	0.574	0.191	0	Class 2 PRAME+ Primary Tumor Cells	CHCHD7
SRD5A32	0	0.516995002775484	0.505	0.109	0	Class 2 PRAME+ Primary Tumor Cells	SRD5A3
NME42	0	0.516154015418797	0.614	0.253	0	Class 2 PRAME+ Primary Tumor Cells	NME4
RGS202	0	0.515952889400377	0.538	0.195	0	Class 2 PRAME+ Primary Tumor Cells	RGS20
BST23	0	0.515004637324886	0.476	0.27	0	Class 2 PRAME+ Primary Tumor Cells	BST2
G6PC33	0	0.513881575463417	0.507	0.133	0	Class 2 PRAME+ Primary Tumor Cells	G6PC3
GLMP1	0	0.512125467487474	0.637	0.291	0	Class 2 PRAME+ Primary Tumor Cells	GLMP
MGST24	0	0.510813003979575	0.517	0.157	0	Class 2 PRAME+ Primary Tumor Cells	MGST2
C1QBP3	0	0.509695173466585	0.66	0.311	0	Class 2 PRAME+ Primary Tumor Cells	C1QBP
YIPF32	0	0.50868486086446	0.616	0.246	0	Class 2 PRAME+ Primary Tumor Cells	YIPF3
RTN42	0	0.508540194905314	0.666	0.344	0	Class 2 PRAME+ Primary Tumor Cells	RTN4
PHLDA22	0	0.508034776101035	0.402	0.132	0	Class 2 PRAME+ Primary Tumor Cells	PHLDA2
C8orf332	0	0.507425892741947	0.497	0.114	0	Class 2 PRAME+ Primary Tumor Cells	C8orf33
ZNF704	0	0.507179600743058	0.479	0.096	0	Class 2 PRAME+ Primary Tumor Cells	ZNF704
MAGED22	0	0.505832729113076	0.567	0.228	0	Class 2 PRAME+ Primary Tumor Cells	MAGED2
YWHAQ4	0	0.505790633559175	0.767	0.433	0	Class 2 PRAME+ Primary Tumor Cells	YWHAQ
PHB1	0	0.503804552440456	0.683	0.324	0	Class 2 PRAME+ Primary Tumor Cells	PHB
EGR13	0	0.502113768649227	0.606	0.31	0	Class 2 PRAME+ Primary Tumor Cells	EGR1
RPL82	0	0.501783590931102	0.995	0.976	0	Class 2 PRAME+ Primary Tumor Cells	RPL8
CHP12	0	0.497913549580877	0.5	0.174	0	Class 2 PRAME+ Primary Tumor Cells	CHP1
RPS201	0	0.497739727764156	0.873	0.733	0	Class 2 PRAME+ Primary Tumor Cells	RPS20
GNAS3	0	0.494184758327478	0.734	0.444	0	Class 2 PRAME+ Primary Tumor Cells	GNAS
SRP143	0	0.491543680454698	0.879	0.675	0	Class 2 PRAME+ Primary Tumor Cells	SRP14
EXOC33	0	0.490063049042467	0.511	0.198	0	Class 2 PRAME+ Primary Tumor Cells	EXOC3
PPIB2	0	0.490002389389279	0.767	0.546	0	Class 2 PRAME+ Primary Tumor Cells	PPIB
SLC7A82	0	0.488849359468233	0.536	0.173	0	Class 2 PRAME+ Primary Tumor Cells	SLC7A8
GPRC5B1	0	0.488547105880608	0.522	0.148	0	Class 2 PRAME+ Primary Tumor Cells	GPRC5B
VAT12	0	0.488243530653562	0.701	0.332	0	Class 2 PRAME+ Primary Tumor Cells	VAT1
IFI274	0	0.488059936523006	0.5	0.263	0	Class 2 PRAME+ Primary Tumor Cells	IFI27
LY961	0	0.487731008816788	0.359	0.137	0	Class 2 PRAME+ Primary Tumor Cells	LY96
COX5A2	0	0.48727079071325	0.758	0.464	0	Class 2 PRAME+ Primary Tumor Cells	COX5A
CHPF2	0	0.487205351018626	0.467	0.149	0	Class 2 PRAME+ Primary Tumor Cells	CHPF
TATDN11	0	0.486749387958919	0.599	0.206	0	Class 2 PRAME+ Primary Tumor Cells	TATDN1
BAIAP2L2	0	0.486005940344089	0.368	0.051	0	Class 2 PRAME+ Primary Tumor Cells	BAIAP2L2
NDUFAB11	0	0.485162992846683	0.705	0.369	0	Class 2 PRAME+ Primary Tumor Cells	NDUFAB1
NUDT141	0	0.48334902347421	0.563	0.2	0	Class 2 PRAME+ Primary Tumor Cells	NUDT14
TIMM131	0	0.48276553184637	0.643	0.294	0	Class 2 PRAME+ Primary Tumor Cells	TIMM13
CYHR11	0	0.481257791343491	0.52	0.143	0	Class 2 PRAME+ Primary Tumor Cells	CYHR1
HDLBP2	0	0.480639774242953	0.641	0.288	0	Class 2 PRAME+ Primary Tumor Cells	HDLBP
UBA21	0	0.480125390341916	0.621	0.261	0	Class 2 PRAME+ Primary Tumor Cells	UBA2
MTCH13	0	0.479983727815799	0.659	0.303	0	Class 2 PRAME+ Primary Tumor Cells	MTCH1
LRRN4CL1	0	0.479119111094125	0.478	0.128	0	Class 2 PRAME+ Primary Tumor Cells	LRRN4CL
DNPH12	0	0.476907640605206	0.654	0.306	0	Class 2 PRAME+ Primary Tumor Cells	DNPH1
GSTA41	0	0.476698277321586	0.554	0.167	0	Class 2 PRAME+ Primary Tumor Cells	GSTA4
GRPEL12	0	0.47624076925397	0.473	0.162	0	Class 2 PRAME+ Primary Tumor Cells	GRPEL1
HTR2B1	0	0.475776399646011	0.344	0.037	0	Class 2 PRAME+ Primary Tumor Cells	HTR2B
NHP21	0	0.475602154340515	0.703	0.361	0	Class 2 PRAME+ Primary Tumor Cells	NHP2
PSMD82	0	0.474336677160853	0.702	0.373	0	Class 2 PRAME+ Primary Tumor Cells	PSMD8
DDIT31	0	0.473819305160648	0.518	0.21	0	Class 2 PRAME+ Primary Tumor Cells	DDIT3
TNFRSF143	0	0.473670815643345	0.665	0.355	0	Class 2 PRAME+ Primary Tumor Cells	TNFRSF14
ARMC91	0	0.471786946182349	0.421	0.072	0	Class 2 PRAME+ Primary Tumor Cells	ARMC9
C1orf432	0	0.470845625667071	0.709	0.376	0	Class 2 PRAME+ Primary Tumor Cells	C1orf43
RCN21	0	0.469932791517818	0.573	0.244	0	Class 2 PRAME+ Primary Tumor Cells	RCN2
SPG212	0	0.469724621263879	0.597	0.238	0	Class 2 PRAME+ Primary Tumor Cells	SPG21
MRPS18B1	0	0.469524585534883	0.609	0.237	0	Class 2 PRAME+ Primary Tumor Cells	MRPS18B
C10orf10	0	0.467771026268286	0.321	0.077	0	Class 2 PRAME+ Primary Tumor Cells	C10orf10
FAM174B	0	0.467243915528382	0.43	0.08	0	Class 2 PRAME+ Primary Tumor Cells	FAM174B
TMEM703	0	0.466668560715739	0.524	0.166	0	Class 2 PRAME+ Primary Tumor Cells	TMEM70
MT1E1	0	0.465213394298577	0.47	0.109	0	Class 2 PRAME+ Primary Tumor Cells	MT1E
CLPTM12	0	0.463128215116476	0.514	0.175	0	Class 2 PRAME+ Primary Tumor Cells	CLPTM1
SEPW11	0	0.46216619868889	0.738	0.468	0	Class 2 PRAME+ Primary Tumor Cells	SEPW1
STXBP63	0	0.462104415321931	0.503	0.183	0	Class 2 PRAME+ Primary Tumor Cells	STXBP6
CTSF2	0	0.459350128405939	0.605	0.266	0	Class 2 PRAME+ Primary Tumor Cells	CTSF
SQLE	0	0.458749018013234	0.345	0.073	0	Class 2 PRAME+ Primary Tumor Cells	SQLE
WDR13	0	0.458121918911545	0.639	0.353	0	Class 2 PRAME+ Primary Tumor Cells	WDR1
MRFAP11	0	0.456818733185983	0.658	0.327	0	Class 2 PRAME+ Primary Tumor Cells	MRFAP1
TRAK23	0	0.456714564287228	0.484	0.149	0	Class 2 PRAME+ Primary Tumor Cells	TRAK2
ITM2C3	0	0.456517089163551	0.639	0.28	0	Class 2 PRAME+ Primary Tumor Cells	ITM2C
ANXA22	0	0.454503411522624	0.751	0.468	0	Class 2 PRAME+ Primary Tumor Cells	ANXA2
GPI4	0	0.453442754526564	0.607	0.291	0	Class 2 PRAME+ Primary Tumor Cells	GPI
SLC38A5	0	0.453298379265904	0.321	0.043	0	Class 2 PRAME+ Primary Tumor Cells	SLC38A5
TMEM14B2	0	0.452574964532502	0.656	0.321	0	Class 2 PRAME+ Primary Tumor Cells	TMEM14B
PRDX52	0	0.452442832071978	0.79	0.497	0	Class 2 PRAME+ Primary Tumor Cells	PRDX5
RGS16	0	0.45225171837695	0.285	0.083	0	Class 2 PRAME+ Primary Tumor Cells	RGS16
CMB9-22P13.1	0	0.450717224508803	0.366	0.053	0	Class 2 PRAME+ Primary Tumor Cells	CMB9-22P13.1
CCT33	0	0.450024679139202	0.714	0.384	0	Class 2 PRAME+ Primary Tumor Cells	CCT3
SGK14	0	0.449809602756212	0.481	0.182	0	Class 2 PRAME+ Primary Tumor Cells	SGK1
SLC39A12	0	0.449701671140416	0.538	0.161	0	Class 2 PRAME+ Primary Tumor Cells	SLC39A1
APOA1BP	0	0.449604163816339	0.592	0.268	0	Class 2 PRAME+ Primary Tumor Cells	APOA1BP
YWHAE1	0	0.449058327220775	0.755	0.423	0	Class 2 PRAME+ Primary Tumor Cells	YWHAE
EIF3E3	0	0.448899594799729	0.886	0.661	0	Class 2 PRAME+ Primary Tumor Cells	EIF3E
TSTA32	0	0.448093244990949	0.49	0.169	0	Class 2 PRAME+ Primary Tumor Cells	TSTA3
PPP1R112	0	0.446812661257409	0.581	0.223	0	Class 2 PRAME+ Primary Tumor Cells	PPP1R11
ATP6V1G12	0	0.446713308010028	0.851	0.628	0	Class 2 PRAME+ Primary Tumor Cells	ATP6V1G1
KLF42	0	0.445378824572587	0.405	0.155	0	Class 2 PRAME+ Primary Tumor Cells	KLF4
DUSP141	0	0.444847688244768	0.402	0.091	0	Class 2 PRAME+ Primary Tumor Cells	DUSP14
PARK73	0	0.443275723079269	0.8	0.528	0	Class 2 PRAME+ Primary Tumor Cells	PARK7
CYP27A11	0	0.442591343532854	0.504	0.159	0	Class 2 PRAME+ Primary Tumor Cells	CYP27A1
VMP12	0	0.439981982051569	0.591	0.294	0	Class 2 PRAME+ Primary Tumor Cells	VMP1
SOX4	0	0.439934668326771	0.417	0.143	0	Class 2 PRAME+ Primary Tumor Cells	SOX4
PARVB1	0	0.437882875279367	0.558	0.207	0	Class 2 PRAME+ Primary Tumor Cells	PARVB
CHCHD23	0	0.437846003907257	0.878	0.695	0	Class 2 PRAME+ Primary Tumor Cells	CHCHD2
COMT3	0	0.437625028650218	0.639	0.314	0	Class 2 PRAME+ Primary Tumor Cells	COMT
NGFRAP11	0	0.436485102522469	0.684	0.332	0	Class 2 PRAME+ Primary Tumor Cells	NGFRAP1
NOL72	0	0.435356960382174	0.646	0.309	0	Class 2 PRAME+ Primary Tumor Cells	NOL7
RPL7L12	0	0.434821088315286	0.549	0.198	0	Class 2 PRAME+ Primary Tumor Cells	RPL7L1
DCAF132	0	0.434347635576909	0.499	0.145	0	Class 2 PRAME+ Primary Tumor Cells	DCAF13
RB1CC11	0	0.433224161096719	0.543	0.209	0	Class 2 PRAME+ Primary Tumor Cells	RB1CC1
NDUFV24	0	0.433108077426756	0.721	0.403	0	Class 2 PRAME+ Primary Tumor Cells	NDUFV2
ISYNA11	0	0.432148010229751	0.488	0.152	0	Class 2 PRAME+ Primary Tumor Cells	ISYNA1
TIMP22	0	0.43203792762135	0.604	0.246	0	Class 2 PRAME+ Primary Tumor Cells	TIMP2
ANXA43	0	0.431996062374373	0.538	0.186	0	Class 2 PRAME+ Primary Tumor Cells	ANXA4
PEX22	0	0.431874484986122	0.521	0.158	0	Class 2 PRAME+ Primary Tumor Cells	PEX2
EMC42	0	0.431414005903785	0.614	0.266	0	Class 2 PRAME+ Primary Tumor Cells	EMC4
MLEC1	0	0.431263164993509	0.561	0.247	0	Class 2 PRAME+ Primary Tumor Cells	MLEC
KLHDC32	0	0.428964927495781	0.512	0.172	0	Class 2 PRAME+ Primary Tumor Cells	KLHDC3
ATP6V1H2	0	0.428498467927691	0.496	0.156	0	Class 2 PRAME+ Primary Tumor Cells	ATP6V1H
MRPL401	0	0.428150708892486	0.577	0.213	0	Class 2 PRAME+ Primary Tumor Cells	MRPL40
EIF4EBP31	0	0.427488516270493	0.477	0.154	0	Class 2 PRAME+ Primary Tumor Cells	EIF4EBP3
COMMD52	0	0.426461110144571	0.472	0.134	0	Class 2 PRAME+ Primary Tumor Cells	COMMD5
UQCC21	0	0.426365716890151	0.547	0.241	0	Class 2 PRAME+ Primary Tumor Cells	UQCC2
ATP5G32	0	0.426206030134517	0.796	0.542	0	Class 2 PRAME+ Primary Tumor Cells	ATP5G3
EI241	0	0.425321214468641	0.566	0.224	0	Class 2 PRAME+ Primary Tumor Cells	EI24
CHMP2A2	0	0.425189529312585	0.644	0.298	0	Class 2 PRAME+ Primary Tumor Cells	CHMP2A
ZBTB101	0	0.424230644708781	0.455	0.11	0	Class 2 PRAME+ Primary Tumor Cells	ZBTB10
CD592	0	0.424204312689462	0.72	0.429	0	Class 2 PRAME+ Primary Tumor Cells	CD59
TMED102	0	0.424104588101717	0.692	0.398	0	Class 2 PRAME+ Primary Tumor Cells	TMED10
ACTG11	0	0.423847197967277	0.962	0.871	0	Class 2 PRAME+ Primary Tumor Cells	ACTG1
RAD212	0	0.422040610238137	0.611	0.283	0	Class 2 PRAME+ Primary Tumor Cells	RAD21
ZCCHC172	0	0.421872744528826	0.49	0.15	0	Class 2 PRAME+ Primary Tumor Cells	ZCCHC17
MAGED11	0	0.421282696068795	0.425	0.105	0	Class 2 PRAME+ Primary Tumor Cells	MAGED1
MDH13	0	0.419425794762741	0.65	0.32	0	Class 2 PRAME+ Primary Tumor Cells	MDH1
RAN2	0	0.419149663185823	0.811	0.565	0	Class 2 PRAME+ Primary Tumor Cells	RAN
RBM34	0	0.418639933925215	0.836	0.589	0	Class 2 PRAME+ Primary Tumor Cells	RBM3
HM133	0	0.418595562756989	0.593	0.264	0	Class 2 PRAME+ Primary Tumor Cells	HM13
LTBR1	0	0.418190494799179	0.485	0.142	0	Class 2 PRAME+ Primary Tumor Cells	LTBR
MRPL511	0	0.418036718262646	0.658	0.323	0	Class 2 PRAME+ Primary Tumor Cells	MRPL51
SLC3A21	0	0.417341294734628	0.654	0.381	0	Class 2 PRAME+ Primary Tumor Cells	SLC3A2
PDAP12	0	0.416839407190135	0.59	0.247	0	Class 2 PRAME+ Primary Tumor Cells	PDAP1
LSM41	0	0.416265163932855	0.634	0.304	0	Class 2 PRAME+ Primary Tumor Cells	LSM4
C6orf11	0	0.41617370187235	0.564	0.211	0	Class 2 PRAME+ Primary Tumor Cells	C6orf1
MRPS341	0	0.415933174967388	0.609	0.277	0	Class 2 PRAME+ Primary Tumor Cells	MRPS34
LAMTOR51	0	0.414715776153634	0.72	0.407	0	Class 2 PRAME+ Primary Tumor Cells	LAMTOR5
TUBA1C2	0	0.414710204381059	0.546	0.244	0	Class 2 PRAME+ Primary Tumor Cells	TUBA1C
SHC12	0	0.413558589059159	0.462	0.119	0	Class 2 PRAME+ Primary Tumor Cells	SHC1
COA41	0	0.413346678151216	0.539	0.201	0	Class 2 PRAME+ Primary Tumor Cells	COA4
MT1G	0	0.413045194016938	0.294	0.05	0	Class 2 PRAME+ Primary Tumor Cells	MT1G
PRDX32	0	0.41278125741407	0.671	0.339	0	Class 2 PRAME+ Primary Tumor Cells	PRDX3
GALE	0	0.41275339018093	0.434	0.107	0	Class 2 PRAME+ Primary Tumor Cells	GALE
MORF4L21	0	0.410882099526194	0.634	0.292	0	Class 2 PRAME+ Primary Tumor Cells	MORF4L2
PDIA33	0	0.410816333181535	0.669	0.409	0	Class 2 PRAME+ Primary Tumor Cells	PDIA3
PRDX42	0	0.410663187824012	0.576	0.226	0	Class 2 PRAME+ Primary Tumor Cells	PRDX4
ATP6V0B2	0	0.410542698169084	0.67	0.388	0	Class 2 PRAME+ Primary Tumor Cells	ATP6V0B
PFN2	0	0.409937359223706	0.433	0.127	0	Class 2 PRAME+ Primary Tumor Cells	PFN2
UQCR102	0	0.40869061884318	0.747	0.5	0	Class 2 PRAME+ Primary Tumor Cells	UQCR10
RPS27L2	0	0.408062163391829	0.798	0.531	0	Class 2 PRAME+ Primary Tumor Cells	RPS27L
SIGIRR1	0	0.407604818347068	0.654	0.338	0	Class 2 PRAME+ Primary Tumor Cells	SIGIRR
MFAP21	0	0.407372844811152	0.471	0.161	0	Class 2 PRAME+ Primary Tumor Cells	MFAP2
RGS12	0	0.40693696095791	0.442	0.112	0	Class 2 PRAME+ Primary Tumor Cells	RGS12
CRTAC12	0	0.405346179182149	0.453	0.223	0	Class 2 PRAME+ Primary Tumor Cells	CRTAC1
MRPL241	0	0.404088642949967	0.54	0.201	0	Class 2 PRAME+ Primary Tumor Cells	MRPL24
TMEM983	0	0.403961283344456	0.57	0.199	0	Class 2 PRAME+ Primary Tumor Cells	TMEM98
DAD11	0	0.40309039920553	0.709	0.426	0	Class 2 PRAME+ Primary Tumor Cells	DAD1
SH3BGRL5	0	0.402474564510046	0.73	0.44	0	Class 2 PRAME+ Primary Tumor Cells	SH3BGRL
PAICS1	0	0.402059553582184	0.474	0.148	0	Class 2 PRAME+ Primary Tumor Cells	PAICS
SCARB1	0	0.401906739482723	0.441	0.115	0	Class 2 PRAME+ Primary Tumor Cells	SCARB1
SBDS1	0	0.401505837312547	0.653	0.322	0	Class 2 PRAME+ Primary Tumor Cells	SBDS
MET1	0	0.401327154320172	0.453	0.184	0	Class 2 PRAME+ Primary Tumor Cells	MET
TMED1	0	0.40020337614436	0.466	0.108	0	Class 2 PRAME+ Primary Tumor Cells	TMED1
KDELR3	0	0.399936437659339	0.417	0.084	0	Class 2 PRAME+ Primary Tumor Cells	KDELR3
TRMT1122	0	0.399541196487186	0.771	0.512	0	Class 2 PRAME+ Primary Tumor Cells	TRMT112
PPM1K2	0	0.399145690902048	0.438	0.126	0	Class 2 PRAME+ Primary Tumor Cells	PPM1K
JUN2	0	0.398791259543326	0.628	0.416	0	Class 2 PRAME+ Primary Tumor Cells	JUN
MLF22	0	0.398655035545418	0.647	0.328	0	Class 2 PRAME+ Primary Tumor Cells	MLF2
PHF20L12	0	0.398193119771438	0.517	0.179	0	Class 2 PRAME+ Primary Tumor Cells	PHF20L1
SDHC3	0	0.398119861679402	0.649	0.314	0	Class 2 PRAME+ Primary Tumor Cells	SDHC
SLC25A322	0	0.397295516118265	0.479	0.154	0	Class 2 PRAME+ Primary Tumor Cells	SLC25A32
PEBP11	0	0.396890338615036	0.839	0.593	0	Class 2 PRAME+ Primary Tumor Cells	PEBP1
EBAG91	0	0.396883878393762	0.498	0.154	0	Class 2 PRAME+ Primary Tumor Cells	EBAG9
GADD45GIP11	0	0.396229018766097	0.652	0.332	0	Class 2 PRAME+ Primary Tumor Cells	GADD45GIP1
HSP90AB11	0	0.396075836313926	0.904	0.729	0	Class 2 PRAME+ Primary Tumor Cells	HSP90AB1
PTDSS11	0	0.395138928744019	0.515	0.187	0	Class 2 PRAME+ Primary Tumor Cells	PTDSS1
MFSD102	0	0.39509894313831	0.514	0.186	0	Class 2 PRAME+ Primary Tumor Cells	MFSD10
CHD7	0	0.395072082091062	0.392	0.075	0	Class 2 PRAME+ Primary Tumor Cells	CHD7
NDUFV12	0	0.394171076827667	0.658	0.328	0	Class 2 PRAME+ Primary Tumor Cells	NDUFV1
NDUFA62	0	0.393763537886539	0.647	0.348	0	Class 2 PRAME+ Primary Tumor Cells	NDUFA6
IMP32	0	0.393744456367411	0.591	0.257	0	Class 2 PRAME+ Primary Tumor Cells	IMP3
ST3GAL14	0	0.392557676676526	0.499	0.182	0	Class 2 PRAME+ Primary Tumor Cells	ST3GAL1
RPS102	0	0.39174187643836	0.612	0.378	0	Class 2 PRAME+ Primary Tumor Cells	RPS10
LDLRAD3	0	0.391483347412102	0.349	0.068	0	Class 2 PRAME+ Primary Tumor Cells	LDLRAD3
WBP51	0	0.391298709218449	0.532	0.207	0	Class 2 PRAME+ Primary Tumor Cells	WBP5
NEAT12	0	0.390850085389153	0.644	0.471	0	Class 2 PRAME+ Primary Tumor Cells	NEAT1
CPNE32	0	0.390394832524329	0.556	0.216	0	Class 2 PRAME+ Primary Tumor Cells	CPNE3
POLR2E2	0	0.390005022715834	0.632	0.304	0	Class 2 PRAME+ Primary Tumor Cells	POLR2E
CALU2	0	0.38933540229431	0.545	0.224	0	Class 2 PRAME+ Primary Tumor Cells	CALU
PRKCDBP1	0	0.388949554057615	0.391	0.077	0	Class 2 PRAME+ Primary Tumor Cells	PRKCDBP
ROMO11	0	0.388237501346034	0.644	0.36	0	Class 2 PRAME+ Primary Tumor Cells	ROMO1
ISG151	0	0.388213165851612	0.331	0.167	0	Class 2 PRAME+ Primary Tumor Cells	ISG15
CTHRC1	0	0.387966580230331	0.303	0.108	0	Class 2 PRAME+ Primary Tumor Cells	CTHRC1
FAM207A1	0	0.38789547755044	0.492	0.186	0	Class 2 PRAME+ Primary Tumor Cells	FAM207A
SNRPE1	0	0.387890606197593	0.606	0.28	0	Class 2 PRAME+ Primary Tumor Cells	SNRPE
H1F01	0	0.38757314708127	0.467	0.188	0	Class 2 PRAME+ Primary Tumor Cells	H1F0
TGS12	0	0.387544254127274	0.466	0.131	0	Class 2 PRAME+ Primary Tumor Cells	TGS1
PYURF3	0	0.386585404268561	0.721	0.413	0	Class 2 PRAME+ Primary Tumor Cells	PYURF
HSBP1L12	0	0.386032534055502	0.521	0.199	0	Class 2 PRAME+ Primary Tumor Cells	HSBP1L1
SCD3	0	0.385963206405506	0.501	0.168	0	Class 2 PRAME+ Primary Tumor Cells	SCD
PLOD1	0	0.384529236115663	0.398	0.095	0	Class 2 PRAME+ Primary Tumor Cells	PLOD1
TMED91	0	0.384403995047027	0.605	0.294	0	Class 2 PRAME+ Primary Tumor Cells	TMED9
UBE2K2	0	0.384243888441654	0.477	0.182	0	Class 2 PRAME+ Primary Tumor Cells	UBE2K
ATP5C11	0	0.383249421268574	0.718	0.407	0	Class 2 PRAME+ Primary Tumor Cells	ATP5C1
ST6GALNAC21	0	0.382849137521018	0.462	0.15	0	Class 2 PRAME+ Primary Tumor Cells	ST6GALNAC2
SERF22	0	0.381324062093349	0.932	0.842	0	Class 2 PRAME+ Primary Tumor Cells	SERF2
PRELID11	0	0.380875697383805	0.717	0.423	0	Class 2 PRAME+ Primary Tumor Cells	PRELID1
NFKBIL11	0	0.379912359552879	0.495	0.154	0	Class 2 PRAME+ Primary Tumor Cells	NFKBIL1
WDFY12	0	0.379717741709442	0.525	0.211	0	Class 2 PRAME+ Primary Tumor Cells	WDFY1
SERTAD14	0	0.379252723308548	0.558	0.305	0	Class 2 PRAME+ Primary Tumor Cells	SERTAD1
COX202	0	0.379238180170351	0.55	0.222	0	Class 2 PRAME+ Primary Tumor Cells	COX20
MTRNR2L84	0	0.379029048946713	0.506	0.246	0	Class 2 PRAME+ Primary Tumor Cells	MTRNR2L8
DYNLL13	0	0.378829047050524	0.785	0.528	0	Class 2 PRAME+ Primary Tumor Cells	DYNLL1
ATP5J1	0	0.378721378103499	0.805	0.539	0	Class 2 PRAME+ Primary Tumor Cells	ATP5J
GTF2A22	0	0.378627772980704	0.627	0.3	0	Class 2 PRAME+ Primary Tumor Cells	GTF2A2
ATP6V1E11	0	0.378491308107447	0.55	0.218	0	Class 2 PRAME+ Primary Tumor Cells	ATP6V1E1
LINC006571	0	0.378338053949197	0.578	0.264	0	Class 2 PRAME+ Primary Tumor Cells	LINC00657
IMPA11	0	0.377698232255909	0.413	0.095	0	Class 2 PRAME+ Primary Tumor Cells	IMPA1
RPL301	0	0.377255443555144	0.991	0.978	0	Class 2 PRAME+ Primary Tumor Cells	RPL30
TMED22	0	0.376654819090838	0.687	0.396	0	Class 2 PRAME+ Primary Tumor Cells	TMED2
SERPINE23	0	0.375977603812149	0.574	0.25	0	Class 2 PRAME+ Primary Tumor Cells	SERPINE2
KIAA0196	0	0.37544890074463	0.399	0.083	0	Class 2 PRAME+ Primary Tumor Cells	KIAA0196
LAMTOR22	0	0.375371641877883	0.588	0.258	0	Class 2 PRAME+ Primary Tumor Cells	LAMTOR2
SEC11C4	0	0.37534405448524	0.619	0.334	0	Class 2 PRAME+ Primary Tumor Cells	SEC11C
PVT1	0	0.375323372511558	0.374	0.07	0	Class 2 PRAME+ Primary Tumor Cells	PVT1
SRP92	0	0.375289316717706	0.688	0.373	0	Class 2 PRAME+ Primary Tumor Cells	SRP9
CAPZA12	0	0.375113561248458	0.567	0.301	0	Class 2 PRAME+ Primary Tumor Cells	CAPZA1
UGDH	0	0.375021782364235	0.359	0.1	0	Class 2 PRAME+ Primary Tumor Cells	UGDH
NAA381	0	0.374807801293271	0.537	0.242	0	Class 2 PRAME+ Primary Tumor Cells	NAA38
PYGL	0	0.374611092189644	0.392	0.161	0	Class 2 PRAME+ Primary Tumor Cells	PYGL
STAM1	0	0.374489230522807	0.502	0.169	0	Class 2 PRAME+ Primary Tumor Cells	STAM
NDUFS31	0	0.374178430405452	0.621	0.276	0	Class 2 PRAME+ Primary Tumor Cells	NDUFS3
SKP12	0	0.374090871347674	0.828	0.598	0	Class 2 PRAME+ Primary Tumor Cells	SKP1
GSTM31	0	0.373138302827328	0.457	0.184	0	Class 2 PRAME+ Primary Tumor Cells	GSTM3
NDUFC11	0	0.372830598492141	0.68	0.371	0	Class 2 PRAME+ Primary Tumor Cells	NDUFC1
GLO11	0	0.372650105811529	0.594	0.257	0	Class 2 PRAME+ Primary Tumor Cells	GLO1
ASB9	0	0.372433138927311	0.292	0.022	0	Class 2 PRAME+ Primary Tumor Cells	ASB9
TRAM12	0	0.371182371922038	0.661	0.36	0	Class 2 PRAME+ Primary Tumor Cells	TRAM1
MDH22	0	0.37117763353439	0.724	0.414	0	Class 2 PRAME+ Primary Tumor Cells	MDH2
SUMF24	0	0.370591814134677	0.554	0.196	0	Class 2 PRAME+ Primary Tumor Cells	SUMF2
SOCS6	0	0.370574579938501	0.447	0.126	0	Class 2 PRAME+ Primary Tumor Cells	SOCS6
ADIPOR11	0	0.370481950198693	0.607	0.284	0	Class 2 PRAME+ Primary Tumor Cells	ADIPOR1
DDRGK13	0	0.369787542203185	0.555	0.203	0	Class 2 PRAME+ Primary Tumor Cells	DDRGK1
MFF2	0	0.368303063246703	0.628	0.285	0	Class 2 PRAME+ Primary Tumor Cells	MFF
COL9A3	0	0.368167446328564	0.288	0.023	0	Class 2 PRAME+ Primary Tumor Cells	COL9A3
MTCH21	0	0.367867450944856	0.527	0.215	0	Class 2 PRAME+ Primary Tumor Cells	MTCH2
PCDH7	0	0.367818330669553	0.281	0.063	0	Class 2 PRAME+ Primary Tumor Cells	PCDH7
ABL2	0	0.367812932951512	0.371	0.122	0	Class 2 PRAME+ Primary Tumor Cells	ABL2
MRPL171	0	0.367483858172707	0.472	0.166	0	Class 2 PRAME+ Primary Tumor Cells	MRPL17
UFC11	0	0.367450351058835	0.699	0.386	0	Class 2 PRAME+ Primary Tumor Cells	UFC1
THEM6	0	0.366853006221146	0.373	0.052	0	Class 2 PRAME+ Primary Tumor Cells	THEM6
PTTG1IP3	0	0.366531759786541	0.643	0.323	0	Class 2 PRAME+ Primary Tumor Cells	PTTG1IP
TMEM1411	0	0.366523639291253	0.515	0.2	0	Class 2 PRAME+ Primary Tumor Cells	TMEM141
VIM3	0	0.36570898006156	0.964	0.88	0	Class 2 PRAME+ Primary Tumor Cells	VIM
SOX63	0	0.365507270721716	0.477	0.175	0	Class 2 PRAME+ Primary Tumor Cells	SOX6
RCN1	0	0.365410592999549	0.496	0.17	0	Class 2 PRAME+ Primary Tumor Cells	RCN1
ANP32A2	0	0.365294899770343	0.601	0.28	0	Class 2 PRAME+ Primary Tumor Cells	ANP32A
ARMC11	0	0.365021100388363	0.458	0.134	0	Class 2 PRAME+ Primary Tumor Cells	ARMC1
EID12	0	0.364575370865829	0.73	0.427	0	Class 2 PRAME+ Primary Tumor Cells	EID1
GNG7	0	0.364212050808076	0.453	0.15	0	Class 2 PRAME+ Primary Tumor Cells	GNG7
NOL3	0	0.363578024469104	0.31	0.063	0	Class 2 PRAME+ Primary Tumor Cells	NOL3
RNF1452	0	0.363547784003496	0.498	0.183	0	Class 2 PRAME+ Primary Tumor Cells	RNF145
MALSU11	0	0.362645052110173	0.503	0.181	0	Class 2 PRAME+ Primary Tumor Cells	MALSU1
NDUFB71	0	0.362424240065279	0.7	0.412	0	Class 2 PRAME+ Primary Tumor Cells	NDUFB7
COX5B1	0	0.361927536657105	0.807	0.584	0	Class 2 PRAME+ Primary Tumor Cells	COX5B
NGRN1	0	0.36072855079386	0.554	0.264	0	Class 2 PRAME+ Primary Tumor Cells	NGRN
MGST32	0	0.360641402597325	0.744	0.442	0	Class 2 PRAME+ Primary Tumor Cells	MGST3
CD442	0	0.359965265340456	0.808	0.607	0	Class 2 PRAME+ Primary Tumor Cells	CD44
C19orf241	0	0.359759622459756	0.556	0.257	0	Class 2 PRAME+ Primary Tumor Cells	C19orf24
UBR51	0	0.359694475014753	0.455	0.133	0	Class 2 PRAME+ Primary Tumor Cells	UBR5
CTSA2	0	0.359609967909057	0.558	0.242	0	Class 2 PRAME+ Primary Tumor Cells	CTSA
IER22	0	0.359336979604605	0.626	0.4	0	Class 2 PRAME+ Primary Tumor Cells	IER2
PDLIM1	0	0.359294801645541	0.411	0.084	0	Class 2 PRAME+ Primary Tumor Cells	PDLIM1
PLD32	0	0.35910565973451	0.63	0.297	0	Class 2 PRAME+ Primary Tumor Cells	PLD3
BGN	0	0.358834417297353	0.345	0.044	0	Class 2 PRAME+ Primary Tumor Cells	BGN
SLC6A17	0	0.35876064764489	0.349	0.066	0	Class 2 PRAME+ Primary Tumor Cells	SLC6A17
BRD22	0	0.35782996112335	0.624	0.384	0	Class 2 PRAME+ Primary Tumor Cells	BRD2
CYGB	0	0.357800927273847	0.339	0.056	0	Class 2 PRAME+ Primary Tumor Cells	CYGB
CKB	0	0.357783919071649	0.407	0.122	0	Class 2 PRAME+ Primary Tumor Cells	CKB
ABR	0	0.357372833487255	0.443	0.128	0	Class 2 PRAME+ Primary Tumor Cells	ABR
NELFE2	0	0.357254284664638	0.555	0.225	0	Class 2 PRAME+ Primary Tumor Cells	NELFE
C11orf961	0	0.357074281439044	0.35	0.141	0	Class 2 PRAME+ Primary Tumor Cells	C11orf96
ATP1A14	0	0.356969380408195	0.659	0.381	0	Class 2 PRAME+ Primary Tumor Cells	ATP1A1
NDUFS81	0	0.355882152666702	0.649	0.357	0	Class 2 PRAME+ Primary Tumor Cells	NDUFS8
OXR11	0	0.355587996768448	0.458	0.14	0	Class 2 PRAME+ Primary Tumor Cells	OXR1
UQCR113	0	0.355224417994514	0.735	0.523	0	Class 2 PRAME+ Primary Tumor Cells	UQCR11
TMEM331	0	0.354757151048312	0.444	0.142	0	Class 2 PRAME+ Primary Tumor Cells	TMEM33
PPIA2	0	0.353984035942426	0.954	0.856	0	Class 2 PRAME+ Primary Tumor Cells	PPIA
CCT21	0	0.353761105341444	0.59	0.28	0	Class 2 PRAME+ Primary Tumor Cells	CCT2
PRDX22	0	0.353289007362072	0.653	0.348	0	Class 2 PRAME+ Primary Tumor Cells	PRDX2
LACTB2	0	0.352721008391211	0.422	0.104	0	Class 2 PRAME+ Primary Tumor Cells	LACTB2
ANAPC111	0	0.352074607802096	0.712	0.414	0	Class 2 PRAME+ Primary Tumor Cells	ANAPC11
HECTD12	0	0.352041470694824	0.523	0.227	0	Class 2 PRAME+ Primary Tumor Cells	HECTD1
FABP53	0	0.35179501683255	0.569	0.243	0	Class 2 PRAME+ Primary Tumor Cells	FABP5
CHRAC12	0	0.351354729348238	0.48	0.146	0	Class 2 PRAME+ Primary Tumor Cells	CHRAC1
PSMG11	0	0.351285948883646	0.499	0.187	0	Class 2 PRAME+ Primary Tumor Cells	PSMG1
MRPL202	0	0.351029170474272	0.645	0.338	0	Class 2 PRAME+ Primary Tumor Cells	MRPL20
FAM200B1	0	0.350909126235343	0.487	0.187	0	Class 2 PRAME+ Primary Tumor Cells	FAM200B
POLD21	0	0.350825880388155	0.507	0.189	0	Class 2 PRAME+ Primary Tumor Cells	POLD2
RMDN1	0	0.350390768804336	0.424	0.11	0	Class 2 PRAME+ Primary Tumor Cells	RMDN1
FKBP22	0	0.350216123087491	0.629	0.327	0	Class 2 PRAME+ Primary Tumor Cells	FKBP2
MRPS121	0	0.34955175672374	0.502	0.192	0	Class 2 PRAME+ Primary Tumor Cells	MRPS12
SLC52A21	0	0.348834318071275	0.428	0.116	0	Class 2 PRAME+ Primary Tumor Cells	SLC52A2
C1orf211	0	0.348597809949509	0.427	0.118	0	Class 2 PRAME+ Primary Tumor Cells	C1orf21
MRPL271	0	0.348415800231344	0.523	0.197	0	Class 2 PRAME+ Primary Tumor Cells	MRPL27
C11orf24	0	0.348016677826175	0.442	0.138	0	Class 2 PRAME+ Primary Tumor Cells	C11orf24
SPAG71	0	0.347186412139196	0.533	0.197	0	Class 2 PRAME+ Primary Tumor Cells	SPAG7
HSPA93	0	0.346781027047388	0.62	0.313	0	Class 2 PRAME+ Primary Tumor Cells	HSPA9
ESRP1	0	0.346197973411044	0.297	0.048	0	Class 2 PRAME+ Primary Tumor Cells	ESRP1
ZNF4281	0	0.346148317266641	0.593	0.271	0	Class 2 PRAME+ Primary Tumor Cells	ZNF428
MRPS71	0	0.345767977938174	0.572	0.239	0	Class 2 PRAME+ Primary Tumor Cells	MRPS7
ULK4	0	0.345690828304779	0.302	0.03	0	Class 2 PRAME+ Primary Tumor Cells	ULK4
LSM21	0	0.345617664526081	0.618	0.295	0	Class 2 PRAME+ Primary Tumor Cells	LSM2
COPS82	0	0.345527476180466	0.547	0.218	0	Class 2 PRAME+ Primary Tumor Cells	COPS8
RENBP1	0	0.345161086149749	0.511	0.191	0	Class 2 PRAME+ Primary Tumor Cells	RENBP
CHPT1	0	0.345084060809087	0.445	0.137	0	Class 2 PRAME+ Primary Tumor Cells	CHPT1
TMED32	0	0.344788297407356	0.526	0.187	0	Class 2 PRAME+ Primary Tumor Cells	TMED3
LAPTM4A2	0	0.344430121976946	0.703	0.434	0	Class 2 PRAME+ Primary Tumor Cells	LAPTM4A
ATRAID	0	0.344176785074379	0.642	0.325	0	Class 2 PRAME+ Primary Tumor Cells	ATRAID
NDUFA41	0	0.344080804888719	0.863	0.676	0	Class 2 PRAME+ Primary Tumor Cells	NDUFA4
MRPS18A1	0	0.342155613973706	0.455	0.138	0	Class 2 PRAME+ Primary Tumor Cells	MRPS18A
PFDN61	0	0.341799790716945	0.477	0.169	0	Class 2 PRAME+ Primary Tumor Cells	PFDN6
CNIH43	0	0.341325004076026	0.543	0.206	0	Class 2 PRAME+ Primary Tumor Cells	CNIH4
WASL1	0	0.340887000057977	0.458	0.157	0	Class 2 PRAME+ Primary Tumor Cells	WASL
HMG20B2	0	0.340361635940041	0.511	0.21	0	Class 2 PRAME+ Primary Tumor Cells	HMG20B
TCEB21	0	0.340150215925097	0.762	0.547	0	Class 2 PRAME+ Primary Tumor Cells	TCEB2
EMP2	0	0.339905327603049	0.375	0.081	0	Class 2 PRAME+ Primary Tumor Cells	EMP2
TBC1D163	0	0.339871719907917	0.559	0.199	0	Class 2 PRAME+ Primary Tumor Cells	TBC1D16
STRA132	0	0.339743442395964	0.515	0.198	0	Class 2 PRAME+ Primary Tumor Cells	STRA13
AURKAIP11	0	0.339557472275673	0.636	0.347	0	Class 2 PRAME+ Primary Tumor Cells	AURKAIP1
MORF4L12	0	0.339084820573594	0.769	0.517	0	Class 2 PRAME+ Primary Tumor Cells	MORF4L1
PSMB22	0	0.33900441287573	0.582	0.279	0	Class 2 PRAME+ Primary Tumor Cells	PSMB2
SMIM201	0	0.33893855220775	0.48	0.189	0	Class 2 PRAME+ Primary Tumor Cells	SMIM20
ERH2	0	0.338749686430684	0.713	0.418	0	Class 2 PRAME+ Primary Tumor Cells	ERH
TRAP11	0	0.338569199973019	0.424	0.134	0	Class 2 PRAME+ Primary Tumor Cells	TRAP1
LAP33	0	0.338386795779836	0.506	0.205	0	Class 2 PRAME+ Primary Tumor Cells	LAP3
EMP11	0	0.338383707841476	0.426	0.211	0	Class 2 PRAME+ Primary Tumor Cells	EMP1
TIMM101	0	0.338301816032212	0.526	0.222	0	Class 2 PRAME+ Primary Tumor Cells	TIMM10
ZNF593	0	0.338211090626369	0.536	0.246	0	Class 2 PRAME+ Primary Tumor Cells	ZNF593
EMC72	0	0.338040633454232	0.556	0.236	0	Class 2 PRAME+ Primary Tumor Cells	EMC7
TXN21	0	0.337673680694017	0.598	0.275	0	Class 2 PRAME+ Primary Tumor Cells	TXN2
CBX31	0	0.336661137504098	0.618	0.318	0	Class 2 PRAME+ Primary Tumor Cells	CBX3
GNPTG1	0	0.336274843314608	0.544	0.239	0	Class 2 PRAME+ Primary Tumor Cells	GNPTG
CBR11	0	0.335607379706555	0.484	0.205	0	Class 2 PRAME+ Primary Tumor Cells	CBR1
PGRMC11	0	0.335579163025212	0.513	0.186	0	Class 2 PRAME+ Primary Tumor Cells	PGRMC1
FIS12	0	0.335548263390611	0.752	0.459	0	Class 2 PRAME+ Primary Tumor Cells	FIS1
PPCS2	0	0.334793217221825	0.525	0.198	0	Class 2 PRAME+ Primary Tumor Cells	PPCS
CD633	0	0.334200948069152	0.857	0.703	0	Class 2 PRAME+ Primary Tumor Cells	CD63
LONP21	0	0.333857365907233	0.565	0.252	0	Class 2 PRAME+ Primary Tumor Cells	LONP2
EGLN3	0	0.332484652730542	0.304	0.096	0	Class 2 PRAME+ Primary Tumor Cells	EGLN3
LINC01531	0	0.332456844052752	0.266	0.039	0	Class 2 PRAME+ Primary Tumor Cells	LINC01531
CCND13	0	0.332172331286554	0.533	0.229	0	Class 2 PRAME+ Primary Tumor Cells	CCND1
CDK41	0	0.332045236979567	0.604	0.274	0	Class 2 PRAME+ Primary Tumor Cells	CDK4
AHCY3	0	0.331960057688489	0.622	0.305	0	Class 2 PRAME+ Primary Tumor Cells	AHCY
PSMA73	0	0.331482238471139	0.748	0.506	0	Class 2 PRAME+ Primary Tumor Cells	PSMA7
BOLA31	0	0.330865642640116	0.498	0.214	0	Class 2 PRAME+ Primary Tumor Cells	BOLA3
TMEM179B1	0	0.330764547208887	0.603	0.293	0	Class 2 PRAME+ Primary Tumor Cells	TMEM179B
ZFAND11	0	0.330633882591577	0.597	0.254	0	Class 2 PRAME+ Primary Tumor Cells	ZFAND1
TIMM501	0	0.33056438266277	0.467	0.181	0	Class 2 PRAME+ Primary Tumor Cells	TIMM50
COX6A12	0	0.330233879405007	0.76	0.552	0	Class 2 PRAME+ Primary Tumor Cells	COX6A1
SNRPD11	0	0.330185027557991	0.614	0.309	0	Class 2 PRAME+ Primary Tumor Cells	SNRPD1
SORD	0	0.330078216071937	0.378	0.089	0	Class 2 PRAME+ Primary Tumor Cells	SORD
DYNLRB13	0	0.329090872043789	0.715	0.413	0	Class 2 PRAME+ Primary Tumor Cells	DYNLRB1
BAG62	0	0.328997498190625	0.474	0.165	0	Class 2 PRAME+ Primary Tumor Cells	BAG6
ATOX11	0	0.328504573231762	0.652	0.373	0	Class 2 PRAME+ Primary Tumor Cells	ATOX1
TMEM205	0	0.328175207546054	0.563	0.237	0	Class 2 PRAME+ Primary Tumor Cells	TMEM205
AK21	0	0.328031076053104	0.545	0.234	0	Class 2 PRAME+ Primary Tumor Cells	AK2
VTI1B1	0	0.327884922132821	0.545	0.236	0	Class 2 PRAME+ Primary Tumor Cells	VTI1B
OSBPL91	0	0.327779853535232	0.522	0.203	0	Class 2 PRAME+ Primary Tumor Cells	OSBPL9
EEF1D2	0	0.327363480943009	0.928	0.836	0	Class 2 PRAME+ Primary Tumor Cells	EEF1D
COA31	0	0.327336817431228	0.567	0.244	0	Class 2 PRAME+ Primary Tumor Cells	COA3
TUBB2A2	0	0.325727419372874	0.452	0.189	0	Class 2 PRAME+ Primary Tumor Cells	TUBB2A
MTHFS	0	0.325669160407007	0.395	0.102	0	Class 2 PRAME+ Primary Tumor Cells	MTHFS
HRSP12	0	0.325527644471069	0.333	0.066	0	Class 2 PRAME+ Primary Tumor Cells	HRSP12
NSMCE21	0	0.324136905587665	0.462	0.142	0	Class 2 PRAME+ Primary Tumor Cells	NSMCE2
XRCC53	0	0.32383023430815	0.641	0.336	0	Class 2 PRAME+ Primary Tumor Cells	XRCC5
NDUFS41	0	0.323472664708145	0.567	0.24	0	Class 2 PRAME+ Primary Tumor Cells	NDUFS4
C11orf581	0	0.323344646017987	0.717	0.436	0	Class 2 PRAME+ Primary Tumor Cells	C11orf58
EMC61	0	0.323130199439634	0.559	0.245	0	Class 2 PRAME+ Primary Tumor Cells	EMC6
DUSP31	0	0.323052511105107	0.452	0.155	0	Class 2 PRAME+ Primary Tumor Cells	DUSP3
C19orf701	0	0.323001493663898	0.633	0.338	0	Class 2 PRAME+ Primary Tumor Cells	C19orf70
TMEM128	0	0.322952841275838	0.408	0.107	0	Class 2 PRAME+ Primary Tumor Cells	TMEM128
ATP5A13	0	0.321945992284989	0.742	0.453	0	Class 2 PRAME+ Primary Tumor Cells	ATP5A1
RNF1872	0	0.321357294821181	0.449	0.181	0	Class 2 PRAME+ Primary Tumor Cells	RNF187
CANX1	0	0.321289837731702	0.686	0.411	0	Class 2 PRAME+ Primary Tumor Cells	CANX
RAD23A2	0	0.321272233589357	0.648	0.345	0	Class 2 PRAME+ Primary Tumor Cells	RAD23A
PLOD32	0	0.32107355826224	0.459	0.148	0	Class 2 PRAME+ Primary Tumor Cells	PLOD3
MRPS161	0	0.320799486212868	0.567	0.256	0	Class 2 PRAME+ Primary Tumor Cells	MRPS16
TIMM8B2	0	0.320744170037393	0.513	0.219	0	Class 2 PRAME+ Primary Tumor Cells	TIMM8B
PEMT1	0	0.32055297181454	0.448	0.144	0	Class 2 PRAME+ Primary Tumor Cells	PEMT
NDUFB21	0	0.320220803653487	0.729	0.5	0	Class 2 PRAME+ Primary Tumor Cells	NDUFB2
EPS82	0	0.319995751537603	0.512	0.194	0	Class 2 PRAME+ Primary Tumor Cells	EPS8
NSMCE11	0	0.319843836740253	0.526	0.21	0	Class 2 PRAME+ Primary Tumor Cells	NSMCE1
RUVBL21	0	0.319840214244943	0.441	0.145	0	Class 2 PRAME+ Primary Tumor Cells	RUVBL2
NINJ13	0	0.319773570319297	0.658	0.337	0	Class 2 PRAME+ Primary Tumor Cells	NINJ1
CTNNA12	0	0.319436409768298	0.495	0.193	0	Class 2 PRAME+ Primary Tumor Cells	CTNNA1
HAX1	0	0.31935374666785	0.581	0.265	0	Class 2 PRAME+ Primary Tumor Cells	HAX1
COX7B1	0	0.31896820372748	0.725	0.495	0	Class 2 PRAME+ Primary Tumor Cells	COX7B
SLC29A1	0	0.31879642438596	0.301	0.071	0	Class 2 PRAME+ Primary Tumor Cells	SLC29A1
NOP101	0	0.318734028858547	0.625	0.359	0	Class 2 PRAME+ Primary Tumor Cells	NOP10
PPP1R16A2	0	0.318380405110024	0.463	0.143	0	Class 2 PRAME+ Primary Tumor Cells	PPP1R16A
PFDN21	0	0.317609234177657	0.617	0.318	0	Class 2 PRAME+ Primary Tumor Cells	PFDN2
TCF121	0	0.31737205280107	0.435	0.127	0	Class 2 PRAME+ Primary Tumor Cells	TCF12
TAF72	0	0.317124795202152	0.595	0.29	0	Class 2 PRAME+ Primary Tumor Cells	TAF7
PIGA	0	0.316229428791062	0.331	0.076	0	Class 2 PRAME+ Primary Tumor Cells	PIGA
AGPAT1	0	0.314973561547101	0.456	0.151	0	Class 2 PRAME+ Primary Tumor Cells	AGPAT1
GPX42	0	0.314883046991841	0.786	0.54	0	Class 2 PRAME+ Primary Tumor Cells	GPX4
ALX1	0	0.314785745654216	0.381	0.108	0	Class 2 PRAME+ Primary Tumor Cells	ALX1
NEU12	0	0.314678688406772	0.54	0.234	0	Class 2 PRAME+ Primary Tumor Cells	NEU1
UQCRFS11	0	0.314495700012034	0.671	0.385	0	Class 2 PRAME+ Primary Tumor Cells	UQCRFS1
RPL26L11	0	0.313749642987107	0.468	0.171	0	Class 2 PRAME+ Primary Tumor Cells	RPL26L1
ATP5F13	0	0.313667242529559	0.675	0.386	0	Class 2 PRAME+ Primary Tumor Cells	ATP5F1
KIF5B2	0	0.313563236551768	0.601	0.294	0	Class 2 PRAME+ Primary Tumor Cells	KIF5B
AKR7A21	0	0.313420539309764	0.508	0.206	0	Class 2 PRAME+ Primary Tumor Cells	AKR7A2
STRAP3	0	0.31336793046548	0.644	0.346	0	Class 2 PRAME+ Primary Tumor Cells	STRAP
CD811	0	0.312957159840812	0.504	0.191	0	Class 2 PRAME+ Primary Tumor Cells	CD81
NDUFAF6	0	0.312901854572919	0.383	0.098	0	Class 2 PRAME+ Primary Tumor Cells	NDUFAF6
NDUFA14	0	0.312739225246712	0.698	0.464	0	Class 2 PRAME+ Primary Tumor Cells	NDUFA1
RGS3	0	0.31272807791609	0.326	0.095	0	Class 2 PRAME+ Primary Tumor Cells	RGS3
NCL1	0	0.31267343591047	0.776	0.546	0	Class 2 PRAME+ Primary Tumor Cells	NCL
SORT12	0	0.31246138890128	0.464	0.154	0	Class 2 PRAME+ Primary Tumor Cells	SORT1
H2AFJ2	0	0.31206565174359	0.604	0.312	0	Class 2 PRAME+ Primary Tumor Cells	H2AFJ
PKIG1	0	0.311641691727736	0.449	0.146	0	Class 2 PRAME+ Primary Tumor Cells	PKIG
CPEB21	0	0.311581801371678	0.49	0.199	0	Class 2 PRAME+ Primary Tumor Cells	CPEB2
FAM114A1	0	0.311006820998702	0.333	0.091	0	Class 2 PRAME+ Primary Tumor Cells	FAM114A1
OSBPL1A1	0	0.310394114574642	0.475	0.16	0	Class 2 PRAME+ Primary Tumor Cells	OSBPL1A
TIMM17A1	0	0.309925088652033	0.493	0.205	0	Class 2 PRAME+ Primary Tumor Cells	TIMM17A
ECI2	0	0.309610000925111	0.426	0.148	0	Class 2 PRAME+ Primary Tumor Cells	ECI2
AHNAK21	0	0.308825555084205	0.319	0.051	0	Class 2 PRAME+ Primary Tumor Cells	AHNAK2
STOML21	0	0.308785097773592	0.573	0.266	0	Class 2 PRAME+ Primary Tumor Cells	STOML2
ATP5J21	0	0.307933685331944	0.707	0.475	0	Class 2 PRAME+ Primary Tumor Cells	ATP5J2
RHOB1	0	0.307866068693127	0.528	0.284	0	Class 2 PRAME+ Primary Tumor Cells	RHOB
MBP1	0	0.306961119501528	0.535	0.253	0	Class 2 PRAME+ Primary Tumor Cells	MBP
SRP72	0	0.306745895044758	0.507	0.199	0	Class 2 PRAME+ Primary Tumor Cells	SRP72
RFC11	0	0.306668717731175	0.468	0.173	0	Class 2 PRAME+ Primary Tumor Cells	RFC1
STK3	0	0.306662187694662	0.356	0.078	0	Class 2 PRAME+ Primary Tumor Cells	STK3
AP2S12	0	0.306328779188394	0.64	0.353	0	Class 2 PRAME+ Primary Tumor Cells	AP2S1
HSD17B141	0	0.305684182425695	0.496	0.181	0	Class 2 PRAME+ Primary Tumor Cells	HSD17B14
GNPTAB1	0	0.30561696138832	0.478	0.185	0	Class 2 PRAME+ Primary Tumor Cells	GNPTAB
PLXNC12	0	0.305512613126328	0.456	0.173	0	Class 2 PRAME+ Primary Tumor Cells	PLXNC1
PSMA32	0	0.304966431554223	0.57	0.258	0	Class 2 PRAME+ Primary Tumor Cells	PSMA3
AFG3L21	0	0.304531965479358	0.495	0.189	0	Class 2 PRAME+ Primary Tumor Cells	AFG3L2
CISD31	0	0.304465631036302	0.5	0.205	0	Class 2 PRAME+ Primary Tumor Cells	CISD3
PNKD1	0	0.304405470566693	0.568	0.249	0	Class 2 PRAME+ Primary Tumor Cells	PNKD
CYSTM12	0	0.304254719694288	0.653	0.358	0	Class 2 PRAME+ Primary Tumor Cells	CYSTM1
MYL6B2	0	0.304003685509859	0.515	0.19	0	Class 2 PRAME+ Primary Tumor Cells	MYL6B
CRIP22	0	0.303915908529346	0.419	0.116	0	Class 2 PRAME+ Primary Tumor Cells	CRIP2
NFIC2	0	0.303818191075414	0.497	0.183	0	Class 2 PRAME+ Primary Tumor Cells	NFIC
CHCHD31	0	0.303579040392287	0.506	0.203	0	Class 2 PRAME+ Primary Tumor Cells	CHCHD3
FASTK	0	0.303181725331579	0.423	0.145	0	Class 2 PRAME+ Primary Tumor Cells	FASTK
PIP4K2A1	0	0.302969179006038	0.446	0.155	0	Class 2 PRAME+ Primary Tumor Cells	PIP4K2A
PA2G41	0	0.302953470026428	0.609	0.311	0	Class 2 PRAME+ Primary Tumor Cells	PA2G4
MDM2	0	0.301849075354149	0.395	0.127	0	Class 2 PRAME+ Primary Tumor Cells	MDM2
NQO21	0	0.301725255211528	0.453	0.162	0	Class 2 PRAME+ Primary Tumor Cells	NQO2
HEXB2	0	0.301515552200991	0.567	0.271	0	Class 2 PRAME+ Primary Tumor Cells	HEXB
UQCRH1	0	0.300575805152684	0.827	0.603	0	Class 2 PRAME+ Primary Tumor Cells	UQCRH
NIPA21	0	0.300422842155393	0.453	0.159	0	Class 2 PRAME+ Primary Tumor Cells	NIPA2
CFAP971	0	0.300358343189064	0.483	0.175	0	Class 2 PRAME+ Primary Tumor Cells	CFAP97
MRPS151	0	0.300350740017405	0.54	0.255	0	Class 2 PRAME+ Primary Tumor Cells	MRPS15
WIPI11	0	0.300238963675224	0.396	0.13	0	Class 2 PRAME+ Primary Tumor Cells	WIPI1
SHFM11	0	0.299877616330348	0.706	0.444	0	Class 2 PRAME+ Primary Tumor Cells	SHFM1
ATIC1	0	0.299346285443127	0.476	0.179	0	Class 2 PRAME+ Primary Tumor Cells	ATIC
NDUFB12	0	0.29927049883977	0.564	0.305	0	Class 2 PRAME+ Primary Tumor Cells	NDUFB1
SRM	0	0.298470185378657	0.365	0.13	0	Class 2 PRAME+ Primary Tumor Cells	SRM
PSMA62	0	0.298447285627242	0.492	0.229	0	Class 2 PRAME+ Primary Tumor Cells	PSMA6
C19orf532	0	0.297992673265118	0.695	0.428	0	Class 2 PRAME+ Primary Tumor Cells	C19orf53
ST3GAL61	0	0.297937405128776	0.427	0.166	0	Class 2 PRAME+ Primary Tumor Cells	ST3GAL6
RPS19BP1	0	0.297821108561196	0.585	0.285	0	Class 2 PRAME+ Primary Tumor Cells	RPS19BP1
KRT101	0	0.297533244653542	0.63	0.358	0	Class 2 PRAME+ Primary Tumor Cells	KRT10
TBCA1	0	0.297167343373741	0.747	0.459	0	Class 2 PRAME+ Primary Tumor Cells	TBCA
ATXN102	0	0.297166053634128	0.51	0.209	0	Class 2 PRAME+ Primary Tumor Cells	ATXN10
PSMC51	0	0.29700028288375	0.59	0.278	0	Class 2 PRAME+ Primary Tumor Cells	PSMC5
ARPC1A1	0	0.296850577114026	0.646	0.321	0	Class 2 PRAME+ Primary Tumor Cells	ARPC1A
NAA201	0	0.296730403421902	0.539	0.217	0	Class 2 PRAME+ Primary Tumor Cells	NAA20
SPTSSA2	0	0.296526755603852	0.497	0.199	0	Class 2 PRAME+ Primary Tumor Cells	SPTSSA
TMEM2302	0	0.296382851819473	0.69	0.393	0	Class 2 PRAME+ Primary Tumor Cells	TMEM230
TMEM2191	0	0.296273533409376	0.681	0.399	0	Class 2 PRAME+ Primary Tumor Cells	TMEM219
PHPT1	0	0.296242413360926	0.692	0.4	0	Class 2 PRAME+ Primary Tumor Cells	PHPT1
TMEM68	0	0.296144816976512	0.377	0.075	0	Class 2 PRAME+ Primary Tumor Cells	TMEM68
NENF1	0	0.296039171765248	0.508	0.276	0	Class 2 PRAME+ Primary Tumor Cells	NENF
STOM4	0	0.29601092282737	0.524	0.22	0	Class 2 PRAME+ Primary Tumor Cells	STOM
C5orf24	0	0.295755295324732	0.446	0.16	0	Class 2 PRAME+ Primary Tumor Cells	C5orf24
SDHB1	0	0.295749640051881	0.547	0.242	0	Class 2 PRAME+ Primary Tumor Cells	SDHB
RAB1A1	0	0.2955764331444	0.57	0.267	0	Class 2 PRAME+ Primary Tumor Cells	RAB1A
EIF3I2	0	0.295524216201705	0.633	0.329	0	Class 2 PRAME+ Primary Tumor Cells	EIF3I
LDHB3	0	0.29535845180793	0.845	0.61	0	Class 2 PRAME+ Primary Tumor Cells	LDHB
COPS7A1	0	0.295272807996786	0.457	0.159	0	Class 2 PRAME+ Primary Tumor Cells	COPS7A
SNU131	0	0.294909663734259	0.726	0.467	0	Class 2 PRAME+ Primary Tumor Cells	SNU13
TMEM87A1	0	0.294873702259111	0.492	0.183	0	Class 2 PRAME+ Primary Tumor Cells	TMEM87A
BOP1	0	0.294743024700157	0.342	0.085	0	Class 2 PRAME+ Primary Tumor Cells	BOP1
AP2A1	0	0.294257106633221	0.38	0.12	0	Class 2 PRAME+ Primary Tumor Cells	AP2A1
SHMT2	0	0.294032533394611	0.429	0.181	0	Class 2 PRAME+ Primary Tumor Cells	SHMT2
ETV5	0	0.294009625641187	0.376	0.149	0	Class 2 PRAME+ Primary Tumor Cells	ETV5
PDXDC1	0	0.293675779405871	0.446	0.152	0	Class 2 PRAME+ Primary Tumor Cells	PDXDC1
MRPL2	0	0.293384938944231	0.42	0.127	0	Class 2 PRAME+ Primary Tumor Cells	MRPL2
POLDIP21	0	0.2932299117013	0.46	0.165	0	Class 2 PRAME+ Primary Tumor Cells	POLDIP2
TCEAL42	0	0.29234682740481	0.607	0.282	0	Class 2 PRAME+ Primary Tumor Cells	TCEAL4
RARRES24	0	0.292179145905874	0.464	0.13	0	Class 2 PRAME+ Primary Tumor Cells	RARRES2
NDUFB101	0	0.292100161029071	0.686	0.408	0	Class 2 PRAME+ Primary Tumor Cells	NDUFB10
ARL6IP41	0	0.292034842915657	0.719	0.454	0	Class 2 PRAME+ Primary Tumor Cells	ARL6IP4
MLST8	0	0.291734260334647	0.423	0.13	0	Class 2 PRAME+ Primary Tumor Cells	MLST8
FAAP201	0	0.291587626194661	0.595	0.321	0	Class 2 PRAME+ Primary Tumor Cells	FAAP20
TUFM3	0	0.291371809065258	0.657	0.366	0	Class 2 PRAME+ Primary Tumor Cells	TUFM
HSD17B121	0	0.29128640742599	0.436	0.156	0	Class 2 PRAME+ Primary Tumor Cells	HSD17B12
ELP5	0	0.291064982121726	0.436	0.142	0	Class 2 PRAME+ Primary Tumor Cells	ELP5
SERBP11	0	0.291001207107763	0.702	0.44	0	Class 2 PRAME+ Primary Tumor Cells	SERBP1
CCT6A2	0	0.290537387024331	0.607	0.318	0	Class 2 PRAME+ Primary Tumor Cells	CCT6A
NCOR2	0	0.290086601583037	0.396	0.119	0	Class 2 PRAME+ Primary Tumor Cells	NCOR2
GHITM1	0	0.289916067721753	0.67	0.382	0	Class 2 PRAME+ Primary Tumor Cells	GHITM
SERPINB61	0	0.289897722719945	0.549	0.235	0	Class 2 PRAME+ Primary Tumor Cells	SERPINB6
SLC30A9	0	0.289743638203257	0.399	0.121	0	Class 2 PRAME+ Primary Tumor Cells	SLC30A9
MRPL371	0	0.289505692725762	0.465	0.177	0	Class 2 PRAME+ Primary Tumor Cells	MRPL37
PPA21	0	0.289246515712161	0.452	0.175	0	Class 2 PRAME+ Primary Tumor Cells	PPA2
NAPRT	0	0.289065119620079	0.396	0.113	0	Class 2 PRAME+ Primary Tumor Cells	NAPRT
SSH21	0	0.288214533984853	0.478	0.205	0	Class 2 PRAME+ Primary Tumor Cells	SSH2
NDUFS61	0	0.288155987089114	0.637	0.37	0	Class 2 PRAME+ Primary Tumor Cells	NDUFS6
EPHX1	0	0.28763711754081	0.349	0.123	0	Class 2 PRAME+ Primary Tumor Cells	EPHX1
PRDX61	0	0.28759067627789	0.688	0.401	0	Class 2 PRAME+ Primary Tumor Cells	PRDX6
ARF12	0	0.287465751046408	0.73	0.477	0	Class 2 PRAME+ Primary Tumor Cells	ARF1
ACADVL3	0	0.287463760570111	0.515	0.202	0	Class 2 PRAME+ Primary Tumor Cells	ACADVL
POLE41	0	0.28742571514284	0.514	0.226	0	Class 2 PRAME+ Primary Tumor Cells	POLE4
NDUFA21	0	0.287195299274672	0.657	0.383	0	Class 2 PRAME+ Primary Tumor Cells	NDUFA2
UBE2D22	0	0.287131669517567	0.688	0.417	0	Class 2 PRAME+ Primary Tumor Cells	UBE2D2
RTTN1	0	0.28691624052528	0.454	0.138	0	Class 2 PRAME+ Primary Tumor Cells	RTTN
BCL2L131	0	0.286685769980999	0.453	0.16	0	Class 2 PRAME+ Primary Tumor Cells	BCL2L13
PCMTD1	0	0.286657962026743	0.475	0.181	0	Class 2 PRAME+ Primary Tumor Cells	PCMTD1
HIST1H2BK	0	0.286115043153303	0.347	0.131	0	Class 2 PRAME+ Primary Tumor Cells	HIST1H2BK
NDUFS21	0	0.285823848354288	0.498	0.205	0	Class 2 PRAME+ Primary Tumor Cells	NDUFS2
MRPS18C1	0	0.285551540438415	0.523	0.213	0	Class 2 PRAME+ Primary Tumor Cells	MRPS18C
TMEM2561	0	0.285315231297358	0.582	0.292	0	Class 2 PRAME+ Primary Tumor Cells	TMEM256
TM7SF3	0	0.2850216514109	0.446	0.16	0	Class 2 PRAME+ Primary Tumor Cells	TM7SF3
NELFCD1	0	0.284536978967459	0.465	0.163	0	Class 2 PRAME+ Primary Tumor Cells	NELFCD
SCAMP32	0	0.284313611691618	0.491	0.192	0	Class 2 PRAME+ Primary Tumor Cells	SCAMP3
SIVA12	0	0.284188683383815	0.628	0.337	0	Class 2 PRAME+ Primary Tumor Cells	SIVA1
PTS1	0	0.283901092703109	0.44	0.168	0	Class 2 PRAME+ Primary Tumor Cells	PTS
COPZ1	0	0.283897598734275	0.567	0.265	0	Class 2 PRAME+ Primary Tumor Cells	COPZ1
UBB2	0	0.283848574049018	0.804	0.605	0	Class 2 PRAME+ Primary Tumor Cells	UBB
MYDGF2	0	0.283536600761853	0.596	0.305	0	Class 2 PRAME+ Primary Tumor Cells	MYDGF
NBN1	0	0.283092237186797	0.423	0.13	0	Class 2 PRAME+ Primary Tumor Cells	NBN
TRAF41	0	0.282788772379669	0.439	0.176	0	Class 2 PRAME+ Primary Tumor Cells	TRAF4
TUBB61	0	0.281890784270381	0.35	0.091	0	Class 2 PRAME+ Primary Tumor Cells	TUBB6
PSMB72	0	0.28142971475155	0.575	0.302	0	Class 2 PRAME+ Primary Tumor Cells	PSMB7
PSMC12	0	0.281371246562342	0.497	0.194	0	Class 2 PRAME+ Primary Tumor Cells	PSMC1
ADGRG12	0	0.281325270302519	0.456	0.127	0	Class 2 PRAME+ Primary Tumor Cells	ADGRG1
CEBPB1	0	0.281226892173958	0.398	0.202	0	Class 2 PRAME+ Primary Tumor Cells	CEBPB
KRTCAP21	0	0.281163287074676	0.628	0.384	0	Class 2 PRAME+ Primary Tumor Cells	KRTCAP2
SARS1	0	0.280520435466304	0.502	0.219	0	Class 2 PRAME+ Primary Tumor Cells	SARS
GPNMB3	0	0.2803036677883	0.644	0.32	0	Class 2 PRAME+ Primary Tumor Cells	GPNMB
MPV172	0	0.279853693447134	0.538	0.228	0	Class 2 PRAME+ Primary Tumor Cells	MPV17
ATPIF12	0	0.279826415028107	0.671	0.409	0	Class 2 PRAME+ Primary Tumor Cells	ATPIF1
HDAC5	0	0.279641514834007	0.397	0.107	0	Class 2 PRAME+ Primary Tumor Cells	HDAC5
SNRPG2	0	0.279640273738054	0.637	0.389	0	Class 2 PRAME+ Primary Tumor Cells	SNRPG
HADH	0	0.279409584453505	0.38	0.135	0	Class 2 PRAME+ Primary Tumor Cells	HADH
POP7	0	0.27940314550226	0.4	0.123	0	Class 2 PRAME+ Primary Tumor Cells	POP7
TOMM40	0	0.279223492417464	0.401	0.132	0	Class 2 PRAME+ Primary Tumor Cells	TOMM40
RPN22	0	0.279037110678102	0.566	0.287	0	Class 2 PRAME+ Primary Tumor Cells	RPN2
TCEAL31	0	0.278757489435153	0.441	0.153	0	Class 2 PRAME+ Primary Tumor Cells	TCEAL3
NEDD4L1	0	0.278001639400485	0.42	0.158	0	Class 2 PRAME+ Primary Tumor Cells	NEDD4L
EHD4	0	0.277893495434159	0.336	0.097	0	Class 2 PRAME+ Primary Tumor Cells	EHD4
RPP25	0	0.277821152974162	0.272	0.039	0	Class 2 PRAME+ Primary Tumor Cells	RPP25
DBNDD1	0	0.276905626284545	0.285	0.087	0	Class 2 PRAME+ Primary Tumor Cells	DBNDD1
C12orf572	0	0.276658048359789	0.778	0.553	0	Class 2 PRAME+ Primary Tumor Cells	C12orf57
PPP2R1A2	0	0.276331558158682	0.622	0.325	0	Class 2 PRAME+ Primary Tumor Cells	PPP2R1A
NT5DC3	0	0.276323717568953	0.289	0.053	0	Class 2 PRAME+ Primary Tumor Cells	NT5DC3
PIK3C2A	0	0.275984144406519	0.389	0.118	0	Class 2 PRAME+ Primary Tumor Cells	PIK3C2A
OSTC	0	0.275791961806943	0.635	0.354	0	Class 2 PRAME+ Primary Tumor Cells	OSTC
POLR2L1	0	0.27566259400309	0.743	0.558	0	Class 2 PRAME+ Primary Tumor Cells	POLR2L
SNW11	0	0.275407107476956	0.459	0.17	0	Class 2 PRAME+ Primary Tumor Cells	SNW1
DERL11	0	0.275171564731033	0.492	0.184	0	Class 2 PRAME+ Primary Tumor Cells	DERL1
SNRPD31	0	0.274971261525228	0.609	0.332	0	Class 2 PRAME+ Primary Tumor Cells	SNRPD3
RBX12	0	0.27494606386259	0.66	0.388	0	Class 2 PRAME+ Primary Tumor Cells	RBX1
LAMTOR11	0	0.273900090150778	0.681	0.389	0	Class 2 PRAME+ Primary Tumor Cells	LAMTOR1
SRA12	0	0.273383773383501	0.495	0.216	0	Class 2 PRAME+ Primary Tumor Cells	SRA1
FLOT11	0	0.273205702297446	0.555	0.26	0	Class 2 PRAME+ Primary Tumor Cells	FLOT1
EIF5B1	0	0.27316936894363	0.518	0.221	0	Class 2 PRAME+ Primary Tumor Cells	EIF5B
MTX21	0	0.272999679925145	0.44	0.157	0	Class 2 PRAME+ Primary Tumor Cells	MTX2
ZNHIT11	0	0.272842206295173	0.627	0.326	0	Class 2 PRAME+ Primary Tumor Cells	ZNHIT1
CYB5R11	0	0.272527490504052	0.473	0.173	0	Class 2 PRAME+ Primary Tumor Cells	CYB5R1
PSMD112	0	0.272228654622814	0.477	0.204	0	Class 2 PRAME+ Primary Tumor Cells	PSMD11
TXNL4A	0	0.272122754274714	0.447	0.185	0	Class 2 PRAME+ Primary Tumor Cells	TXNL4A
PRR132	0	0.271961391051421	0.667	0.389	0	Class 2 PRAME+ Primary Tumor Cells	PRR13
TXNDC173	0	0.271960537381557	0.527	0.246	0	Class 2 PRAME+ Primary Tumor Cells	TXNDC17
CCT71	0	0.271958665783181	0.586	0.292	0	Class 2 PRAME+ Primary Tumor Cells	CCT7
EGR3	0	0.271943472794328	0.282	0.09	0	Class 2 PRAME+ Primary Tumor Cells	EGR3
ADSL1	0	0.27152792257606	0.479	0.2	0	Class 2 PRAME+ Primary Tumor Cells	ADSL
TBC1D14	0	0.27133729042758	0.307	0.087	0	Class 2 PRAME+ Primary Tumor Cells	TBC1D14
SDHA4	0	0.271225361452204	0.508	0.214	0	Class 2 PRAME+ Primary Tumor Cells	SDHA
ARPP191	0	0.271122766109539	0.517	0.237	0	Class 2 PRAME+ Primary Tumor Cells	ARPP19
MED281	0	0.270950242905995	0.46	0.189	0	Class 2 PRAME+ Primary Tumor Cells	MED28
MTFR1	0	0.270775695238899	0.292	0.046	0	Class 2 PRAME+ Primary Tumor Cells	MTFR1
EIF2S21	0	0.270704340887457	0.563	0.282	0	Class 2 PRAME+ Primary Tumor Cells	EIF2S2
SLBP2	0	0.270427909269345	0.497	0.222	0	Class 2 PRAME+ Primary Tumor Cells	SLBP
SWAP701	0	0.270007052556552	0.446	0.172	0	Class 2 PRAME+ Primary Tumor Cells	SWAP70
RP11-273G15.2	0	0.269577196381225	0.262	0.032	0	Class 2 PRAME+ Primary Tumor Cells	RP11-273G15.2
UTP23	0	0.269514254788346	0.398	0.117	0	Class 2 PRAME+ Primary Tumor Cells	UTP23
NUDT31	0	0.269142986995246	0.474	0.18	0	Class 2 PRAME+ Primary Tumor Cells	NUDT3
ZNF503	0	0.268860682515872	0.296	0.069	0	Class 2 PRAME+ Primary Tumor Cells	ZNF503
SERPINB13	0	0.268782267008465	0.542	0.261	0	Class 2 PRAME+ Primary Tumor Cells	SERPINB1
FKBP9	0	0.268744111895099	0.342	0.098	0	Class 2 PRAME+ Primary Tumor Cells	FKBP9
TMCO12	0	0.268587898529542	0.542	0.241	0	Class 2 PRAME+ Primary Tumor Cells	TMCO1
PIGP1	0	0.268420153648087	0.528	0.214	0	Class 2 PRAME+ Primary Tumor Cells	PIGP
CWC151	0	0.268373464089409	0.526	0.216	0	Class 2 PRAME+ Primary Tumor Cells	CWC15
MRPL52	0	0.268205964954213	0.551	0.289	0	Class 2 PRAME+ Primary Tumor Cells	MRPL52
C14orf1191	0	0.268021066283853	0.466	0.181	0	Class 2 PRAME+ Primary Tumor Cells	C14orf119
EIF4H1	0	0.267091788076199	0.616	0.317	0	Class 2 PRAME+ Primary Tumor Cells	EIF4H
ALG5	0	0.26705397347117	0.465	0.166	0	Class 2 PRAME+ Primary Tumor Cells	ALG5
AKT1S1	0	0.266689798506798	0.366	0.102	0	Class 2 PRAME+ Primary Tumor Cells	AKT1S1
CCT51	0	0.266578275067596	0.488	0.231	0	Class 2 PRAME+ Primary Tumor Cells	CCT5
SEC31A	0	0.266433737657973	0.49	0.206	0	Class 2 PRAME+ Primary Tumor Cells	SEC31A
FAR2	0	0.266177676013469	0.335	0.081	0	Class 2 PRAME+ Primary Tumor Cells	FAR2
VDAC22	0	0.266009096908348	0.763	0.481	0	Class 2 PRAME+ Primary Tumor Cells	VDAC2
RTFDC11	0	0.265955942209985	0.552	0.26	0	Class 2 PRAME+ Primary Tumor Cells	RTFDC1
BTG31	0	0.265630620666428	0.548	0.284	0	Class 2 PRAME+ Primary Tumor Cells	BTG3
CIRBP3	0	0.265564154174955	0.84	0.676	0	Class 2 PRAME+ Primary Tumor Cells	CIRBP
MRPS23	0	0.265354483426122	0.419	0.145	0	Class 2 PRAME+ Primary Tumor Cells	MRPS23
SNAPC5	0	0.265090860935672	0.385	0.116	0	Class 2 PRAME+ Primary Tumor Cells	SNAPC5
FKBP41	0	0.264777338009747	0.469	0.197	0	Class 2 PRAME+ Primary Tumor Cells	FKBP4
BAIAP2	0	0.264446640951891	0.405	0.125	0	Class 2 PRAME+ Primary Tumor Cells	BAIAP2
ZDHHC4	0	0.263804447572008	0.453	0.158	0	Class 2 PRAME+ Primary Tumor Cells	ZDHHC4
PLPP21	0	0.263681750820582	0.353	0.088	0	Class 2 PRAME+ Primary Tumor Cells	PLPP2
RAB132	0	0.263482747006247	0.56	0.234	0	Class 2 PRAME+ Primary Tumor Cells	RAB13
CLN6	0	0.263438635178926	0.395	0.123	0	Class 2 PRAME+ Primary Tumor Cells	CLN6
NARS1	0	0.263162490036687	0.47	0.18	0	Class 2 PRAME+ Primary Tumor Cells	NARS
WSB12	0	0.263044919835073	0.635	0.387	0	Class 2 PRAME+ Primary Tumor Cells	WSB1
ISOC2	0	0.263014211361118	0.422	0.16	0	Class 2 PRAME+ Primary Tumor Cells	ISOC2
KDELR22	0	0.262999767391954	0.597	0.317	0	Class 2 PRAME+ Primary Tumor Cells	KDELR2
AP1S22	0	0.262624588853156	0.794	0.491	0	Class 2 PRAME+ Primary Tumor Cells	AP1S2
NDUFV31	0	0.262577126091013	0.501	0.203	0	Class 2 PRAME+ Primary Tumor Cells	NDUFV3
TMEM9	0	0.262552434929	0.437	0.141	0	Class 2 PRAME+ Primary Tumor Cells	TMEM9
ITGB1BP11	0	0.262194922799794	0.58	0.283	0	Class 2 PRAME+ Primary Tumor Cells	ITGB1BP1
MARCH71	0	0.26217203363189	0.412	0.151	0	Class 2 PRAME+ Primary Tumor Cells	MARCH7
CTTN1	0	0.262100944419107	0.375	0.111	0	Class 2 PRAME+ Primary Tumor Cells	CTTN
HADHB2	0	0.261909165152003	0.535	0.239	0	Class 2 PRAME+ Primary Tumor Cells	HADHB
MRPL211	0	0.261678010757796	0.513	0.22	0	Class 2 PRAME+ Primary Tumor Cells	MRPL21
TCF251	0	0.261054170892962	0.603	0.331	0	Class 2 PRAME+ Primary Tumor Cells	TCF25
C17orf891	0	0.260612274675923	0.564	0.29	0	Class 2 PRAME+ Primary Tumor Cells	C17orf89
GCSH1	0	0.260585685084251	0.467	0.201	0	Class 2 PRAME+ Primary Tumor Cells	GCSH
RNF52	0	0.260365937413768	0.488	0.202	0	Class 2 PRAME+ Primary Tumor Cells	RNF5
ATP6AP13	0	0.260355153856136	0.522	0.222	0	Class 2 PRAME+ Primary Tumor Cells	ATP6AP1
MRPL421	0	0.260277758814164	0.449	0.161	0	Class 2 PRAME+ Primary Tumor Cells	MRPL42
UQCRHL1	0	0.260144593128153	0.505	0.272	0	Class 2 PRAME+ Primary Tumor Cells	UQCRHL
PACSIN2	0	0.259971589488143	0.359	0.122	0	Class 2 PRAME+ Primary Tumor Cells	PACSIN2
PLEKHB22	0	0.259589180795285	0.467	0.196	0	Class 2 PRAME+ Primary Tumor Cells	PLEKHB2
MINOS13	0	0.259526235077599	0.477	0.228	0	Class 2 PRAME+ Primary Tumor Cells	MINOS1
ATP6V1D1	0	0.259296231668136	0.475	0.203	0	Class 2 PRAME+ Primary Tumor Cells	ATP6V1D
ACOT2	0	0.25925328471657	0.337	0.098	0	Class 2 PRAME+ Primary Tumor Cells	ACOT2
EIF4A11	0	0.259205329849107	0.503	0.245	0	Class 2 PRAME+ Primary Tumor Cells	EIF4A1
YBX13	0	0.258984793079167	0.837	0.655	0	Class 2 PRAME+ Primary Tumor Cells	YBX1
PIGH	0	0.258816744030028	0.403	0.12	0	Class 2 PRAME+ Primary Tumor Cells	PIGH
PDHA1	0	0.258816550152303	0.418	0.152	0	Class 2 PRAME+ Primary Tumor Cells	PDHA1
TMEM263	0	0.258606947216121	0.389	0.118	0	Class 2 PRAME+ Primary Tumor Cells	TMEM263
PTGR11	0	0.258463902279629	0.312	0.093	0	Class 2 PRAME+ Primary Tumor Cells	PTGR1
SMARCB1	0	0.258454068616424	0.507	0.21	0	Class 2 PRAME+ Primary Tumor Cells	SMARCB1
RRS1	0	0.258245712914783	0.335	0.091	0	Class 2 PRAME+ Primary Tumor Cells	RRS1
STIP11	0	0.257890647902711	0.45	0.188	0	Class 2 PRAME+ Primary Tumor Cells	STIP1
STXBP11	0	0.257689206176254	0.297	0.115	0	Class 2 PRAME+ Primary Tumor Cells	STXBP1
TNFRSF12A1	0	0.257281265829604	0.292	0.105	0	Class 2 PRAME+ Primary Tumor Cells	TNFRSF12A
BANF11	0	0.25708209217282	0.657	0.368	0	Class 2 PRAME+ Primary Tumor Cells	BANF1
BAX3	0	0.256612435809735	0.564	0.281	0	Class 2 PRAME+ Primary Tumor Cells	BAX
BCAP313	0	0.256390604553179	0.641	0.359	0	Class 2 PRAME+ Primary Tumor Cells	BCAP31
NEK61	0	0.255373498995203	0.357	0.119	0	Class 2 PRAME+ Primary Tumor Cells	NEK6
COA6	0	0.25522158307842	0.423	0.146	0	Class 2 PRAME+ Primary Tumor Cells	COA6
SCAND12	0	0.254862687002661	0.633	0.341	0	Class 2 PRAME+ Primary Tumor Cells	SCAND1
KLHDC2	0	0.254436674559163	0.448	0.172	0	Class 2 PRAME+ Primary Tumor Cells	KLHDC2
DUT1	0	0.25428607774728	0.61	0.327	0	Class 2 PRAME+ Primary Tumor Cells	DUT
SYNGR11	0	0.254130246258622	0.459	0.168	0	Class 2 PRAME+ Primary Tumor Cells	SYNGR1
SSBP11	0	0.25380860333544	0.635	0.336	0	Class 2 PRAME+ Primary Tumor Cells	SSBP1
GRHPR1	0	0.2537543186919	0.495	0.225	0	Class 2 PRAME+ Primary Tumor Cells	GRHPR
ETFB1	0	0.253748463918206	0.446	0.169	0	Class 2 PRAME+ Primary Tumor Cells	ETFB
PPP1R15A2	0	0.252821417093124	0.624	0.376	0	Class 2 PRAME+ Primary Tumor Cells	PPP1R15A
SLC39A7	0	0.252749264717609	0.421	0.139	0	Class 2 PRAME+ Primary Tumor Cells	SLC39A7
KPNB11	0	0.252619726497561	0.567	0.288	0	Class 2 PRAME+ Primary Tumor Cells	KPNB1
SLC25A111	0	0.252341967735481	0.482	0.189	0	Class 2 PRAME+ Primary Tumor Cells	SLC25A11
YTHDF3	0	0.251771746194415	0.406	0.128	0	Class 2 PRAME+ Primary Tumor Cells	YTHDF3
RING1	0	0.251629102614169	0.436	0.15	0	Class 2 PRAME+ Primary Tumor Cells	RING1
TYRO3	0	0.251616585899186	0.312	0.058	0	Class 2 PRAME+ Primary Tumor Cells	TYRO3
DSTN2	0	0.251571110632688	0.715	0.406	0	Class 2 PRAME+ Primary Tumor Cells	DSTN
DHX15	0	0.251228558792493	0.412	0.153	0	Class 2 PRAME+ Primary Tumor Cells	DHX15
PEA153	0	0.25119786281198	0.439	0.169	0	Class 2 PRAME+ Primary Tumor Cells	PEA15
NPM12	0	0.251041302324211	0.926	0.803	0	Class 2 PRAME+ Primary Tumor Cells	NPM1
C14orf21	0	0.250742787038129	0.706	0.488	0	Class 2 PRAME+ Primary Tumor Cells	C14orf2
CLCN7	0	0.250691316671804	0.413	0.14	0	Class 2 PRAME+ Primary Tumor Cells	CLCN7
NR2F6	0	0.250683377133905	0.296	0.06	0	Class 2 PRAME+ Primary Tumor Cells	NR2F6
POLR3H	0	0.250515889691335	0.344	0.092	0	Class 2 PRAME+ Primary Tumor Cells	POLR3H
BAD1	0	0.250041903774297	0.456	0.172	0	Class 2 PRAME+ Primary Tumor Cells	BAD
MIEN11	0	0.250006741393589	0.545	0.265	0	Class 2 PRAME+ Primary Tumor Cells	MIEN1
HINT11	9.55908706668489e-294	0.260766778523323	0.88	0.725	2.32658620116044e-289	Class 2 PRAME+ Primary Tumor Cells	HINT1
RPS172	4.50249610750399e-226	0.29758319611928	0.819	0.677	1.0958625276054e-221	Class 2 PRAME+ Primary Tumor Cells	RPS17
TM4SF1	0	3.11909065297314	0.852	0.01	0	Endothelial Cells	TM4SF1
RAMP2	0	2.72417402668871	0.852	0.044	0	Endothelial Cells	RAMP2
DNASE1L3	0	2.45680947403591	0.479	0.017	0	Endothelial Cells	DNASE1L3
PLVAP	0	2.43897377717552	0.646	0.002	0	Endothelial Cells	PLVAP
PECAM11	0	2.38264139214293	0.794	0.046	0	Endothelial Cells	PECAM1
SDPR	0	2.2876238594559	0.778	0.001	0	Endothelial Cells	SDPR
VWF	0	2.2569518315258	0.591	0.001	0	Endothelial Cells	VWF
FCN3	0	2.19613497367768	0.268	0.001	0	Endothelial Cells	FCN3
SPARCL1	0	2.07198916482768	0.553	0.017	0	Endothelial Cells	SPARCL1
MGP	0	2.05723920423739	0.568	0.009	0	Endothelial Cells	MGP
CLDN5	0	2.05483611152183	0.564	0.003	0	Endothelial Cells	CLDN5
IGFBP41	0	1.97018160376467	0.782	0.047	0	Endothelial Cells	IGFBP4
HSPG2	0	1.94783855567622	0.732	0.074	0	Endothelial Cells	HSPG2
RAMP3	0	1.90586756877081	0.693	0.005	0	Endothelial Cells	RAMP3
SLC9A3R2	0	1.89904923633331	0.576	0.037	0	Endothelial Cells	SLC9A3R2
CALCRL	0	1.8505697007249	0.724	0.003	0	Endothelial Cells	CALCRL
ESAM	0	1.82044647451788	0.72	0.002	0	Endothelial Cells	ESAM
AQP1	0	1.80550141121609	0.584	0.002	0	Endothelial Cells	AQP1
CLEC14A	0	1.77169252937934	0.646	0	0	Endothelial Cells	CLEC14A
PRSS23	0	1.76335087880614	0.669	0.058	0	Endothelial Cells	PRSS23
PLPP3	0	1.72990290024422	0.646	0.04	0	Endothelial Cells	PLPP3
RNASE1	0	1.65732688645992	0.767	0.074	0	Endothelial Cells	RNASE1
IL33	0	1.650645031847	0.58	0.015	0	Endothelial Cells	IL33
ACKR1	0	1.63422037228829	0.268	0	0	Endothelial Cells	ACKR1
COL4A1	0	1.62666763921014	0.619	0.008	0	Endothelial Cells	COL4A1
THBD	0	1.58530056657998	0.623	0.016	0	Endothelial Cells	THBD
TGM2	0	1.58448446886915	0.681	0.014	0	Endothelial Cells	TGM2
LDB2	0	1.58028963024248	0.654	0.047	0	Endothelial Cells	LDB2
HYAL2	0	1.53329959884458	0.634	0.03	0	Endothelial Cells	HYAL2
CD34	0	1.51598822664341	0.591	0.001	0	Endothelial Cells	CD34
S100A161	0	1.51244386187099	0.704	0.054	0	Endothelial Cells	S100A16
TCF4	0	1.48053343538196	0.658	0.028	0	Endothelial Cells	TCF4
APOLD1	0	1.47613477694115	0.599	0.009	0	Endothelial Cells	APOLD1
PTPRB	0	1.45620828435131	0.646	0.008	0	Endothelial Cells	PTPRB
CD93	0	1.44827959324194	0.58	0.017	0	Endothelial Cells	CD93
ADGRL4	0	1.41790936192633	0.626	0.001	0	Endothelial Cells	ADGRL4
HEG1	0	1.40378499787033	0.568	0.017	0	Endothelial Cells	HEG1
PODXL	0	1.37606787178336	0.553	0.009	0	Endothelial Cells	PODXL
COL4A2	0	1.36051611609424	0.521	0.021	0	Endothelial Cells	COL4A2
C8orf4	0	1.35721537556751	0.475	0.003	0	Endothelial Cells	C8orf4
FLT1	0	1.35371329658529	0.525	0.004	0	Endothelial Cells	FLT1
STC1	0	1.31329861839726	0.389	0.023	0	Endothelial Cells	STC1
TFPI	0	1.30830656875368	0.518	0.014	0	Endothelial Cells	TFPI
CLEC3B	0	1.29606694067166	0.518	0.001	0	Endothelial Cells	CLEC3B
S1PR1	0	1.29395758346719	0.615	0.019	0	Endothelial Cells	S1PR1
CDH5	0	1.29193649767456	0.619	0	0	Endothelial Cells	CDH5
NNMT	0	1.28473555607819	0.436	0.015	0	Endothelial Cells	NNMT
PALMD	0	1.25611478046273	0.537	0.035	0	Endothelial Cells	PALMD
ICAM2	0	1.2462186075182	0.564	0.045	0	Endothelial Cells	ICAM2
CYYR1	0	1.24425197644086	0.584	0.001	0	Endothelial Cells	CYYR1
GJA4	0	1.22419411419758	0.315	0.001	0	Endothelial Cells	GJA4
TIE1	0	1.21727962846102	0.576	0.001	0	Endothelial Cells	TIE1
SLCO2A1	0	1.20955332735049	0.444	0	0	Endothelial Cells	SLCO2A1
ARHGAP291	0	1.17939596898247	0.58	0.026	0	Endothelial Cells	ARHGAP29
SNCG	0	1.17106959671538	0.471	0.008	0	Endothelial Cells	SNCG
ADGRF5	0	1.15314554769136	0.529	0.001	0	Endothelial Cells	ADGRF5
FAM107A	0	1.13413936944921	0.482	0.002	0	Endothelial Cells	FAM107A
MYCT1	0	1.10756141466493	0.525	0	0	Endothelial Cells	MYCT1
MMRN1	0	1.0865621706598	0.327	0	0	Endothelial Cells	MMRN1
TM4SF18	0	1.0768585982678	0.428	0.001	0	Endothelial Cells	TM4SF18
ALPL	0	1.05312983817446	0.37	0.014	0	Endothelial Cells	ALPL
JAM2	0	1.02810020883148	0.467	0.004	0	Endothelial Cells	JAM2
MMRN2	0	1.02743493189425	0.514	0.001	0	Endothelial Cells	MMRN2
KDR	0	0.992398413043559	0.471	0.009	0	Endothelial Cells	KDR
TINAGL1	0	0.979897632850947	0.412	0.003	0	Endothelial Cells	TINAGL1
TEK	0	0.972900610073374	0.482	0	0	Endothelial Cells	TEK
MALL	0	0.945010361073673	0.463	0.02	0	Endothelial Cells	MALL
RAPGEF5	0	0.94440532138748	0.498	0.004	0	Endothelial Cells	RAPGEF5
CCL14	0	0.937943274632698	0.261	0	0	Endothelial Cells	CCL14
ROBO4	0	0.91621151198437	0.479	0.001	0	Endothelial Cells	ROBO4
APLNR	0	0.914117530892569	0.307	0	0	Endothelial Cells	APLNR
ADAMTS4	0	0.90143339201431	0.331	0.002	0	Endothelial Cells	ADAMTS4
TNFSF10	0	0.892192327308716	0.506	0.029	0	Endothelial Cells	TNFSF10
NRP1	0	0.875385205693456	0.44	0.024	0	Endothelial Cells	NRP1
JUP	0	0.853428997584637	0.393	0.022	0	Endothelial Cells	JUP
RBP1	0	0.851941771468763	0.374	0.014	0	Endothelial Cells	RBP1
ADAMTS9	0	0.833320011837385	0.327	0.002	0	Endothelial Cells	ADAMTS9
TNXB	0	0.814274490307876	0.389	0.005	0	Endothelial Cells	TNXB
EFNB2	0	0.812509864573769	0.307	0.01	0	Endothelial Cells	EFNB2
TMEM88	0	0.810299000569793	0.339	0.014	0	Endothelial Cells	TMEM88
CXorf36	0	0.805396357554315	0.42	0	0	Endothelial Cells	CXorf36
PCDH17	0	0.805109567421443	0.377	0.007	0	Endothelial Cells	PCDH17
FZD4	0	0.805049824817766	0.397	0.021	0	Endothelial Cells	FZD4
TMEM255B	0	0.803353902892097	0.409	0.012	0	Endothelial Cells	TMEM255B
SOX7	0	0.759296073077426	0.346	0.003	0	Endothelial Cells	SOX7
PDE2A	0	0.736730458668821	0.319	0.002	0	Endothelial Cells	PDE2A
ERG	0	0.735862576517794	0.451	0.005	0	Endothelial Cells	ERG
LRRC32	0	0.726128372978801	0.377	0.005	0	Endothelial Cells	LRRC32
ELN	0	0.71283873964135	0.3	0.005	0	Endothelial Cells	ELN
TSPAN7	0	0.710071236296995	0.319	0.013	0	Endothelial Cells	TSPAN7
PROCR	0	0.708078245443092	0.319	0.011	0	Endothelial Cells	PROCR
DOCK9	0	0.699432130551623	0.405	0.021	0	Endothelial Cells	DOCK9
TNFRSF10D	0	0.696835280734474	0.366	0.014	0	Endothelial Cells	TNFRSF10D
NOSTRIN	0	0.685827894224863	0.331	0.002	0	Endothelial Cells	NOSTRIN
ADCY4	0	0.677722619667045	0.374	0.001	0	Endothelial Cells	ADCY4
MPZL2	0	0.67392790246703	0.342	0.003	0	Endothelial Cells	MPZL2
FLT4	0	0.654146894002613	0.307	0.001	0	Endothelial Cells	FLT4
NUAK1	0	0.643029886637787	0.339	0.008	0	Endothelial Cells	NUAK1
FILIP1L	0	0.641778659080796	0.358	0.013	0	Endothelial Cells	FILIP1L
RND1	0	0.633193099711349	0.28	0.012	0	Endothelial Cells	RND1
FBN1	0	0.632103973705207	0.331	0.008	0	Endothelial Cells	FBN1
CFH	0	0.630624835415082	0.307	0.013	0	Endothelial Cells	CFH
PCAT19	0	0.627144885657947	0.354	0	0	Endothelial Cells	PCAT19
ACVRL1	0	0.625723959439461	0.327	0.015	0	Endothelial Cells	ACVRL1
SH2D3C	0	0.619483443306524	0.292	0.013	0	Endothelial Cells	SH2D3C
THSD7A	0	0.617124406898141	0.276	0.002	0	Endothelial Cells	THSD7A
PLAC9	0	0.609737250915464	0.315	0.008	0	Endothelial Cells	PLAC9
PLEKHG1	0	0.604282623435092	0.35	0.01	0	Endothelial Cells	PLEKHG1
BCL6B	0	0.595152932804334	0.342	0	0	Endothelial Cells	BCL6B
CFI	0	0.590986289336504	0.335	0.004	0	Endothelial Cells	CFI
FAM198B	0	0.589942463368334	0.327	0.014	0	Endothelial Cells	FAM198B
FGD5	0	0.576694288426773	0.319	0.014	0	Endothelial Cells	FGD5
PREX2	0	0.560484071237385	0.268	0.003	0	Endothelial Cells	PREX2
KCNN3	0	0.558132937592088	0.323	0.007	0	Endothelial Cells	KCNN3
TSPAN18	0	0.553975629006505	0.323	0.004	0	Endothelial Cells	TSPAN18
MECOM	0	0.540724604666753	0.276	0	0	Endothelial Cells	MECOM
NOS3	0	0.51673802729108	0.276	0.003	0	Endothelial Cells	NOS3
ARAP3	0	0.512511810821099	0.276	0.008	0	Endothelial Cells	ARAP3
FILIP1	0	0.498986776562294	0.272	0.001	0	Endothelial Cells	FILIP1
LMO2	0	0.495105046273124	0.3	0.006	0	Endothelial Cells	LMO2
IL3RA	0	0.484422854009416	0.304	0.011	0	Endothelial Cells	IL3RA
PGM5	0	0.484038747011813	0.268	0.001	0	Endothelial Cells	PGM5
SHE	0	0.481029142109446	0.265	0.007	0	Endothelial Cells	SHE
HECW2	0	0.477298953373717	0.261	0.001	0	Endothelial Cells	HECW2
ST6GALNAC3	0	0.47552587139516	0.296	0.005	0	Endothelial Cells	ST6GALNAC3
GIMAP8	0	0.47288467239772	0.257	0.01	0	Endothelial Cells	GIMAP8
KANK3	0	0.470413427206745	0.265	0.005	0	Endothelial Cells	KANK3
MSRB3	0	0.438183229373417	0.307	0.014	0	Endothelial Cells	MSRB3
KIAA1462	0	0.412475394497987	0.288	0.011	0	Endothelial Cells	KIAA1462
A4GALT	0	0.411094080234598	0.276	0.007	0	Endothelial Cells	A4GALT
SCARF1	0	0.388659124135572	0.272	0.01	0	Endothelial Cells	SCARF1
RBMS3	0	0.308966848236267	0.253	0.008	0	Endothelial Cells	RBMS3
GIMAP6	7.02615588889281e-307	0.705116515213849	0.377	0.022	1.71009608179762e-302	Endothelial Cells	GIMAP6
RASIP1	7.44078205726629e-298	0.469458884517254	0.276	0.012	1.81101194491804e-293	Endothelial Cells	RASIP1
CD91	1.56745098710723e-296	2.28269940759529	0.747	0.103	3.81501895752029e-292	Endothelial Cells	CD9
DCHS1	1.15760699572377e-295	0.396518576257965	0.253	0.01	2.81749966689208e-291	Endothelial Cells	DCHS1
MAST4	3.51727222923346e-292	0.73050902454426	0.385	0.025	8.56068887873132e-288	Endothelial Cells	MAST4
LAMA4	1.91312980848948e-289	0.874441140547766	0.463	0.037	4.65636664088254e-285	Endothelial Cells	LAMA4
[truncated: 4,276 more rows]
