# Supplementary material for: Single-cell analysis reveals new evolutionary complexity in uveal melanoma
Source: Nat Commun. 2020 Jan 24;11:496. doi: 10.1038/s41467-019-14256-1 (PMC6981133; doi:10.1038/s41467-019-14256-1)
Supplement: Supplementary file 6 — Supplementary Data 2 [file 41467_2019_14256_MOESM6_ESM.xlsx]

## Sheet: BSSR0022_Cluster 1
Overlap Results
Collection(s):	C1, C2, C3, C4, C5, C6, C7, H
# overlaps shown:	36
# genesets in collections:	17810
# genes in comparison (n):	8
# genes in universe (N):	45956
Gene Set Name	# Genes in Gene Set (K)	Description	# Genes in Overlap (k)	k/K	p-value	FDR q-value
GO_RESPONSE_TO_OXYGEN_CONTAINING_COMPOUND	1381	Any process that results in a change in state or activity of a cell or an organism (in terms of movement, secretion, enzyme production, gene expression, etc.) as a result of an oxygen-containing compound stimulus.	5	0.0036	1.26e-06	0.00995
GO_HEMOGLOBIN_COMPLEX	12	An iron-containing, oxygen carrying complex. In vertebrates it is made up of two pairs of associated globin polypeptide chains, each chain carrying a noncovalently bound heme prosthetic group.	2	0.1667	1.75e-06	0.00995
BIOCARTA_AHSP_PATHWAY	13	Hemoglobin's Chaperone	2	0.1538	2.07e-06	0.00995
GO_OXYGEN_TRANSPORT	15	The directed movement of oxygen (O2) into, out of or within a cell, or between cells, by means of some agent such as a transporter or pore.	2	0.1333	2.78e-06	0.00995
GO_ENDOCYTIC_VESICLE_LUMEN	17	The volume enclosed by the membrane of an endocytic vesicle.	2	0.1176	3.6e-06	0.00995
GO_RESPONSE_TO_REACTIVE_OXYGEN_SPECIES	191	Any process that results in a change in state or activity of a cell or an organism (in terms of movement, secretion, enzyme production, gene expression, etc.) as a result of a reactive oxygen species stimulus. Reactive oxygen species include singlet oxygen, superoxide, and oxygen free radicals.	3	0.0157	3.9e-06	0.00995
GSE3337_4H_VS_16H_IFNG_IN_CD8POS_DC_UP	199	Genes up-regulated in comparison of untreated CD8+ dendritic cells (DC) at 4 h versus those treated with IFNG [GeneID=3458] at 16 h.	3	0.0151	4.41e-06	0.00995
GO_GAS_TRANSPORT	19	The directed movement of substances that are gaseous in normal living conditions into, out of or within a cell, or between cells, by means of some agent such as a transporter or pore.	2	0.1053	4.53e-06	0.00995
GO_HYDROGEN_PEROXIDE_CATABOLIC_PROCESS	20	The chemical reactions and pathways resulting in the breakdown of hydrogen peroxide (H2O2).	2	0.1	5.03e-06	0.00995
BENPORATH_MYC_TARGETS_WITH_EBOX	230	Set 'Myc targets1': targets of c-Myc [GeneID=4609] identified by ChIP on chip in cultured cell lines, focusing on E-box-containing genes; high affinity bound subset	3	0.013	6.8e-06	0.0121
GO_RESPONSE_TO_TOXIC_SUBSTANCE	241	Any process that results in a change in state or activity of a cell or an organism (in terms of movement, secretion, enzyme production, gene expression, etc.) as a result of a toxic stimulus.	3	0.0124	7.82e-06	0.0127
GO_HYDROGEN_PEROXIDE_METABOLIC_PROCESS	30	The chemical reactions and pathways involving hydrogen peroxide (H2O2), a potentially harmful byproduct of aerobic cellular respiration which can cause damage to DNA.	2	0.0667	1.15e-05	0.0171
GO_NEGATIVE_REGULATION_OF_MULTICELLULAR_ORGANISMAL_PROCESS	983	Any process that stops, prevents, or reduces the frequency, rate or extent of an organismal process, the processes pertinent to the function of an organism above the cellular level; includes the integrated processes of tissues and organs.	4	0.0041	1.36e-05	0.0186
GO_RESPONSE_TO_MOLECULE_OF_BACTERIAL_ORIGIN	321	Any process that results in a change in state or activity of an organism (in terms of movement, secretion, enzyme production, gene expression, etc.) as a result of a stimulus by molecules of bacterial origin such as peptides derived from bacterial flagellin.	3	0.0093	1.84e-05	0.0234
GO_OXIDOREDUCTASE_ACTIVITY_ACTING_ON_PEROXIDE_AS_ACCEPTOR	42	Catalysis of an oxidation-reduction (redox) reaction in which the peroxide group acts as a hydrogen or electron acceptor.	2	0.0476	2.28e-05	0.0262
GO_RESPONSE_TO_OXIDATIVE_STRESS	352	Any process that results in a change in state or activity of a cell or an organism (in terms of movement, secretion, enzyme production, gene expression, etc.) as a result of oxidative stress, a state often resulting from exposure to high levels of reactive oxygen species, e.g. superoxide anions, hydrogen peroxide (H2O2), and hydroxyl radicals.	3	0.0085	2.43e-05	0.0262
GO_BICARBONATE_TRANSPORT	44	The directed movement of bicarbonate into, out of or within a cell, or between cells, by means of some agent such as a transporter or pore.	2	0.0455	2.5e-05	0.0262
GO_CIRCULATORY_SYSTEM_PROCESS	366	A organ system process carried out by any of the organs or tissues of the circulatory system. The circulatory system is an organ system that moves extracellular fluids to and from tissue within a multicellular organism.	3	0.0082	2.72e-05	0.0268
GO_OXYGEN_BINDING	47	Interacting selectively and non-covalently with oxygen (O2).	2	0.0426	2.86e-05	0.0268
GRAHAM_CML_QUIESCENT_VS_NORMAL_DIVIDING_UP	57	Genes up-regulated in quescent CD34+ [GeneID=8842] cells isolated from peripheral blood of CML (chronic myeloblastic leukemia) patients compared to the dividing cells from normal donors.	2	0.0351	4.21e-05	0.0375
GO_EXTRACELLULAR_SPACE	1376	That part of a multicellular organism outside the cells proper, usually taken to be outside the plasma membranes, and occupied by fluid.	4	0.0029	5.09e-05	0.0431
FONTAINE_PAPILLARY_THYROID_CARCINOMA_UP	66	Genes up-regulated in papillary thyroid carcinoma (PTC) compared to other thyroid tumors.	2	0.0303	5.66e-05	0.045
FONTAINE_FOLLICULAR_THYROID_ADENOMA_DN	68	Genes down-regulated in follicular thyroid adenoma (FTA) compared to other thyroid tumors.	2	0.0294	6.01e-05	0.045
GO_RESPONSE_TO_INORGANIC_SUBSTANCE	479	Any process that results in a change in state or activity of a cell or an organism (in terms of movement, secretion, enzyme production, gene expression, etc.) as a result of an inorganic substance stimulus.	3	0.0063	6.06e-05	0.045
GO_REGULATION_OF_CELL_DEATH	1472	Any process that modulates the rate or frequency of cell death. Cell death is the specific activation or halting of processes within a cell so that its vital functions markedly cease, rather than simply deteriorating gradually over time, which culminates in cell death.	4	0.0027	6.62e-05	0.0471
NAKAYAMA_SOFT_TISSUE_TUMORS_PCA1_UP	76	Top 100 probe sets contrubuting to the positive side of the 1st principal component; predominantly associated with spindle cell and pleomorphic sarcoma samples.	2	0.0263	7.51e-05	0.0487
GO_DETOXIFICATION	77	Any process that reduces or removes the toxicity of a toxic substance. These may include transport of the toxic substance away from sensitive areas and to compartments or complexes whose purpose is sequestration of the toxic substance.	2	0.026	7.71e-05	0.0487
GO_RESPONSE_TO_BACTERIUM	528	Any process that results in a change in state or activity of a cell or an organism (in terms of movement, secretion, enzyme production, gene expression, etc.) as a result of a stimulus from a bacterium.	3	0.0057	8.09e-05	0.0487
GO_REGULATION_OF_FIBROBLAST_PROLIFERATION	81	Any process that modulates the frequency, rate or extent of multiplication or reproduction of fibroblast cells.	2	0.0247	8.53e-05	0.0487
MODULE_100	544	Genes in the cancer module 100.	3	0.0055	8.84e-05	0.0487
MODULE_137	546	CNS genes.	3	0.0055	8.93e-05	0.0487
KIM_GLIS2_TARGETS_UP	84	Partial list of genes up-regulated in the kidney of GLIS2 [GeneID=84662] knockout mice compared to the wild type.	2	0.0238	9.18e-05	0.0487
MODULE_66	552	Genes in the cancer module 66.	3	0.0054	9.23e-05	0.0487
GO_POSITIVE_REGULATION_OF_REACTIVE_OXYGEN_SPECIES_METABOLIC_PROCESS	86	Any process that activates or increases the frequency, rate or extent of reactive oxygen species metabolic process.	2	0.0233	9.62e-05	0.0487
MODULE_204	86	Genes in the cancer module 204.	2	0.0233	9.62e-05	0.0487
SMID_BREAST_CANCER_LUMINAL_B_DN	564	Genes down-regulated in the luminal B subtype of breast cancer.	3	0.0053	9.83e-05	0.0487
Gene/Gene Set Overlap Matrix
Entrez Gene Id	Gene Symbol	Gene Description	GO_RESPONSE_TO_OXYGEN_CONTAINING_COMPOUND	GO_HEMOGLOBIN_COMPLEX	BIOCARTA_AHSP_PATHWAY	GO_OXYGEN_TRANSPORT	GO_ENDOCYTIC_VESICLE_LUMEN	GO_RESPONSE_TO_REACTIVE_OXYGEN_SPECIES	GSE3337_4H_VS_16H_IFNG_IN_CD8POS_DC_UP	GO_GAS_TRANSPORT	GO_HYDROGEN_PEROXIDE_CATABOLIC_PROCESS	BENPORATH_MYC_TARGETS_WITH_EBOX	GO_RESPONSE_TO_TOXIC_SUBSTANCE	GO_HYDROGEN_PEROXIDE_METABOLIC_PROCESS	GO_NEGATIVE_REGULATION_OF_MULTICELLULAR_ORGANISMAL_PROCESS	GO_RESPONSE_TO_MOLECULE_OF_BACTERIAL_ORIGIN	GO_OXIDOREDUCTASE_ACTIVITY_ACTING_ON_PEROXIDE_AS_ACCEPTOR	GO_RESPONSE_TO_OXIDATIVE_STRESS	GO_BICARBONATE_TRANSPORT	GO_CIRCULATORY_SYSTEM_PROCESS	GO_OXYGEN_BINDING	GRAHAM_CML_QUIESCENT_VS_NORMAL_DIVIDING_UP	GO_EXTRACELLULAR_SPACE	FONTAINE_PAPILLARY_THYROID_CARCINOMA_UP	FONTAINE_FOLLICULAR_THYROID_ADENOMA_DN	GO_RESPONSE_TO_INORGANIC_SUBSTANCE	GO_REGULATION_OF_CELL_DEATH	NAKAYAMA_SOFT_TISSUE_TUMORS_PCA1_UP	GO_DETOXIFICATION	GO_RESPONSE_TO_BACTERIUM	GO_REGULATION_OF_FIBROBLAST_PROLIFERATION	MODULE_100	MODULE_137	KIM_GLIS2_TARGETS_UP	MODULE_66	GO_POSITIVE_REGULATION_OF_REACTIVE_OXYGEN_SPECIES_METABOLIC_PROCESS	MODULE_204	SMID_BREAST_CANCER_LUMINAL_B_DN
3043	HBB	hemoglobin, beta	GO_RESPONSE_TO_OXYGEN_CONTAINING_COMPOUND	GO_HEMOGLOBIN_COMPLEX	BIOCARTA_AHSP_PATHWAY	GO_OXYGEN_TRANSPORT	GO_ENDOCYTIC_VESICLE_LUMEN	GO_RESPONSE_TO_REACTIVE_OXYGEN_SPECIES	GSE3337_4H_VS_16H_IFNG_IN_CD8POS_DC_UP	GO_GAS_TRANSPORT	GO_HYDROGEN_PEROXIDE_CATABOLIC_PROCESS	BENPORATH_MYC_TARGETS_WITH_EBOX	GO_RESPONSE_TO_TOXIC_SUBSTANCE	GO_HYDROGEN_PEROXIDE_METABOLIC_PROCESS			GO_OXIDOREDUCTASE_ACTIVITY_ACTING_ON_PEROXIDE_AS_ACCEPTOR	GO_RESPONSE_TO_OXIDATIVE_STRESS	GO_BICARBONATE_TRANSPORT	GO_CIRCULATORY_SYSTEM_PROCESS	GO_OXYGEN_BINDING	GRAHAM_CML_QUIESCENT_VS_NORMAL_DIVIDING_UP	GO_EXTRACELLULAR_SPACE			GO_RESPONSE_TO_INORGANIC_SUBSTANCE	GO_REGULATION_OF_CELL_DEATH		GO_DETOXIFICATION			MODULE_100	MODULE_137		MODULE_66	GO_POSITIVE_REGULATION_OF_REACTIVE_OXYGEN_SPECIES_METABOLIC_PROCESS		SMID_BREAST_CANCER_LUMINAL_B_DN
3040	HBA2	hemoglobin, alpha 2	GO_RESPONSE_TO_OXYGEN_CONTAINING_COMPOUND	GO_HEMOGLOBIN_COMPLEX	BIOCARTA_AHSP_PATHWAY	GO_OXYGEN_TRANSPORT	GO_ENDOCYTIC_VESICLE_LUMEN	GO_RESPONSE_TO_REACTIVE_OXYGEN_SPECIES	GSE3337_4H_VS_16H_IFNG_IN_CD8POS_DC_UP	GO_GAS_TRANSPORT	GO_HYDROGEN_PEROXIDE_CATABOLIC_PROCESS	BENPORATH_MYC_TARGETS_WITH_EBOX	GO_RESPONSE_TO_TOXIC_SUBSTANCE	GO_HYDROGEN_PEROXIDE_METABOLIC_PROCESS			GO_OXIDOREDUCTASE_ACTIVITY_ACTING_ON_PEROXIDE_AS_ACCEPTOR	GO_RESPONSE_TO_OXIDATIVE_STRESS	GO_BICARBONATE_TRANSPORT		GO_OXYGEN_BINDING		GO_EXTRACELLULAR_SPACE			GO_RESPONSE_TO_INORGANIC_SUBSTANCE	GO_REGULATION_OF_CELL_DEATH		GO_DETOXIFICATION
2950	GSTP1	glutathione S-transferase pi 1	GO_RESPONSE_TO_OXYGEN_CONTAINING_COMPOUND					GO_RESPONSE_TO_REACTIVE_OXYGEN_SPECIES				BENPORATH_MYC_TARGETS_WITH_EBOX	GO_RESPONSE_TO_TOXIC_SUBSTANCE		GO_NEGATIVE_REGULATION_OF_MULTICELLULAR_ORGANISMAL_PROCESS	GO_RESPONSE_TO_MOLECULE_OF_BACTERIAL_ORIGIN		GO_RESPONSE_TO_OXIDATIVE_STRESS					GO_EXTRACELLULAR_SPACE			GO_RESPONSE_TO_INORGANIC_SUBSTANCE	GO_REGULATION_OF_CELL_DEATH			GO_RESPONSE_TO_BACTERIUM	GO_REGULATION_OF_FIBROBLAST_PROLIFERATION					GO_POSITIVE_REGULATION_OF_REACTIVE_OXYGEN_SPECIES_METABOLIC_PROCESS		SMID_BREAST_CANCER_LUMINAL_B_DN
3627	CXCL10	chemokine (C-X-C motif) ligand 10	GO_RESPONSE_TO_OXYGEN_CONTAINING_COMPOUND						GSE3337_4H_VS_16H_IFNG_IN_CD8POS_DC_UP						GO_NEGATIVE_REGULATION_OF_MULTICELLULAR_ORGANISMAL_PROCESS	GO_RESPONSE_TO_MOLECULE_OF_BACTERIAL_ORIGIN				GO_CIRCULATORY_SYSTEM_PROCESS		GRAHAM_CML_QUIESCENT_VS_NORMAL_DIVIDING_UP	GO_EXTRACELLULAR_SPACE					NAKAYAMA_SOFT_TISSUE_TUMORS_PCA1_UP		GO_RESPONSE_TO_BACTERIUM				KIM_GLIS2_TARGETS_UP			MODULE_204	SMID_BREAST_CANCER_LUMINAL_B_DN
4435	CITED1	Cbp/p300-interacting transactivator, with Glu/Asp-rich carboxy-terminal domain, 1	GO_RESPONSE_TO_OXYGEN_CONTAINING_COMPOUND												GO_NEGATIVE_REGULATION_OF_MULTICELLULAR_ORGANISMAL_PROCESS	GO_RESPONSE_TO_MOLECULE_OF_BACTERIAL_ORIGIN								FONTAINE_PAPILLARY_THYROID_CARCINOMA_UP	FONTAINE_FOLLICULAR_THYROID_ADENOMA_DN		GO_REGULATION_OF_CELL_DEATH			GO_RESPONSE_TO_BACTERIUM		MODULE_100	MODULE_137		MODULE_66
27347	STK39	serine threonine kinase 39													GO_NEGATIVE_REGULATION_OF_MULTICELLULAR_ORGANISMAL_PROCESS					GO_CIRCULATORY_SYSTEM_PROCESS												MODULE_100	MODULE_137		MODULE_66		MODULE_204
6277	S100A6	S100 calcium binding protein A6																						FONTAINE_PAPILLARY_THYROID_CARCINOMA_UP	FONTAINE_FOLLICULAR_THYROID_ADENOMA_DN			NAKAYAMA_SOFT_TISSUE_TUMORS_PCA1_UP			GO_REGULATION_OF_FIBROBLAST_PROLIFERATION			KIM_GLIS2_TARGETS_UP
28619	TRBV3-1	T cell receptor beta variable 3-1

## Sheet: BSSR0022_Cluster 2
Overlap Results
Collection(s):	C1, C2, C3, C4, C5, C6, C7, H
# overlaps shown:	50
# genesets in collections:	17810
# genes in comparison (n):	95
# genes in universe (N):	45956
Gene Set Name	# Genes in Gene Set (K)	Description	# Genes in Overlap (k)	k/K	p-value	FDR q-value
NAGASHIMA_EGF_SIGNALING_UP	58	Genes up-regulated in MCF7 cells (breast cancer) after stimulation with EGF [GeneID=1950].	14	0.2414	8.99e-26	9.86e-22
NAGASHIMA_NRG1_SIGNALING_UP	176	Genes up-regulated in MCF7 cells (breast cancer) after stimulation with NRG1 [GeneID=3084].	18	0.1023	1.11e-25	9.86e-22
HALLMARK_TNFA_SIGNALING_VIA_NFKB	200	Genes regulated by NF-kB in response to TNF [GeneID=7124].	18	0.09	1.19e-24	7.06e-21
GSE27434_WT_VS_DNMT1_KO_TREG_DN	200	Genes down-regulated in T reg: wildtype versus DNMT1 [GeneID=1786] knockout.	17	0.085	6.86e-23	3.06e-19
GSE36891_POLYIC_TLR3_VS_PAM_TLR2_STIM_PERITONEAL_MACROPHAGE_UP	146	Genes up-regulated in peritoneal macrophages: poly(IC) versus Pam3Cys-Ser-(Lys)4 [PubChem=130704].	15	0.1027	1.44e-21	5.12e-18
GSE14769_UNSTIM_VS_40MIN_LPS_BMDM_DN	200	Genes down-regulated in comparison of unstimulated macrophage cells versus macrophage cells stimulated with LPS (TLR4 agonist) for 40 min.	16	0.08	3.67e-21	8.17e-18
GSE14769_UNSTIM_VS_60MIN_LPS_BMDM_DN	200	Genes down-regulated in comparison of unstimulated macrophage cells versus macrophage cells stimulated with LPS (TLR4 agonist) for 60 min.	16	0.08	3.67e-21	8.17e-18
GSE19923_WT_VS_HEB_AND_E2A_KO_DP_THYMOCYTE_DN	200	Genes down-regulated in double positive thymocytes: wildtype versus TCF3 and TCF12 [GeneID=6929;6938] knockout.	16	0.08	3.67e-21	8.17e-18
IGLESIAS_E2F_TARGETS_UP	151	Genes up-regulated in pancreatic cells from mice with double knockout of E2F1 [GeneID=1869] and E2F2 [GeneID=1870] compared to wild type.	14	0.0927	1.5e-19	2.97e-16
GSE42021_TREG_PLN_VS_CD24HI_TREG_THYMUS_UP	200	Genes up-regulated in T reg: peripheral lymph nodes versus thymic CD24 high [GeneID=100133941].	15	0.075	1.82e-19	3.23e-16
ENK_UV_RESPONSE_KERATINOCYTE_UP	530	Genes up-regulated in NHEK cells (normal epidermal keratinocytes) after UVB irradiation.	19	0.0358	2.19e-18	3.41e-15
MODULE_1	368	Ovary genes.	17	0.0462	2.3e-18	3.41e-15
GSE37605_C57BL6_VS_NOD_FOXP3_FUSION_GFP_TREG_DN	186	Genes down-regulated in Foxp3-Fusion-GFP T reg (FOXP3+ [GeneID=50943]): B6 versus NOD background.	14	0.0753	2.96e-18	4.05e-15
GO_ANTIGEN_PROCESSING_AND_PRESENTATION_OF_ENDOGENOUS_ANTIGEN	17	The process in which an antigen-presenting cell expresses antigen (peptide or lipid) of endogenous origin on its cell surface in association with an MHC protein complex.	8	0.4706	5.9e-18	7.51e-15
OSWALD_HEMATOPOIETIC_STEM_CELL_IN_COLLAGEN_GEL_UP	233	Genes up-regulated in hematopoietic stem cells (HSC, CD34+ [GeneID=947]) cultured in a three-dimentional collagen gel compared to the cells grown in suspension.	14	0.0601	7.11e-17	8.44e-14
CONCANNON_APOPTOSIS_BY_EPOXOMICIN_UP	239	Genes up-regulated in SH-SY5Y cells (neuroblastoma) after treatment with epoxomicin [PubChem=3035402], a protease inhibitor causing apoptosis.	14	0.0586	1.01e-16	1.13e-13
GSE37605_TREG_VS_TCONV_NOD_FOXP3_FUSION_GFP_UP	142	Genes up-regulated in splenocytes from Foxp3-Fusion-GFP NOD mice: T reg (FOXP3+ [GeneID=50943]) versus T conv (FOXP3- [GeneID=50943]) cells.	12	0.0845	2.07e-16	2.05e-13
NUYTTEN_EZH2_TARGETS_UP	1037	Genes up-regulated in PC3 cells (prostate cancer) after knockdown of EZH2 [GeneID=2146] by RNAi.	22	0.0212	2.07e-16	2.05e-13
GSE42021_CD24HI_TREG_VS_CD24HI_TCONV_THYMUS_DN	199	Genes down-regulated in CD42 high [GeneID=100133941] cells from thymus: T reg versus T conv.	13	0.0653	3.24e-16	2.93e-13
BUYTAERT_PHOTODYNAMIC_THERAPY_STRESS_UP	811	Genes up-regulated in T24 (bladder cancer) cells in response to the photodynamic therapy (PDT) stress.	20	0.0247	3.37e-16	2.93e-13
GSE19401_NAIVE_VS_IMMUNIZED_MOUSE_PLN_FOLLICULAR_DC_UP	200	Genes up-regulated in ex vivo follicular dendritic cells from peripheral lymph nodes: naÔve versus immunized mice.	13	0.065	3.46e-16	2.93e-13
GO_ANTIGEN_PROCESSING_AND_PRESENTATION_OF_ENDOGENOUS_PEPTIDE_ANTIGEN	14	The process in which an antigen-presenting cell expresses a peptide antigen of endogenous origin on its cell surface in association with an MHC protein complex. The peptide is typically a fragment of a larger endogenous protein which has been degraded within the cell.	7	0.5	4.37e-16	3.53e-13
WONG_ADULT_TISSUE_STEM_MODULE	721	The 'adult tissue stem' module: genes coordinately up-regulated in a compendium of adult tissue stem cells.	19	0.0264	6.1e-16	4.72e-13
KRIGE_RESPONSE_TO_TOSEDOSTAT_24HR_UP	783	Genes up-regulated in HL-60 cells (acute promyelocytic leukemia, APL) after treatment with the aminopeptidase inhibitor tosedostat (CHR-2797) [PubChem=15547703] for 24 h.	19	0.0243	2.7e-15	1.92e-12
ONKEN_UVEAL_MELANOMA_UP	783	Genes up-regulated in uveal melanoma: class 2 vs class 1 tumors.	19	0.0243	2.7e-15	1.92e-12
GARY_CD5_TARGETS_UP	473	Genes up-regulated in Daudi cells (B lymphocytes) stably expressing CD5 [GeneID=921] off a plasmid vector.	16	0.0338	3.23e-15	2.21e-12
NEMETH_INFLAMMATORY_RESPONSE_LPS_UP	88	Genes up-regulated in RAW 264.7 cells (macrophage) 3 hr after stimulation with bacterial lipopolysaccharide (LPS).	10	0.1136	3.46e-15	2.28e-12
KEGG_ANTIGEN_PROCESSING_AND_PRESENTATION	89	Antigen processing and presentation	10	0.1124	3.89e-15	2.47e-12
KRIGE_RESPONSE_TO_TOSEDOSTAT_6HR_UP	953	Genes up-regulated in HL-60 cells (acute promyelocytic leukemia, APL) after treatment with the aminopeptidase inhibitor tosedostat (CHR-2797) [PubChem=15547703] for 6 h.	20	0.021	7.04e-15	4.32e-12
DANG_BOUND_BY_MYC	1103	Genes whose promoters are bound by MYC [GeneID=4609], according to MYC Target Gene Database.	21	0.019	9.12e-15	5.41e-12
GO_INTRACELLULAR_VESICLE	1259	Any vesicle that is part of the intracellular region.	22	0.0175	1.09e-14	6.27e-12
GSE14769_UNSTIM_VS_80MIN_LPS_BMDM_DN	200	Genes down-regulated in comparison of unstimulated macrophage cells versus macrophage cells stimulated with LPS (TLR4 agonist) for 80 min.	12	0.06	1.32e-14	6.91e-12
GSE42021_TREG_PLN_VS_CD24INT_TREG_THYMUS_DN	200	Genes down-regulated in T reg: peripheral lymph nodes versus thymic CD24 int [GeneID=100133941].	12	0.06	1.32e-14	6.91e-12
GSE9988_ANTI_TREM1_VS_CTRL_TREATED_MONOCYTES_UP	200	Genes up-regulated in comparison of monocytes treated with anti-TREM1 [GeneID=54210] versus monocytes treated with control IgG.	12	0.06	1.32e-14	6.91e-12
BOQUEST_STEM_CELL_CULTURED_VS_FRESH_UP	425	Genes up-regulated in cultured stromal stem cells from adipose tissue, compared to the freshly isolated cells.	15	0.0353	1.36e-14	6.93e-12
GO_POSITIVE_REGULATION_OF_IMMUNE_SYSTEM_PROCESS	867	Any process that activates or increases the frequency, rate, or extent of an immune system process.	19	0.0219	1.67e-14	8.27e-12
AMIT_EGF_RESPONSE_40_HELA	42	Genes whose expression peaked at 40 min after stimulation of HeLa cells with EGF [GeneID=1950].	8	0.1905	2.75e-14	1.32e-11
GO_REGULATION_OF_CELL_PROLIFERATION	1496	Any process that modulates the frequency, rate or extent of cell proliferation.	23	0.0154	3.61e-14	1.69e-11
GO_CELLULAR_RESPONSE_TO_ORGANIC_SUBSTANCE	1848	Any process that results in a change in state or activity of a cell (in terms of movement, secretion, enzyme production, gene expression, etc.) as a result of an organic substance stimulus.	25	0.0135	4.03e-14	1.84e-11
HALLMARK_APOPTOSIS	161	Genes mediating programmed cell death (apoptosis) by activation of caspases.	11	0.0683	4.18e-14	1.86e-11
GO_TISSUE_DEVELOPMENT	1518	The process whose specific outcome is the progression of a tissue over time, from its formation to the mature structure.	23	0.0152	4.9e-14	2.13e-11
MODULE_2	384	DRG (dorsal root ganglia) genes.	14	0.0365	7.08e-14	3e-11
HSIAO_HOUSEKEEPING_GENES	389	Housekeeping genes identified as expressed across 19 normal tissues.	14	0.036	8.44e-14	3.49e-11
GO_ENZYME_BINDING	1737	Interacting selectively and non-covalently with any enzyme.	24	0.0138	9.15e-14	3.7e-11
GO_REGULATION_OF_IMMUNE_SYSTEM_PROCESS	1403	Any process that modulates the frequency, rate, or extent of an immune system process.	22	0.0157	9.62e-14	3.81e-11
GO_POSITIVE_REGULATION_OF_RESPONSE_TO_STIMULUS	1929	Any process that activates, maintains or increases the rate of a response to a stimulus. Response to stimulus is a change in state or activity of a cell or an organism (in terms of movement, secretion, enzyme production, gene expression, etc.) as a result of a stimulus.	25	0.013	1.05e-13	4.06e-11
GSE37605_FOXP3_FUSION_GFP_VS_IRES_GFP_TREG_C57BL6_UP	182	Genes up-regulated in T reg (FOXP3+ [GeneID=50943]) cells from B6 mice: Foxp3-Fusion-GFP versus Foxp3-ires-GFP.	11	0.0604	1.62e-13	6.14e-11
GO_REGULATION_OF_RESPONSE_TO_STRESS	1468	Any process that modulates the frequency, rate or extent of a response to stress. Response to stress is a change in state or activity of a cell or an organism (in terms of movement, secretion, enzyme production, gene expression, etc.) as a result of a disturbance in organismal or cellular homeostasis, usually, but not necessarily, exogenous (e.g. temperature, humidity, ionizing radiation).	22	0.015	2.37e-13	8.8e-11
GO_REGULATION_OF_CELL_DEATH	1472	Any process that modulates the rate or frequency of cell death. Cell death is the specific activation or halting of processes within a cell so that its vital functions markedly cease, rather than simply deteriorating gradually over time, which culminates in cell death.	22	0.0149	2.5e-13	8.98e-11
KIM_LRRC3B_TARGETS	30	Immune response genes up-regulated in zenograft tumors formed by SNU-601 cells (gastric cancer) made to express LRRC3B [GeneID=116135].	7	0.2333	2.52e-13	8.98e-11
Gene/Gene Set Overlap Matrix
Entrez Gene Id	Gene Symbol	Gene Description	NAGASHIMA_EGF_SIGNALING_UP	NAGASHIMA_NRG1_SIGNALING_UP	HALLMARK_TNFA_SIGNALING_VIA_NFKB	GSE27434_WT_VS_DNMT1_KO_TREG_DN	GSE36891_POLYIC_TLR3_VS_PAM_TLR2_STIM_PERITONEAL_MACROPHAGE_UP	GSE14769_UNSTIM_VS_40MIN_LPS_BMDM_DN	GSE14769_UNSTIM_VS_60MIN_LPS_BMDM_DN	GSE19923_WT_VS_HEB_AND_E2A_KO_DP_THYMOCYTE_DN	IGLESIAS_E2F_TARGETS_UP	GSE42021_TREG_PLN_VS_CD24HI_TREG_THYMUS_UP	ENK_UV_RESPONSE_KERATINOCYTE_UP	MODULE_1	GSE37605_C57BL6_VS_NOD_FOXP3_FUSION_GFP_TREG_DN	GO_ANTIGEN_PROCESSING_AND_PRESENTATION_OF_ENDOGENOUS_ANTIGEN	OSWALD_HEMATOPOIETIC_STEM_CELL_IN_COLLAGEN_GEL_UP	CONCANNON_APOPTOSIS_BY_EPOXOMICIN_UP	GSE37605_TREG_VS_TCONV_NOD_FOXP3_FUSION_GFP_UP	NUYTTEN_EZH2_TARGETS_UP	GSE42021_CD24HI_TREG_VS_CD24HI_TCONV_THYMUS_DN	BUYTAERT_PHOTODYNAMIC_THERAPY_STRESS_UP	GSE19401_NAIVE_VS_IMMUNIZED_MOUSE_PLN_FOLLICULAR_DC_UP	GO_ANTIGEN_PROCESSING_AND_PRESENTATION_OF_ENDOGENOUS_PEPTIDE_ANTIGEN	WONG_ADULT_TISSUE_STEM_MODULE	KRIGE_RESPONSE_TO_TOSEDOSTAT_24HR_UP	ONKEN_UVEAL_MELANOMA_UP	GARY_CD5_TARGETS_UP	NEMETH_INFLAMMATORY_RESPONSE_LPS_UP	KEGG_ANTIGEN_PROCESSING_AND_PRESENTATION	KRIGE_RESPONSE_TO_TOSEDOSTAT_6HR_UP	DANG_BOUND_BY_MYC	GO_INTRACELLULAR_VESICLE	GSE14769_UNSTIM_VS_80MIN_LPS_BMDM_DN	GSE42021_TREG_PLN_VS_CD24INT_TREG_THYMUS_DN	GSE9988_ANTI_TREM1_VS_CTRL_TREATED_MONOCYTES_UP	BOQUEST_STEM_CELL_CULTURED_VS_FRESH_UP	GO_POSITIVE_REGULATION_OF_IMMUNE_SYSTEM_PROCESS	AMIT_EGF_RESPONSE_40_HELA	GO_REGULATION_OF_CELL_PROLIFERATION	GO_CELLULAR_RESPONSE_TO_ORGANIC_SUBSTANCE	HALLMARK_APOPTOSIS	GO_TISSUE_DEVELOPMENT	MODULE_2	HSIAO_HOUSEKEEPING_GENES	GO_ENZYME_BINDING	GO_REGULATION_OF_IMMUNE_SYSTEM_PROCESS	GO_POSITIVE_REGULATION_OF_RESPONSE_TO_STIMULUS	GSE37605_FOXP3_FUSION_GFP_VS_IRES_GFP_TREG_C57BL6_UP
2353	FOS	FBJ murine osteosarcoma viral oncogene homolog	NAGASHIMA_EGF_SIGNALING_UP	NAGASHIMA_NRG1_SIGNALING_UP	HALLMARK_TNFA_SIGNALING_VIA_NFKB	GSE27434_WT_VS_DNMT1_KO_TREG_DN	GSE36891_POLYIC_TLR3_VS_PAM_TLR2_STIM_PERITONEAL_MACROPHAGE_UP	GSE14769_UNSTIM_VS_40MIN_LPS_BMDM_DN	GSE14769_UNSTIM_VS_60MIN_LPS_BMDM_DN	GSE19923_WT_VS_HEB_AND_E2A_KO_DP_THYMOCYTE_DN		GSE42021_TREG_PLN_VS_CD24HI_TREG_THYMUS_UP	ENK_UV_RESPONSE_KERATINOCYTE_UP	MODULE_1	GSE37605_C57BL6_VS_NOD_FOXP3_FUSION_GFP_TREG_DN		OSWALD_HEMATOPOIETIC_STEM_CELL_IN_COLLAGEN_GEL_UP	CONCANNON_APOPTOSIS_BY_EPOXOMICIN_UP	GSE37605_TREG_VS_TCONV_NOD_FOXP3_FUSION_GFP_UP		GSE42021_CD24HI_TREG_VS_CD24HI_TCONV_THYMUS_DN	BUYTAERT_PHOTODYNAMIC_THERAPY_STRESS_UP			WONG_ADULT_TISSUE_STEM_MODULE									GSE14769_UNSTIM_VS_80MIN_LPS_BMDM_DN				GO_POSITIVE_REGULATION_OF_IMMUNE_SYSTEM_PROCESS			GO_CELLULAR_RESPONSE_TO_ORGANIC_SUBSTANCE		GO_TISSUE_DEVELOPMENT	MODULE_2			GO_REGULATION_OF_IMMUNE_SYSTEM_PROCESS		GSE37605_FOXP3_FUSION_GFP_VS_IRES_GFP_TREG_C57BL6_UP
9592	IER2	immediate early response 2	NAGASHIMA_EGF_SIGNALING_UP	NAGASHIMA_NRG1_SIGNALING_UP	HALLMARK_TNFA_SIGNALING_VIA_NFKB	GSE27434_WT_VS_DNMT1_KO_TREG_DN	GSE36891_POLYIC_TLR3_VS_PAM_TLR2_STIM_PERITONEAL_MACROPHAGE_UP	GSE14769_UNSTIM_VS_40MIN_LPS_BMDM_DN	GSE14769_UNSTIM_VS_60MIN_LPS_BMDM_DN	GSE19923_WT_VS_HEB_AND_E2A_KO_DP_THYMOCYTE_DN		GSE42021_TREG_PLN_VS_CD24HI_TREG_THYMUS_UP	ENK_UV_RESPONSE_KERATINOCYTE_UP		GSE37605_C57BL6_VS_NOD_FOXP3_FUSION_GFP_TREG_DN		OSWALD_HEMATOPOIETIC_STEM_CELL_IN_COLLAGEN_GEL_UP		GSE37605_TREG_VS_TCONV_NOD_FOXP3_FUSION_GFP_UP		GSE42021_CD24HI_TREG_VS_CD24HI_TCONV_THYMUS_DN				WONG_ADULT_TISSUE_STEM_MODULE				NEMETH_INFLAMMATORY_RESPONSE_LPS_UP			DANG_BOUND_BY_MYC		GSE14769_UNSTIM_VS_80MIN_LPS_BMDM_DN					AMIT_EGF_RESPONSE_40_HELA
1844	DUSP2	dual specificity phosphatase 2	NAGASHIMA_EGF_SIGNALING_UP	NAGASHIMA_NRG1_SIGNALING_UP	HALLMARK_TNFA_SIGNALING_VIA_NFKB	GSE27434_WT_VS_DNMT1_KO_TREG_DN	GSE36891_POLYIC_TLR3_VS_PAM_TLR2_STIM_PERITONEAL_MACROPHAGE_UP	GSE14769_UNSTIM_VS_40MIN_LPS_BMDM_DN	GSE14769_UNSTIM_VS_60MIN_LPS_BMDM_DN			GSE42021_TREG_PLN_VS_CD24HI_TREG_THYMUS_UP		MODULE_1			OSWALD_HEMATOPOIETIC_STEM_CELL_IN_COLLAGEN_GEL_UP				GSE42021_CD24HI_TREG_VS_CD24HI_TCONV_THYMUS_DN		GSE19401_NAIVE_VS_IMMUNIZED_MOUSE_PLN_FOLLICULAR_DC_UP		WONG_ADULT_TISSUE_STEM_MODULE											GSE9988_ANTI_TREM1_VS_CTRL_TREATED_MONOCYTES_UP			AMIT_EGF_RESPONSE_40_HELA				GO_TISSUE_DEVELOPMENT			GO_ENZYME_BINDING
3726	JUNB	jun B proto-oncogene	NAGASHIMA_EGF_SIGNALING_UP	NAGASHIMA_NRG1_SIGNALING_UP	HALLMARK_TNFA_SIGNALING_VIA_NFKB	GSE27434_WT_VS_DNMT1_KO_TREG_DN	GSE36891_POLYIC_TLR3_VS_PAM_TLR2_STIM_PERITONEAL_MACROPHAGE_UP	GSE14769_UNSTIM_VS_40MIN_LPS_BMDM_DN		GSE19923_WT_VS_HEB_AND_E2A_KO_DP_THYMOCYTE_DN		GSE42021_TREG_PLN_VS_CD24HI_TREG_THYMUS_UP	ENK_UV_RESPONSE_KERATINOCYTE_UP	MODULE_1	GSE37605_C57BL6_VS_NOD_FOXP3_FUSION_GFP_TREG_DN		OSWALD_HEMATOPOIETIC_STEM_CELL_IN_COLLAGEN_GEL_UP		GSE37605_TREG_VS_TCONV_NOD_FOXP3_FUSION_GFP_UP	NUYTTEN_EZH2_TARGETS_UP	GSE42021_CD24HI_TREG_VS_CD24HI_TCONV_THYMUS_DN		GSE19401_NAIVE_VS_IMMUNIZED_MOUSE_PLN_FOLLICULAR_DC_UP		WONG_ADULT_TISSUE_STEM_MODULE			GARY_CD5_TARGETS_UP				DANG_BOUND_BY_MYC					BOQUEST_STEM_CELL_CULTURED_VS_FRESH_UP		AMIT_EGF_RESPONSE_40_HELA	GO_REGULATION_OF_CELL_PROLIFERATION	GO_CELLULAR_RESPONSE_TO_ORGANIC_SUBSTANCE		GO_TISSUE_DEVELOPMENT	MODULE_2	HSIAO_HOUSEKEEPING_GENES				GSE37605_FOXP3_FUSION_GFP_VS_IRES_GFP_TREG_C57BL6_UP
7538	ZFP36	zinc finger protein 36, C3H type, homolog (mouse)	NAGASHIMA_EGF_SIGNALING_UP	NAGASHIMA_NRG1_SIGNALING_UP	HALLMARK_TNFA_SIGNALING_VIA_NFKB	GSE27434_WT_VS_DNMT1_KO_TREG_DN	GSE36891_POLYIC_TLR3_VS_PAM_TLR2_STIM_PERITONEAL_MACROPHAGE_UP	GSE14769_UNSTIM_VS_40MIN_LPS_BMDM_DN		GSE19923_WT_VS_HEB_AND_E2A_KO_DP_THYMOCYTE_DN			ENK_UV_RESPONSE_KERATINOCYTE_UP		GSE37605_C57BL6_VS_NOD_FOXP3_FUSION_GFP_TREG_DN		OSWALD_HEMATOPOIETIC_STEM_CELL_IN_COLLAGEN_GEL_UP	CONCANNON_APOPTOSIS_BY_EPOXOMICIN_UP	GSE37605_TREG_VS_TCONV_NOD_FOXP3_FUSION_GFP_UP			BUYTAERT_PHOTODYNAMIC_THERAPY_STRESS_UP	GSE19401_NAIVE_VS_IMMUNIZED_MOUSE_PLN_FOLLICULAR_DC_UP												GSE42021_TREG_PLN_VS_CD24INT_TREG_THYMUS_DN		BOQUEST_STEM_CELL_CULTURED_VS_FRESH_UP		AMIT_EGF_RESPONSE_40_HELA						HSIAO_HOUSEKEEPING_GENES	GO_ENZYME_BINDING			GSE37605_FOXP3_FUSION_GFP_VS_IRES_GFP_TREG_C57BL6_UP
3164	NR4A1	nuclear receptor subfamily 4, group A, member 1	NAGASHIMA_EGF_SIGNALING_UP	NAGASHIMA_NRG1_SIGNALING_UP	HALLMARK_TNFA_SIGNALING_VIA_NFKB	GSE27434_WT_VS_DNMT1_KO_TREG_DN	GSE36891_POLYIC_TLR3_VS_PAM_TLR2_STIM_PERITONEAL_MACROPHAGE_UP			GSE19923_WT_VS_HEB_AND_E2A_KO_DP_THYMOCYTE_DN		GSE42021_TREG_PLN_VS_CD24HI_TREG_THYMUS_UP		MODULE_1	GSE37605_C57BL6_VS_NOD_FOXP3_FUSION_GFP_TREG_DN				GSE37605_TREG_VS_TCONV_NOD_FOXP3_FUSION_GFP_UP		GSE42021_CD24HI_TREG_VS_CD24HI_TCONV_THYMUS_DN				WONG_ADULT_TISSUE_STEM_MODULE											GSE9988_ANTI_TREM1_VS_CTRL_TREATED_MONOCYTES_UP			AMIT_EGF_RESPONSE_40_HELA	GO_REGULATION_OF_CELL_PROLIFERATION	GO_CELLULAR_RESPONSE_TO_ORGANIC_SUBSTANCE			MODULE_2					GSE37605_FOXP3_FUSION_GFP_VS_IRES_GFP_TREG_C57BL6_UP
4609	MYC	v-myc myelocytomatosis viral oncogene homolog (avian)	NAGASHIMA_EGF_SIGNALING_UP	NAGASHIMA_NRG1_SIGNALING_UP	HALLMARK_TNFA_SIGNALING_VIA_NFKB	GSE27434_WT_VS_DNMT1_KO_TREG_DN		GSE14769_UNSTIM_VS_40MIN_LPS_BMDM_DN	GSE14769_UNSTIM_VS_60MIN_LPS_BMDM_DN	GSE19923_WT_VS_HEB_AND_E2A_KO_DP_THYMOCYTE_DN		GSE42021_TREG_PLN_VS_CD24HI_TREG_THYMUS_UP		MODULE_1	GSE37605_C57BL6_VS_NOD_FOXP3_FUSION_GFP_TREG_DN						GSE42021_CD24HI_TREG_VS_CD24HI_TCONV_THYMUS_DN											DANG_BOUND_BY_MYC		GSE14769_UNSTIM_VS_80MIN_LPS_BMDM_DN			BOQUEST_STEM_CELL_CULTURED_VS_FRESH_UP			GO_REGULATION_OF_CELL_PROLIFERATION			GO_TISSUE_DEVELOPMENT				GO_REGULATION_OF_IMMUNE_SYSTEM_PROCESS	GO_POSITIVE_REGULATION_OF_RESPONSE_TO_STIMULUS	GSE37605_FOXP3_FUSION_GFP_VS_IRES_GFP_TREG_C57BL6_UP
467	ATF3	activating transcription factor 3	NAGASHIMA_EGF_SIGNALING_UP	NAGASHIMA_NRG1_SIGNALING_UP	HALLMARK_TNFA_SIGNALING_VIA_NFKB		GSE36891_POLYIC_TLR3_VS_PAM_TLR2_STIM_PERITONEAL_MACROPHAGE_UP	GSE14769_UNSTIM_VS_40MIN_LPS_BMDM_DN	GSE14769_UNSTIM_VS_60MIN_LPS_BMDM_DN	GSE19923_WT_VS_HEB_AND_E2A_KO_DP_THYMOCYTE_DN			ENK_UV_RESPONSE_KERATINOCYTE_UP	MODULE_1	GSE37605_C57BL6_VS_NOD_FOXP3_FUSION_GFP_TREG_DN		OSWALD_HEMATOPOIETIC_STEM_CELL_IN_COLLAGEN_GEL_UP	CONCANNON_APOPTOSIS_BY_EPOXOMICIN_UP	GSE37605_TREG_VS_TCONV_NOD_FOXP3_FUSION_GFP_UP	NUYTTEN_EZH2_TARGETS_UP		BUYTAERT_PHOTODYNAMIC_THERAPY_STRESS_UP	GSE19401_NAIVE_VS_IMMUNIZED_MOUSE_PLN_FOLLICULAR_DC_UP		WONG_ADULT_TISSUE_STEM_MODULE	KRIGE_RESPONSE_TO_TOSEDOSTAT_24HR_UP			NEMETH_INFLAMMATORY_RESPONSE_LPS_UP		KRIGE_RESPONSE_TO_TOSEDOSTAT_6HR_UP			GSE14769_UNSTIM_VS_80MIN_LPS_BMDM_DN		GSE9988_ANTI_TREM1_VS_CTRL_TREATED_MONOCYTES_UP	BOQUEST_STEM_CELL_CULTURED_VS_FRESH_UP		AMIT_EGF_RESPONSE_40_HELA	GO_REGULATION_OF_CELL_PROLIFERATION	GO_CELLULAR_RESPONSE_TO_ORGANIC_SUBSTANCE	HALLMARK_APOPTOSIS	GO_TISSUE_DEVELOPMENT	MODULE_2				GO_POSITIVE_REGULATION_OF_RESPONSE_TO_STIMULUS	GSE37605_FOXP3_FUSION_GFP_VS_IRES_GFP_TREG_C57BL6_UP
3725	JUN	jun proto-oncogene	NAGASHIMA_EGF_SIGNALING_UP	NAGASHIMA_NRG1_SIGNALING_UP	HALLMARK_TNFA_SIGNALING_VIA_NFKB		GSE36891_POLYIC_TLR3_VS_PAM_TLR2_STIM_PERITONEAL_MACROPHAGE_UP	GSE14769_UNSTIM_VS_40MIN_LPS_BMDM_DN	GSE14769_UNSTIM_VS_60MIN_LPS_BMDM_DN				ENK_UV_RESPONSE_KERATINOCYTE_UP	MODULE_1	GSE37605_C57BL6_VS_NOD_FOXP3_FUSION_GFP_TREG_DN		OSWALD_HEMATOPOIETIC_STEM_CELL_IN_COLLAGEN_GEL_UP	CONCANNON_APOPTOSIS_BY_EPOXOMICIN_UP	GSE37605_TREG_VS_TCONV_NOD_FOXP3_FUSION_GFP_UP	NUYTTEN_EZH2_TARGETS_UP					WONG_ADULT_TISSUE_STEM_MODULE											GSE9988_ANTI_TREM1_VS_CTRL_TREATED_MONOCYTES_UP	BOQUEST_STEM_CELL_CULTURED_VS_FRESH_UP	GO_POSITIVE_REGULATION_OF_IMMUNE_SYSTEM_PROCESS	AMIT_EGF_RESPONSE_40_HELA	GO_REGULATION_OF_CELL_PROLIFERATION	GO_CELLULAR_RESPONSE_TO_ORGANIC_SUBSTANCE	HALLMARK_APOPTOSIS	GO_TISSUE_DEVELOPMENT	MODULE_2		GO_ENZYME_BINDING	GO_REGULATION_OF_IMMUNE_SYSTEM_PROCESS	GO_POSITIVE_REGULATION_OF_RESPONSE_TO_STIMULUS	GSE37605_FOXP3_FUSION_GFP_VS_IRES_GFP_TREG_C57BL6_UP
8013	NR4A3	nuclear receptor subfamily 4, group A, member 3	NAGASHIMA_EGF_SIGNALING_UP	NAGASHIMA_NRG1_SIGNALING_UP	HALLMARK_TNFA_SIGNALING_VIA_NFKB		GSE36891_POLYIC_TLR3_VS_PAM_TLR2_STIM_PERITONEAL_MACROPHAGE_UP								GSE37605_C57BL6_VS_NOD_FOXP3_FUSION_GFP_TREG_DN				GSE37605_TREG_VS_TCONV_NOD_FOXP3_FUSION_GFP_UP																			GO_POSITIVE_REGULATION_OF_IMMUNE_SYSTEM_PROCESS		GO_REGULATION_OF_CELL_PROLIFERATION	GO_CELLULAR_RESPONSE_TO_ORGANIC_SUBSTANCE		GO_TISSUE_DEVELOPMENT			GO_ENZYME_BINDING	GO_REGULATION_OF_IMMUNE_SYSTEM_PROCESS	GO_POSITIVE_REGULATION_OF_RESPONSE_TO_STIMULUS	GSE37605_FOXP3_FUSION_GFP_VS_IRES_GFP_TREG_C57BL6_UP
4170	MCL1	myeloid cell leukemia sequence 1 (BCL2-related)	NAGASHIMA_EGF_SIGNALING_UP	NAGASHIMA_NRG1_SIGNALING_UP	HALLMARK_TNFA_SIGNALING_VIA_NFKB			GSE14769_UNSTIM_VS_40MIN_LPS_BMDM_DN	GSE14769_UNSTIM_VS_60MIN_LPS_BMDM_DN								OSWALD_HEMATOPOIETIC_STEM_CELL_IN_COLLAGEN_GEL_UP			NUYTTEN_EZH2_TARGETS_UP						KRIGE_RESPONSE_TO_TOSEDOSTAT_24HR_UP					KRIGE_RESPONSE_TO_TOSEDOSTAT_6HR_UP	DANG_BOUND_BY_MYC		GSE14769_UNSTIM_VS_80MIN_LPS_BMDM_DN	GSE42021_TREG_PLN_VS_CD24INT_TREG_THYMUS_DN							HALLMARK_APOPTOSIS						GO_POSITIVE_REGULATION_OF_RESPONSE_TO_STIMULUS
7071	KLF10	Kruppel-like factor 10	NAGASHIMA_EGF_SIGNALING_UP	NAGASHIMA_NRG1_SIGNALING_UP	HALLMARK_TNFA_SIGNALING_VIA_NFKB									MODULE_1								BUYTAERT_PHOTODYNAMIC_THERAPY_STRESS_UP			WONG_ADULT_TISSUE_STEM_MODULE	KRIGE_RESPONSE_TO_TOSEDOSTAT_24HR_UP					KRIGE_RESPONSE_TO_TOSEDOSTAT_6HR_UP					GSE9988_ANTI_TREM1_VS_CTRL_TREATED_MONOCYTES_UP		GO_POSITIVE_REGULATION_OF_IMMUNE_SYSTEM_PROCESS		GO_REGULATION_OF_CELL_PROLIFERATION	GO_CELLULAR_RESPONSE_TO_ORGANIC_SUBSTANCE		GO_TISSUE_DEVELOPMENT				GO_REGULATION_OF_IMMUNE_SYSTEM_PROCESS
3337	DNAJB1	DnaJ (Hsp40) homolog, subfamily B, member 1	NAGASHIMA_EGF_SIGNALING_UP	NAGASHIMA_NRG1_SIGNALING_UP						GSE19923_WT_VS_HEB_AND_E2A_KO_DP_THYMOCYTE_DN								CONCANNON_APOPTOSIS_BY_EPOXOMICIN_UP				BUYTAERT_PHOTODYNAMIC_THERAPY_STRESS_UP	GSE19401_NAIVE_VS_IMMUNIZED_MOUSE_PLN_FOLLICULAR_DC_UP														BOQUEST_STEM_CELL_CULTURED_VS_FRESH_UP									GO_ENZYME_BINDING
51330	TNFRSF12A	tumor necrosis factor receptor superfamily, member 12A	NAGASHIMA_EGF_SIGNALING_UP	NAGASHIMA_NRG1_SIGNALING_UP																																					GO_CELLULAR_RESPONSE_TO_ORGANIC_SUBSTANCE	HALLMARK_APOPTOSIS						GO_POSITIVE_REGULATION_OF_RESPONSE_TO_STIMULUS
6446	SGK1	serum/glucocorticoid regulated kinase 1		NAGASHIMA_NRG1_SIGNALING_UP	HALLMARK_TNFA_SIGNALING_VIA_NFKB	GSE27434_WT_VS_DNMT1_KO_TREG_DN	GSE36891_POLYIC_TLR3_VS_PAM_TLR2_STIM_PERITONEAL_MACROPHAGE_UP	GSE14769_UNSTIM_VS_40MIN_LPS_BMDM_DN	GSE14769_UNSTIM_VS_60MIN_LPS_BMDM_DN	GSE19923_WT_VS_HEB_AND_E2A_KO_DP_THYMOCYTE_DN		GSE42021_TREG_PLN_VS_CD24HI_TREG_THYMUS_UP	ENK_UV_RESPONSE_KERATINOCYTE_UP	MODULE_1			OSWALD_HEMATOPOIETIC_STEM_CELL_IN_COLLAGEN_GEL_UP		GSE37605_TREG_VS_TCONV_NOD_FOXP3_FUSION_GFP_UP	NUYTTEN_EZH2_TARGETS_UP	GSE42021_CD24HI_TREG_VS_CD24HI_TCONV_THYMUS_DN						ONKEN_UVEAL_MELANOMA_UP									GSE9988_ANTI_TREM1_VS_CTRL_TREATED_MONOCYTES_UP			AMIT_EGF_RESPONSE_40_HELA	GO_REGULATION_OF_CELL_PROLIFERATION	GO_CELLULAR_RESPONSE_TO_ORGANIC_SUBSTANCE					GO_ENZYME_BINDING			GSE37605_FOXP3_FUSION_GFP_VS_IRES_GFP_TREG_C57BL6_UP
1983	EIF5	eukaryotic translation initiation factor 5		NAGASHIMA_NRG1_SIGNALING_UP		GSE27434_WT_VS_DNMT1_KO_TREG_DN						GSE42021_TREG_PLN_VS_CD24HI_TREG_THYMUS_UP	ENK_UV_RESPONSE_KERATINOCYTE_UP					CONCANNON_APOPTOSIS_BY_EPOXOMICIN_UP		NUYTTEN_EZH2_TARGETS_UP		BUYTAERT_PHOTODYNAMIC_THERAPY_STRESS_UP				KRIGE_RESPONSE_TO_TOSEDOSTAT_24HR_UP					KRIGE_RESPONSE_TO_TOSEDOSTAT_6HR_UP						BOQUEST_STEM_CELL_CULTURED_VS_FRESH_UP
9518	GDF15	growth differentiation factor 15		NAGASHIMA_NRG1_SIGNALING_UP			GSE36891_POLYIC_TLR3_VS_PAM_TLR2_STIM_PERITONEAL_MACROPHAGE_UP	GSE14769_UNSTIM_VS_40MIN_LPS_BMDM_DN	GSE14769_UNSTIM_VS_60MIN_LPS_BMDM_DN									CONCANNON_APOPTOSIS_BY_EPOXOMICIN_UP		NUYTTEN_EZH2_TARGETS_UP		BUYTAERT_PHOTODYNAMIC_THERAPY_STRESS_UP					ONKEN_UVEAL_MELANOMA_UP							GSE14769_UNSTIM_VS_80MIN_LPS_BMDM_DN			BOQUEST_STEM_CELL_CULTURED_VS_FRESH_UP				GO_CELLULAR_RESPONSE_TO_ORGANIC_SUBSTANCE			MODULE_2				GO_POSITIVE_REGULATION_OF_RESPONSE_TO_STIMULUS
7763	ZFAND5	zinc finger, AN1-type domain 5		NAGASHIMA_NRG1_SIGNALING_UP				GSE14769_UNSTIM_VS_40MIN_LPS_BMDM_DN	GSE14769_UNSTIM_VS_60MIN_LPS_BMDM_DN	GSE19923_WT_VS_HEB_AND_E2A_KO_DP_THYMOCYTE_DN	IGLESIAS_E2F_TARGETS_UP				GSE37605_C57BL6_VS_NOD_FOXP3_FUSION_GFP_TREG_DN																			GSE14769_UNSTIM_VS_80MIN_LPS_BMDM_DN									GO_TISSUE_DEVELOPMENT
8878	SQSTM1	sequestosome 1			HALLMARK_TNFA_SIGNALING_VIA_NFKB	GSE27434_WT_VS_DNMT1_KO_TREG_DN		GSE14769_UNSTIM_VS_40MIN_LPS_BMDM_DN	GSE14769_UNSTIM_VS_60MIN_LPS_BMDM_DN			GSE42021_TREG_PLN_VS_CD24HI_TREG_THYMUS_UP						CONCANNON_APOPTOSIS_BY_EPOXOMICIN_UP		NUYTTEN_EZH2_TARGETS_UP		BUYTAERT_PHOTODYNAMIC_THERAPY_STRESS_UP				KRIGE_RESPONSE_TO_TOSEDOSTAT_24HR_UP		GARY_CD5_TARGETS_UP	NEMETH_INFLAMMATORY_RESPONSE_LPS_UP			DANG_BOUND_BY_MYC	GO_INTRACELLULAR_VESICLE	GSE14769_UNSTIM_VS_80MIN_LPS_BMDM_DN								HALLMARK_APOPTOSIS			HSIAO_HOUSEKEEPING_GENES	GO_ENZYME_BINDING		GO_POSITIVE_REGULATION_OF_RESPONSE_TO_STIMULUS
1026	CDKN1A	cyclin-dependent kinase inhibitor 1A (p21, Cip1)			HALLMARK_TNFA_SIGNALING_VIA_NFKB	GSE27434_WT_VS_DNMT1_KO_TREG_DN						GSE42021_TREG_PLN_VS_CD24HI_TREG_THYMUS_UP	ENK_UV_RESPONSE_KERATINOCYTE_UP	MODULE_1			OSWALD_HEMATOPOIETIC_STEM_CELL_IN_COLLAGEN_GEL_UP	CONCANNON_APOPTOSIS_BY_EPOXOMICIN_UP		NUYTTEN_EZH2_TARGETS_UP	GSE42021_CD24HI_TREG_VS_CD24HI_TCONV_THYMUS_DN	BUYTAERT_PHOTODYNAMIC_THERAPY_STRESS_UP	GSE19401_NAIVE_VS_IMMUNIZED_MOUSE_PLN_FOLLICULAR_DC_UP		WONG_ADULT_TISSUE_STEM_MODULE	KRIGE_RESPONSE_TO_TOSEDOSTAT_24HR_UP	ONKEN_UVEAL_MELANOMA_UP	GARY_CD5_TARGETS_UP	NEMETH_INFLAMMATORY_RESPONSE_LPS_UP		KRIGE_RESPONSE_TO_TOSEDOSTAT_6HR_UP					GSE9988_ANTI_TREM1_VS_CTRL_TREATED_MONOCYTES_UP		GO_POSITIVE_REGULATION_OF_IMMUNE_SYSTEM_PROCESS		GO_REGULATION_OF_CELL_PROLIFERATION		HALLMARK_APOPTOSIS	GO_TISSUE_DEVELOPMENT	MODULE_2		GO_ENZYME_BINDING	GO_REGULATION_OF_IMMUNE_SYSTEM_PROCESS
6347	CCL2	chemokine (C-C motif) ligand 2			HALLMARK_TNFA_SIGNALING_VIA_NFKB		GSE36891_POLYIC_TLR3_VS_PAM_TLR2_STIM_PERITONEAL_MACROPHAGE_UP	GSE14769_UNSTIM_VS_40MIN_LPS_BMDM_DN						MODULE_1	GSE37605_C57BL6_VS_NOD_FOXP3_FUSION_GFP_TREG_DN		OSWALD_HEMATOPOIETIC_STEM_CELL_IN_COLLAGEN_GEL_UP		GSE37605_TREG_VS_TCONV_NOD_FOXP3_FUSION_GFP_UP							KRIGE_RESPONSE_TO_TOSEDOSTAT_24HR_UP					KRIGE_RESPONSE_TO_TOSEDOSTAT_6HR_UP		GO_INTRACELLULAR_VESICLE				BOQUEST_STEM_CELL_CULTURED_VS_FRESH_UP	GO_POSITIVE_REGULATION_OF_IMMUNE_SYSTEM_PROCESS		GO_REGULATION_OF_CELL_PROLIFERATION	GO_CELLULAR_RESPONSE_TO_ORGANIC_SUBSTANCE			MODULE_2			GO_REGULATION_OF_IMMUNE_SYSTEM_PROCESS	GO_POSITIVE_REGULATION_OF_RESPONSE_TO_STIMULUS	GSE37605_FOXP3_FUSION_GFP_VS_IRES_GFP_TREG_C57BL6_UP
6303	SAT1	spermidine/spermine N1-acetyltransferase 1			HALLMARK_TNFA_SIGNALING_VIA_NFKB						IGLESIAS_E2F_TARGETS_UP							CONCANNON_APOPTOSIS_BY_EPOXOMICIN_UP		NUYTTEN_EZH2_TARGETS_UP		BUYTAERT_PHOTODYNAMIC_THERAPY_STRESS_UP						GARY_CD5_TARGETS_UP	NEMETH_INFLAMMATORY_RESPONSE_LPS_UP						GSE42021_TREG_PLN_VS_CD24INT_TREG_THYMUS_DN					GO_REGULATION_OF_CELL_PROLIFERATION		HALLMARK_APOPTOSIS
6890	TAP1	transporter 1, ATP-binding cassette, sub-family B (MDR/TAP)			HALLMARK_TNFA_SIGNALING_VIA_NFKB											GO_ANTIGEN_PROCESSING_AND_PRESENTATION_OF_ENDOGENOUS_ANTIGEN				NUYTTEN_EZH2_TARGETS_UP				GO_ANTIGEN_PROCESSING_AND_PRESENTATION_OF_ENDOGENOUS_PEPTIDE_ANTIGEN		KRIGE_RESPONSE_TO_TOSEDOSTAT_24HR_UP			NEMETH_INFLAMMATORY_RESPONSE_LPS_UP	KEGG_ANTIGEN_PROCESSING_AND_PRESENTATION	KRIGE_RESPONSE_TO_TOSEDOSTAT_6HR_UP				GSE42021_TREG_PLN_VS_CD24INT_TREG_THYMUS_DN			GO_POSITIVE_REGULATION_OF_IMMUNE_SYSTEM_PROCESS				HALLMARK_APOPTOSIS					GO_REGULATION_OF_IMMUNE_SYSTEM_PROCESS
2107	ETF1	eukaryotic translation termination factor 1				GSE27434_WT_VS_DNMT1_KO_TREG_DN			GSE14769_UNSTIM_VS_60MIN_LPS_BMDM_DN			GSE42021_TREG_PLN_VS_CD24HI_TREG_THYMUS_UP									GSE42021_CD24HI_TREG_VS_CD24HI_TCONV_THYMUS_DN								NEMETH_INFLAMMATORY_RESPONSE_LPS_UP			DANG_BOUND_BY_MYC		GSE14769_UNSTIM_VS_80MIN_LPS_BMDM_DN		GSE9988_ANTI_TREM1_VS_CTRL_TREATED_MONOCYTES_UP						HALLMARK_APOPTOSIS
1655	DDX5	DEAD (Asp-Glu-Ala-Asp) box polypeptide 5				GSE27434_WT_VS_DNMT1_KO_TREG_DN			GSE14769_UNSTIM_VS_60MIN_LPS_BMDM_DN			GSE42021_TREG_PLN_VS_CD24HI_TREG_THYMUS_UP									GSE42021_CD24HI_TREG_VS_CD24HI_TCONV_THYMUS_DN											DANG_BOUND_BY_MYC				GSE9988_ANTI_TREM1_VS_CTRL_TREATED_MONOCYTES_UP									HSIAO_HOUSEKEEPING_GENES	GO_ENZYME_BINDING		GO_POSITIVE_REGULATION_OF_RESPONSE_TO_STIMULUS
23452	ANGPTL2	angiopoietin-like 2				GSE27434_WT_VS_DNMT1_KO_TREG_DN				GSE19923_WT_VS_HEB_AND_E2A_KO_DP_THYMOCYTE_DN	IGLESIAS_E2F_TARGETS_UP	GSE42021_TREG_PLN_VS_CD24HI_TREG_THYMUS_UP		MODULE_1							GSE42021_CD24HI_TREG_VS_CD24HI_TCONV_THYMUS_DN																BOQUEST_STEM_CELL_CULTURED_VS_FRESH_UP
29950	SERTAD1	SERTA domain containing 1				GSE27434_WT_VS_DNMT1_KO_TREG_DN				GSE19923_WT_VS_HEB_AND_E2A_KO_DP_THYMOCYTE_DN										NUYTTEN_EZH2_TARGETS_UP					WONG_ADULT_TISSUE_STEM_MODULE							DANG_BOUND_BY_MYC								GO_REGULATION_OF_CELL_PROLIFERATION
3320	HSP90AA1	heat shock protein 90kDa alpha (cytosolic), class A member 1				GSE27434_WT_VS_DNMT1_KO_TREG_DN					IGLESIAS_E2F_TARGETS_UP	GSE42021_TREG_PLN_VS_CD24HI_TREG_THYMUS_UP									GSE42021_CD24HI_TREG_VS_CD24HI_TCONV_THYMUS_DN	BUYTAERT_PHOTODYNAMIC_THERAPY_STRESS_UP								KEGG_ANTIGEN_PROCESSING_AND_PRESENTATION			GO_INTRACELLULAR_VESICLE					GO_POSITIVE_REGULATION_OF_IMMUNE_SYSTEM_PROCESS							HSIAO_HOUSEKEEPING_GENES	GO_ENZYME_BINDING	GO_REGULATION_OF_IMMUNE_SYSTEM_PROCESS	GO_POSITIVE_REGULATION_OF_RESPONSE_TO_STIMULUS
55824	PAG1	phosphoprotein associated with glycosphingolipid microdomains 1				GSE27434_WT_VS_DNMT1_KO_TREG_DN																				KRIGE_RESPONSE_TO_TOSEDOSTAT_24HR_UP					KRIGE_RESPONSE_TO_TOSEDOSTAT_6HR_UP							GO_POSITIVE_REGULATION_OF_IMMUNE_SYSTEM_PROCESS								GO_ENZYME_BINDING	GO_REGULATION_OF_IMMUNE_SYSTEM_PROCESS	GO_POSITIVE_REGULATION_OF_RESPONSE_TO_STIMULUS
3303	HSPA1A	heat shock 70kDa protein 1A					GSE36891_POLYIC_TLR3_VS_PAM_TLR2_STIM_PERITONEAL_MACROPHAGE_UP	GSE14769_UNSTIM_VS_40MIN_LPS_BMDM_DN	GSE14769_UNSTIM_VS_60MIN_LPS_BMDM_DN									CONCANNON_APOPTOSIS_BY_EPOXOMICIN_UP	GSE37605_TREG_VS_TCONV_NOD_FOXP3_FUSION_GFP_UP				GSE19401_NAIVE_VS_IMMUNIZED_MOUSE_PLN_FOLLICULAR_DC_UP		WONG_ADULT_TISSUE_STEM_MODULE					KEGG_ANTIGEN_PROCESSING_AND_PRESENTATION				GSE14769_UNSTIM_VS_80MIN_LPS_BMDM_DN				GO_POSITIVE_REGULATION_OF_IMMUNE_SYSTEM_PROCESS								GO_ENZYME_BINDING	GO_REGULATION_OF_IMMUNE_SYSTEM_PROCESS	GO_POSITIVE_REGULATION_OF_RESPONSE_TO_STIMULUS
3021	H3F3B	H3 histone, family 3B (H3.3B)					GSE36891_POLYIC_TLR3_VS_PAM_TLR2_STIM_PERITONEAL_MACROPHAGE_UP								GSE37605_C57BL6_VS_NOD_FOXP3_FUSION_GFP_TREG_DN		OSWALD_HEMATOPOIETIC_STEM_CELL_IN_COLLAGEN_GEL_UP																												HSIAO_HOUSEKEEPING_GENES
84275	SLC25A33	solute carrier family 25, member 33					GSE36891_POLYIC_TLR3_VS_PAM_TLR2_STIM_PERITONEAL_MACROPHAGE_UP								GSE37605_C57BL6_VS_NOD_FOXP3_FUSION_GFP_TREG_DN				GSE37605_TREG_VS_TCONV_NOD_FOXP3_FUSION_GFP_UP																					GO_REGULATION_OF_CELL_PROLIFERATION	GO_CELLULAR_RESPONSE_TO_ORGANIC_SUBSTANCE								GSE37605_FOXP3_FUSION_GFP_VS_IRES_GFP_TREG_C57BL6_UP
1164	CKS2	CDC28 protein kinase regulatory subunit 2						GSE14769_UNSTIM_VS_40MIN_LPS_BMDM_DN															GSE19401_NAIVE_VS_IMMUNIZED_MOUSE_PLN_FOLLICULAR_DC_UP				ONKEN_UVEAL_MELANOMA_UP					DANG_BOUND_BY_MYC				GSE9988_ANTI_TREM1_VS_CTRL_TREATED_MONOCYTES_UP
26118	WSB1	WD repeat and SOCS box containing 1							GSE14769_UNSTIM_VS_60MIN_LPS_BMDM_DN	GSE19923_WT_VS_HEB_AND_E2A_KO_DP_THYMOCYTE_DN												BUYTAERT_PHOTODYNAMIC_THERAPY_STRESS_UP				KRIGE_RESPONSE_TO_TOSEDOSTAT_24HR_UP	ONKEN_UVEAL_MELANOMA_UP	GARY_CD5_TARGETS_UP	NEMETH_INFLAMMATORY_RESPONSE_LPS_UP		KRIGE_RESPONSE_TO_TOSEDOSTAT_6HR_UP			GSE14769_UNSTIM_VS_80MIN_LPS_BMDM_DN
3106	HLA-B	major histocompatibility complex, class I, B							GSE14769_UNSTIM_VS_60MIN_LPS_BMDM_DN							GO_ANTIGEN_PROCESSING_AND_PRESENTATION_OF_ENDOGENOUS_ANTIGEN				NUYTTEN_EZH2_TARGETS_UP				GO_ANTIGEN_PROCESSING_AND_PRESENTATION_OF_ENDOGENOUS_PEPTIDE_ANTIGEN			ONKEN_UVEAL_MELANOMA_UP			KEGG_ANTIGEN_PROCESSING_AND_PRESENTATION			GO_INTRACELLULAR_VESICLE		GSE42021_TREG_PLN_VS_CD24INT_TREG_THYMUS_DN			GO_POSITIVE_REGULATION_OF_IMMUNE_SYSTEM_PROCESS			GO_CELLULAR_RESPONSE_TO_ORGANIC_SUBSTANCE						GO_REGULATION_OF_IMMUNE_SYSTEM_PROCESS	GO_POSITIVE_REGULATION_OF_RESPONSE_TO_STIMULUS
4651	MYO10	myosin X								GSE19923_WT_VS_HEB_AND_E2A_KO_DP_THYMOCYTE_DN					GSE37605_C57BL6_VS_NOD_FOXP3_FUSION_GFP_TREG_DN														NEMETH_INFLAMMATORY_RESPONSE_LPS_UP								BOQUEST_STEM_CELL_CULTURED_VS_FRESH_UP	GO_POSITIVE_REGULATION_OF_IMMUNE_SYSTEM_PROCESS									GO_REGULATION_OF_IMMUNE_SYSTEM_PROCESS	GO_POSITIVE_REGULATION_OF_RESPONSE_TO_STIMULUS
6421	SFPQ	splicing factor proline/glutamine-rich								GSE19923_WT_VS_HEB_AND_E2A_KO_DP_THYMOCYTE_DN												BUYTAERT_PHOTODYNAMIC_THERAPY_STRESS_UP	GSE19401_NAIVE_VS_IMMUNIZED_MOUSE_PLN_FOLLICULAR_DC_UP				ONKEN_UVEAL_MELANOMA_UP																			GO_ENZYME_BINDING		GO_POSITIVE_REGULATION_OF_RESPONSE_TO_STIMULUS
4144	MAT2A	methionine adenosyltransferase II, alpha								GSE19923_WT_VS_HEB_AND_E2A_KO_DP_THYMOCYTE_DN																						DANG_BOUND_BY_MYC
567	B2M	beta-2-microglobulin									IGLESIAS_E2F_TARGETS_UP		ENK_UV_RESPONSE_KERATINOCYTE_UP			GO_ANTIGEN_PROCESSING_AND_PRESENTATION_OF_ENDOGENOUS_ANTIGEN				NUYTTEN_EZH2_TARGETS_UP				GO_ANTIGEN_PROCESSING_AND_PRESENTATION_OF_ENDOGENOUS_PEPTIDE_ANTIGEN	WONG_ADULT_TISSUE_STEM_MODULE		ONKEN_UVEAL_MELANOMA_UP			KEGG_ANTIGEN_PROCESSING_AND_PRESENTATION			GO_INTRACELLULAR_VESICLE		GSE42021_TREG_PLN_VS_CD24INT_TREG_THYMUS_DN			GO_POSITIVE_REGULATION_OF_IMMUNE_SYSTEM_PROCESS			GO_CELLULAR_RESPONSE_TO_ORGANIC_SUBSTANCE				HSIAO_HOUSEKEEPING_GENES		GO_REGULATION_OF_IMMUNE_SYSTEM_PROCESS	GO_POSITIVE_REGULATION_OF_RESPONSE_TO_STIMULUS
9445	ITM2B	integral membrane protein 2B									IGLESIAS_E2F_TARGETS_UP		ENK_UV_RESPONSE_KERATINOCYTE_UP													KRIGE_RESPONSE_TO_TOSEDOSTAT_24HR_UP					KRIGE_RESPONSE_TO_TOSEDOSTAT_6HR_UP		GO_INTRACELLULAR_VESICLE		GSE42021_TREG_PLN_VS_CD24INT_TREG_THYMUS_DN
4000	LMNA	lamin A/C									IGLESIAS_E2F_TARGETS_UP			MODULE_1				CONCANNON_APOPTOSIS_BY_EPOXOMICIN_UP					GSE19401_NAIVE_VS_IMMUNIZED_MOUSE_PLN_FOLLICULAR_DC_UP									DANG_BOUND_BY_MYC									GO_CELLULAR_RESPONSE_TO_ORGANIC_SUBSTANCE	HALLMARK_APOPTOSIS	GO_TISSUE_DEVELOPMENT			GO_ENZYME_BINDING
2012	EMP1	epithelial membrane protein 1									IGLESIAS_E2F_TARGETS_UP			MODULE_1									GSE19401_NAIVE_VS_IMMUNIZED_MOUSE_PLN_FOLLICULAR_DC_UP		WONG_ADULT_TISSUE_STEM_MODULE		ONKEN_UVEAL_MELANOMA_UP					DANG_BOUND_BY_MYC										HALLMARK_APOPTOSIS	GO_TISSUE_DEVELOPMENT	MODULE_2
4237	MFAP2	microfibrillar-associated protein 2									IGLESIAS_E2F_TARGETS_UP			MODULE_1
972	CD74	CD74 molecule, major histocompatibility complex, class II invariant chain									IGLESIAS_E2F_TARGETS_UP					GO_ANTIGEN_PROCESSING_AND_PRESENTATION_OF_ENDOGENOUS_ANTIGEN											ONKEN_UVEAL_MELANOMA_UP	GARY_CD5_TARGETS_UP		KEGG_ANTIGEN_PROCESSING_AND_PRESENTATION			GO_INTRACELLULAR_VESICLE		GSE42021_TREG_PLN_VS_CD24INT_TREG_THYMUS_DN			GO_POSITIVE_REGULATION_OF_IMMUNE_SYSTEM_PROCESS		GO_REGULATION_OF_CELL_PROLIFERATION	GO_CELLULAR_RESPONSE_TO_ORGANIC_SUBSTANCE				HSIAO_HOUSEKEEPING_GENES	GO_ENZYME_BINDING	GO_REGULATION_OF_IMMUNE_SYSTEM_PROCESS	GO_POSITIVE_REGULATION_OF_RESPONSE_TO_STIMULUS
5176	SERPINF1	serpin peptidase inhibitor, clade F (alpha-2 antiplasmin, pigment epithelium derived factor), member 1									IGLESIAS_E2F_TARGETS_UP														WONG_ADULT_TISSUE_STEM_MODULE								GO_INTRACELLULAR_VESICLE				BOQUEST_STEM_CELL_CULTURED_VS_FRESH_UP			GO_REGULATION_OF_CELL_PROLIFERATION	GO_CELLULAR_RESPONSE_TO_ORGANIC_SUBSTANCE
1522	CTSZ	cathepsin Z									IGLESIAS_E2F_TARGETS_UP														WONG_ADULT_TISSUE_STEM_MODULE								GO_INTRACELLULAR_VESICLE										GO_TISSUE_DEVELOPMENT
7114	TMSB4X	thymosin beta 4, X-linked									IGLESIAS_E2F_TARGETS_UP																						GO_INTRACELLULAR_VESICLE												HSIAO_HOUSEKEEPING_GENES
10563	CXCL13	chemokine (C-X-C motif) ligand 13									IGLESIAS_E2F_TARGETS_UP																											GO_POSITIVE_REGULATION_OF_IMMUNE_SYSTEM_PROCESS		GO_REGULATION_OF_CELL_PROLIFERATION	GO_CELLULAR_RESPONSE_TO_ORGANIC_SUBSTANCE						GO_REGULATION_OF_IMMUNE_SYSTEM_PROCESS	GO_POSITIVE_REGULATION_OF_RESPONSE_TO_STIMULUS
3105	HLA-A	major histocompatibility complex, class I, A										GSE42021_TREG_PLN_VS_CD24HI_TREG_THYMUS_UP	ENK_UV_RESPONSE_KERATINOCYTE_UP			GO_ANTIGEN_PROCESSING_AND_PRESENTATION_OF_ENDOGENOUS_ANTIGEN								GO_ANTIGEN_PROCESSING_AND_PRESENTATION_OF_ENDOGENOUS_PEPTIDE_ANTIGEN		KRIGE_RESPONSE_TO_TOSEDOSTAT_24HR_UP				KEGG_ANTIGEN_PROCESSING_AND_PRESENTATION	KRIGE_RESPONSE_TO_TOSEDOSTAT_6HR_UP		GO_INTRACELLULAR_VESICLE		GSE42021_TREG_PLN_VS_CD24INT_TREG_THYMUS_DN			GO_POSITIVE_REGULATION_OF_IMMUNE_SYSTEM_PROCESS		GO_REGULATION_OF_CELL_PROLIFERATION	GO_CELLULAR_RESPONSE_TO_ORGANIC_SUBSTANCE				HSIAO_HOUSEKEEPING_GENES		GO_REGULATION_OF_IMMUNE_SYSTEM_PROCESS	GO_POSITIVE_REGULATION_OF_RESPONSE_TO_STIMULUS
3133	HLA-E	major histocompatibility complex, class I, E											ENK_UV_RESPONSE_KERATINOCYTE_UP			GO_ANTIGEN_PROCESSING_AND_PRESENTATION_OF_ENDOGENOUS_ANTIGEN				NUYTTEN_EZH2_TARGETS_UP	GSE42021_CD24HI_TREG_VS_CD24HI_TCONV_THYMUS_DN			GO_ANTIGEN_PROCESSING_AND_PRESENTATION_OF_ENDOGENOUS_PEPTIDE_ANTIGEN		KRIGE_RESPONSE_TO_TOSEDOSTAT_24HR_UP	ONKEN_UVEAL_MELANOMA_UP	GARY_CD5_TARGETS_UP		KEGG_ANTIGEN_PROCESSING_AND_PRESENTATION	KRIGE_RESPONSE_TO_TOSEDOSTAT_6HR_UP		GO_INTRACELLULAR_VESICLE		GSE42021_TREG_PLN_VS_CD24INT_TREG_THYMUS_DN			GO_POSITIVE_REGULATION_OF_IMMUNE_SYSTEM_PROCESS		GO_REGULATION_OF_CELL_PROLIFERATION	GO_CELLULAR_RESPONSE_TO_ORGANIC_SUBSTANCE				HSIAO_HOUSEKEEPING_GENES		GO_REGULATION_OF_IMMUNE_SYSTEM_PROCESS	GO_POSITIVE_REGULATION_OF_RESPONSE_TO_STIMULUS
3107	HLA-C	major histocompatibility complex, class I, C											ENK_UV_RESPONSE_KERATINOCYTE_UP			GO_ANTIGEN_PROCESSING_AND_PRESENTATION_OF_ENDOGENOUS_ANTIGEN				NUYTTEN_EZH2_TARGETS_UP				GO_ANTIGEN_PROCESSING_AND_PRESENTATION_OF_ENDOGENOUS_PEPTIDE_ANTIGEN			ONKEN_UVEAL_MELANOMA_UP			KEGG_ANTIGEN_PROCESSING_AND_PRESENTATION			GO_INTRACELLULAR_VESICLE		GSE42021_TREG_PLN_VS_CD24INT_TREG_THYMUS_DN						GO_CELLULAR_RESPONSE_TO_ORGANIC_SUBSTANCE						GO_REGULATION_OF_IMMUNE_SYSTEM_PROCESS
2521	FUS	fused in sarcoma											ENK_UV_RESPONSE_KERATINOCYTE_UP				OSWALD_HEMATOPOIETIC_STEM_CELL_IN_COLLAGEN_GEL_UP						GSE19401_NAIVE_VS_IMMUNIZED_MOUSE_PLN_FOLLICULAR_DC_UP					GARY_CD5_TARGETS_UP																	HSIAO_HOUSEKEEPING_GENES
6520	SLC3A2	solute carrier family 3 (activators of dibasic and neutral amino acid transport), member 2											ENK_UV_RESPONSE_KERATINOCYTE_UP					CONCANNON_APOPTOSIS_BY_EPOXOMICIN_UP				BUYTAERT_PHOTODYNAMIC_THERAPY_STRESS_UP			WONG_ADULT_TISSUE_STEM_MODULE	KRIGE_RESPONSE_TO_TOSEDOSTAT_24HR_UP		GARY_CD5_TARGETS_UP			KRIGE_RESPONSE_TO_TOSEDOSTAT_6HR_UP		GO_INTRACELLULAR_VESICLE			GSE9988_ANTI_TREM1_VS_CTRL_TREATED_MONOCYTES_UP
4946	OAZ1	ornithine decarboxylase antizyme 1											ENK_UV_RESPONSE_KERATINOCYTE_UP																			DANG_BOUND_BY_MYC													HSIAO_HOUSEKEEPING_GENES
262	AMD1	adenosylmethionine decarboxylase 1											ENK_UV_RESPONSE_KERATINOCYTE_UP																			DANG_BOUND_BY_MYC
6490	PMEL	premelanosome protein											ENK_UV_RESPONSE_KERATINOCYTE_UP																				GO_INTRACELLULAR_VESICLE
28951	TRIB2	tribbles homolog 2 (Drosophila)												MODULE_1												KRIGE_RESPONSE_TO_TOSEDOSTAT_24HR_UP					KRIGE_RESPONSE_TO_TOSEDOSTAT_6HR_UP													MODULE_2		GO_ENZYME_BINDING
9188	DDX21	DEAD (Asp-Glu-Ala-Asp) box polypeptide 21												MODULE_1																	KRIGE_RESPONSE_TO_TOSEDOSTAT_6HR_UP													MODULE_2
340273	ABCB5	ATP-binding cassette, sub-family B (MDR/TAP), member 5														GO_ANTIGEN_PROCESSING_AND_PRESENTATION_OF_ENDOGENOUS_ANTIGEN								GO_ANTIGEN_PROCESSING_AND_PRESENTATION_OF_ENDOGENOUS_PEPTIDE_ANTIGEN														GO_POSITIVE_REGULATION_OF_IMMUNE_SYSTEM_PROCESS									GO_REGULATION_OF_IMMUNE_SYSTEM_PROCESS
811	CALR	calreticulin															OSWALD_HEMATOPOIETIC_STEM_CELL_IN_COLLAGEN_GEL_UP										ONKEN_UVEAL_MELANOMA_UP	GARY_CD5_TARGETS_UP		KEGG_ANTIGEN_PROCESSING_AND_PRESENTATION		DANG_BOUND_BY_MYC	GO_INTRACELLULAR_VESICLE					GO_POSITIVE_REGULATION_OF_IMMUNE_SYSTEM_PROCESS		GO_REGULATION_OF_CELL_PROLIFERATION	GO_CELLULAR_RESPONSE_TO_ORGANIC_SUBSTANCE		GO_TISSUE_DEVELOPMENT			GO_ENZYME_BINDING	GO_REGULATION_OF_IMMUNE_SYSTEM_PROCESS	GO_POSITIVE_REGULATION_OF_RESPONSE_TO_STIMULUS
283131	NEAT1	nuclear paraspeckle assembly transcript 1 (non-protein coding)																CONCANNON_APOPTOSIS_BY_EPOXOMICIN_UP								KRIGE_RESPONSE_TO_TOSEDOSTAT_24HR_UP		GARY_CD5_TARGETS_UP			KRIGE_RESPONSE_TO_TOSEDOSTAT_6HR_UP
5412	UBL3	ubiquitin-like 3																		NUYTTEN_EZH2_TARGETS_UP		BUYTAERT_PHOTODYNAMIC_THERAPY_STRESS_UP										DANG_BOUND_BY_MYC
27	ABL2	v-abl Abelson murine leukemia viral oncogene homolog 2																		NUYTTEN_EZH2_TARGETS_UP		BUYTAERT_PHOTODYNAMIC_THERAPY_STRESS_UP												GSE14769_UNSTIM_VS_80MIN_LPS_BMDM_DN		GSE9988_ANTI_TREM1_VS_CTRL_TREATED_MONOCYTES_UP				GO_REGULATION_OF_CELL_PROLIFERATION	GO_CELLULAR_RESPONSE_TO_ORGANIC_SUBSTANCE
91663	MYADM	myeloid-associated differentiation marker																		NUYTTEN_EZH2_TARGETS_UP					WONG_ADULT_TISSUE_STEM_MODULE			GARY_CD5_TARGETS_UP	NEMETH_INFLAMMATORY_RESPONSE_LPS_UP														GO_TISSUE_DEVELOPMENT
8905	AP1S2	adaptor-related protein complex 1, sigma 2 subunit																		NUYTTEN_EZH2_TARGETS_UP						KRIGE_RESPONSE_TO_TOSEDOSTAT_24HR_UP					KRIGE_RESPONSE_TO_TOSEDOSTAT_6HR_UP		GO_INTRACELLULAR_VESICLE											MODULE_2			GO_REGULATION_OF_IMMUNE_SYSTEM_PROCESS
9235	IL32	interleukin 32																		NUYTTEN_EZH2_TARGETS_UP															GSE42021_TREG_PLN_VS_CD24INT_TREG_THYMUS_DN
84419	C15orf48	chromosome 15 open reading frame 48																		NUYTTEN_EZH2_TARGETS_UP
2804	GOLGB1	golgin B1																				BUYTAERT_PHOTODYNAMIC_THERAPY_STRESS_UP				KRIGE_RESPONSE_TO_TOSEDOSTAT_24HR_UP					KRIGE_RESPONSE_TO_TOSEDOSTAT_6HR_UP
8027	STAM	signal transducing adaptor molecule (SH3 domain and ITAM motif) 1																				BUYTAERT_PHOTODYNAMIC_THERAPY_STRESS_UP					ONKEN_UVEAL_MELANOMA_UP																					GO_POSITIVE_REGULATION_OF_RESPONSE_TO_STIMULUS
4155	MBP	myelin basic protein																				BUYTAERT_PHOTODYNAMIC_THERAPY_STRESS_UP						GARY_CD5_TARGETS_UP																MODULE_2		GO_ENZYME_BINDING
8661	EIF3A	eukaryotic translation initiation factor 3, subunit A																				BUYTAERT_PHOTODYNAMIC_THERAPY_STRESS_UP
6427	SRSF2	serine/arginine-rich splicing factor 2																					GSE19401_NAIVE_VS_IMMUNIZED_MOUSE_PLN_FOLLICULAR_DC_UP									DANG_BOUND_BY_MYC
3490	IGFBP7	insulin-like growth factor binding protein 7																							WONG_ADULT_TISSUE_STEM_MODULE		ONKEN_UVEAL_MELANOMA_UP				KRIGE_RESPONSE_TO_TOSEDOSTAT_6HR_UP									GO_REGULATION_OF_CELL_PROLIFERATION
754	PTTG1IP	pituitary tumor-transforming 1 interacting protein																							WONG_ADULT_TISSUE_STEM_MODULE
378938	MALAT1	metastasis associated lung adenocarcinoma transcript 1 (non-protein coding)																								KRIGE_RESPONSE_TO_TOSEDOSTAT_24HR_UP		GARY_CD5_TARGETS_UP			KRIGE_RESPONSE_TO_TOSEDOSTAT_6HR_UP
5514	PPP1R10	protein phosphatase 1, regulatory subunit 10																									ONKEN_UVEAL_MELANOMA_UP	GARY_CD5_TARGETS_UP
4925	NUCB2	nucleobindin 2																									ONKEN_UVEAL_MELANOMA_UP	GARY_CD5_TARGETS_UP
4233	MET	met proto-oncogene (hepatocyte growth factor receptor)																									ONKEN_UVEAL_MELANOMA_UP					DANG_BOUND_BY_MYC					BOQUEST_STEM_CELL_CULTURED_VS_FRESH_UP						GO_TISSUE_DEVELOPMENT			GO_ENZYME_BINDING		GO_POSITIVE_REGULATION_OF_RESPONSE_TO_STIMULUS
5373	PMM2	phosphomannomutase 2																									ONKEN_UVEAL_MELANOMA_UP					DANG_BOUND_BY_MYC
967	CD63	CD63 molecule																														DANG_BOUND_BY_MYC	GO_INTRACELLULAR_VESICLE										GO_TISSUE_DEVELOPMENT		HSIAO_HOUSEKEEPING_GENES			GO_POSITIVE_REGULATION_OF_RESPONSE_TO_STIMULUS
66008	TRAK2	trafficking protein, kinesin binding 2																														DANG_BOUND_BY_MYC														GO_ENZYME_BINDING
1638	DCT	dopachrome tautomerase (dopachrome delta-isomerase, tyrosine-related protein 2)																															GO_INTRACELLULAR_VESICLE							GO_REGULATION_OF_CELL_PROLIFERATION			GO_TISSUE_DEVELOPMENT
4311	MME	membrane metallo-endopeptidase																															GO_INTRACELLULAR_VESICLE								GO_CELLULAR_RESPONSE_TO_ORGANIC_SUBSTANCE			MODULE_2
7306	TYRP1	tyrosinase-related protein 1																															GO_INTRACELLULAR_VESICLE										GO_TISSUE_DEVELOPMENT
9712	USP6NL	USP6 N-terminal like																															GO_INTRACELLULAR_VESICLE													GO_ENZYME_BINDING
1910	EDNRB	endothelin receptor type B																																			BOQUEST_STEM_CELL_CULTURED_VS_FRESH_UP			GO_REGULATION_OF_CELL_PROLIFERATION	GO_CELLULAR_RESPONSE_TO_ORGANIC_SUBSTANCE		GO_TISSUE_DEVELOPMENT
1832	DSP	desmoplakin																																			BOQUEST_STEM_CELL_CULTURED_VS_FRESH_UP						GO_TISSUE_DEVELOPMENT			GO_ENZYME_BINDING
57142	RTN4	reticulon 4																																									GO_TISSUE_DEVELOPMENT
54928	IMPAD1	inositol monophosphatase domain containing 1																																									GO_TISSUE_DEVELOPMENT
79677	SMC6	structural maintenance of chromosomes 6																																												GO_ENZYME_BINDING
9761	MLEC	malectin																																												GO_ENZYME_BINDING
4308	TRPM1	transient receptor potential cation channel, subfamily M, member 1
84676	TRIM63	tripartite motif containing 63
28968	SLC6A16	solute carrier family 6, member 16
84973	SNHG7	small nucleolar RNA host gene 7 (non-protein coding)
[truncated: 3 more columns]

## Sheet: BSSR0022_Cluster3
Overlap Results
Collection(s):	C1, C2, C3, C4, C5, C6, C7, H
# overlaps shown:	50
# genesets in collections:	17810
# genes in comparison (n):	74
# genes in universe (N):	45956
Gene Set Name	# Genes in Gene Set (K)	Description	# Genes in Overlap (k)	k/K	p-value	FDR q-value
KEGG_RIBOSOME	88	Ribosome	56	0.6364	4.24e-146	7.55e-142
GO_ESTABLISHMENT_OF_PROTEIN_LOCALIZATION_TO_ENDOPLASMIC_RETICULUM	104	The directed movement of a protein to a specific location in the endoplasmic reticulum.	57	0.5481	1.64e-143	1.46e-139
GO_NUCLEAR_TRANSCRIBED_MRNA_CATABOLIC_PROCESS_NONSENSE_MEDIATED_DECAY	118	The nonsense-mediated decay pathway for nuclear-transcribed mRNAs degrades mRNAs in which an amino-acid codon has changed to a nonsense codon; this prevents the translation of such mRNAs into truncated, and potentially harmful, proteins.	58	0.4915	1.48e-142	8.76e-139
GO_CYTOSOLIC_RIBOSOME	113	A ribosome located in the cytosol.	57	0.5044	1.29e-140	5.74e-137
GO_PROTEIN_LOCALIZATION_TO_ENDOPLASMIC_RETICULUM	123	A process in which a protein is transported to, or maintained in, a location within the endoplasmic reticulum.	57	0.4634	9.13e-138	3.25e-134
GO_TRANSLATIONAL_INITIATION	146	The process preceding formation of the peptide bond between the first two amino acids of a protein. This includes the formation of a complex of the ribosome, mRNA, and an initiation complex that contains the first aminoacyl-tRNA.	58	0.3973	1.64e-135	4.88e-132
GO_MULTI_ORGANISM_METABOLIC_PROCESS	138	A metabolic process - chemical reactions and pathways, including anabolism and catabolism, by which living organisms transform chemical substances - which involves more than one organism.	57	0.413	4.86e-134	1.24e-130
GO_RIBOSOMAL_SUBUNIT	163	Either of the two subunits of a ribosome: the ribosomal large subunit or the ribosomal small subunit.	58	0.3558	4.79e-132	1.07e-128
REACTOME_PEPTIDE_CHAIN_ELONGATION	153	Genes involved in Peptide chain elongation	57	0.3725	8.19e-131	1.62e-127
GO_PROTEIN_TARGETING_TO_MEMBRANE	157	The process of directing proteins towards a membrane, usually using signals contained within the protein.	57	0.3631	5.08e-130	9.05e-127
REACTOME_3_UTR_MEDIATED_TRANSLATIONAL_REGULATION	176	Genes involved in 3' -UTR-mediated translational regulation	58	0.3295	1.09e-129	1.76e-126
REACTOME_INFLUENZA_VIRAL_RNA_TRANSCRIPTION_AND_REPLICATION	169	Genes involved in Influenza Viral RNA Transcription and Replication	57	0.3373	8.7e-128	1.29e-124
REACTOME_NONSENSE_MEDIATED_DECAY_ENHANCED_BY_THE_EXON_JUNCTION_COMPLEX	176	Genes involved in Nonsense Mediated Decay Enhanced by the Exon Junction Complex	57	0.3239	1.42e-126	1.95e-123
REACTOME_SRP_DEPENDENT_COTRANSLATIONAL_PROTEIN_TARGETING_TO_MEMBRANE	179	Genes involved in SRP-dependent cotranslational protein targeting to membrane	57	0.3184	4.53e-126	5.76e-123
REACTOME_TRANSLATION	222	Genes involved in Translation	59	0.2658	8.39e-126	9.96e-123
REACTOME_INFLUENZA_LIFE_CYCLE	203	Genes involved in Influenza Life Cycle	57	0.2808	2.2e-122	2.45e-119
GO_RIBOSOME	226	An intracellular organelle, about 200 A in diameter, consisting of RNA and protein. It is the site of protein biosynthesis resulting from translation of messenger RNA (mRNA). It consists of two subunits, one large and one small, each containing only protein and RNA. Both the ribosome and its subunits are characterized by their sedimentation coefficients, expressed in Svedberg units (symbol: S). H…	58	0.2566	2.85e-122	2.98e-119
GO_RNA_CATABOLIC_PROCESS	227	The chemical reactions and pathways resulting in the breakdown of RNA, ribonucleic acid, one of the two main type of nucleic acid, consisting of a long, unbranched macromolecule formed from ribonucleotides joined in 3',5'-phosphodiester linkage.	58	0.2555	3.82e-122	3.78e-119
GNF2_EIF3S6	121	Neighborhood of EIF3S6	52	0.4298	6.22e-122	5.83e-119
GO_CYTOSOLIC_PART	223	Any constituent part of cytosol, that part of the cytoplasm that does not contain membranous or particulate subcellular components.	57	0.2556	1.09e-119	9.75e-117
GO_STRUCTURAL_CONSTITUENT_OF_RIBOSOME	212	The action of a molecule that contributes to the structural integrity of the ribosome.	56	0.2642	3.63e-118	3.08e-115
GO_ESTABLISHMENT_OF_PROTEIN_LOCALIZATION_TO_MEMBRANE	264	The directed movement of a protein to a specific location in a membrane.	58	0.2197	8.1e-118	6.56e-115
GO_RRNA_METABOLIC_PROCESS	255	The chemical reactions and pathways involving rRNA, ribosomal RNA, a structural constituent of ribosomes.	57	0.2235	6.59e-116	5.11e-113
MORF_TPT1	102	Neighborhood of TPT1	48	0.4706	4.41e-114	3.28e-111
REACTOME_METABOLISM_OF_MRNA	284	Genes involved in Metabolism of mRNA	57	0.2007	6.38e-113	4.54e-110
GO_VIRAL_LIFE_CYCLE	290	A set of processes which all viruses follow to ensure survival; includes attachment and entry of the virus particle, decoding of genome information, translation of viral mRNA by host ribosomes, genome replication, and assembly and release of viral particles containing the genome.	57	0.1966	2.4e-112	1.64e-109
MORF_ACTG1	138	Neighborhood of ACTG1	50	0.3623	4.9e-112	3.23e-109
MORF_NPM1	162	Neighborhood of NPM1	51	0.3148	9.31e-111	5.92e-108
GO_RIBOSOME_BIOGENESIS	308	A cellular process that results in the biosynthesis of constituent macromolecules, assembly, and arrangement of constituent parts of ribosome subunits; includes transport to the sites of protein synthesis.	57	0.1851	1.07e-110	6.55e-108
GO_ESTABLISHMENT_OF_PROTEIN_LOCALIZATION_TO_ORGANELLE	361	The directed movement of a protein to a specific location on or in an organelle. Encompasses establishment of localization in the membrane or lumen of a membrane-bounded organelle.	58	0.1607	4.11e-109	2.44e-106
REACTOME_METABOLISM_OF_RNA	330	Genes involved in Metabolism of RNA	57	0.1727	7.99e-109	4.59e-106
GO_PROTEIN_LOCALIZATION_TO_MEMBRANE	376	A process in which a protein is transported to, or maintained in, a specific location in a membrane.	58	0.1543	5.32e-108	2.96e-105
REACTOME_METABOLISM_OF_PROTEINS	518	Genes involved in Metabolism of proteins	61	0.1178	3.59e-107	1.94e-104
GO_PROTEIN_TARGETING	406	The process of targeting specific proteins to particular regions of the cell, typically membrane-bounded subcellular organelles. Usually requires an organelle specific protein sequence motif.	58	0.1429	6.49e-106	3.4e-103
GO_NCRNA_PROCESSING	386	Any process that results in the conversion of one or more primary non-coding RNA (ncRNA) transcripts into one or more mature ncRNA molecules.	57	0.1477	1.3e-104	6.64e-102
GO_ORGANIC_CYCLIC_COMPOUND_CATABOLIC_PROCESS	427	The chemical reactions and pathways resulting in the breakdown of organic cyclic compound.	58	0.1358	1.5e-104	7.4e-102
MODULE_83	320	Genes in the cancer module 83.	55	0.1719	3.25e-104	1.56e-101
GO_RIBONUCLEOPROTEIN_COMPLEX_BIOGENESIS	440	A cellular process that results in the biosynthesis of constituent macromolecules, assembly, and arrangement of constituent parts of a complex containing RNA and proteins. Includes the biosynthesis of the constituent RNA and protein molecules, and those macromolecular modifications that are involved in synthesis or assembly of the ribonucleoprotein complex.	58	0.1318	9.62e-104	4.51e-101
GO_AMIDE_BIOSYNTHETIC_PROCESS	507	The chemical reactions and pathways resulting in the formation of an amide, any derivative of an oxoacid in which an acidic hydroxy group has been replaced by an amino or substituted amino group.	59	0.1164	1.61e-102	7.34e-100
GO_PEPTIDE_METABOLIC_PROCESS	571	The chemical reactions and pathways involving peptides, compounds of two or more amino acids where the alpha carboxyl group of one is bound to the alpha amino group of another.	60	0.1051	7.43e-102	3.31e-99
GSE2405_0H_VS_24H_A_PHAGOCYTOPHILUM_STIM_NEUTROPHIL_UP	200	Genes up-regulated in polymorphonuclear leukocytes (24h): control versus infection by A. phagocytophilum.	49	0.245	1.06e-99	4.62e-97
GO_PROTEIN_LOCALIZATION_TO_ORGANELLE	556	A process in which a protein is transported to, or maintained in, a location within an organelle.	58	0.1043	1.7e-97	7.19e-95
GSE2405_0H_VS_9H_A_PHAGOCYTOPHILUM_STIM_NEUTROPHIL_DN	200	Genes down-regulated in polymorphonuclear leukocytes (9h): control versus infection by A. phagocytophilum.	48	0.24	6.04e-97	2.5e-94
GO_NCRNA_METABOLIC_PROCESS	533	The chemical reactions and pathways involving non-coding RNA transcripts (ncRNAs).	57	0.1069	4.18e-96	1.69e-93
GO_CELLULAR_AMIDE_METABOLIC_PROCESS	727	The chemical reactions and pathways involving an amide, any derivative of an oxoacid in which an acidic hydroxy group has been replaced by an amino or substituted amino group, as carried out by individual cells.	60	0.0825	2.83e-95	1.12e-92
GCM_TPT1	70	Neighborhood of TPT1	39	0.5571	3.35e-95	1.3e-92
GO_MRNA_METABOLIC_PROCESS	611	The chemical reactions and pathways involving mRNA, messenger RNA, which is responsible for carrying the coded genetic 'message', transcribed from DNA, to sites of protein assembly at the ribosomes.	58	0.0949	5.27e-95	2e-92
GO_RIBONUCLEOPROTEIN_COMPLEX	721	A macromolecular complex containing both protein and RNA molecules.	59	0.0818	4.62e-93	1.71e-90
GO_INTERSPECIES_INTERACTION_BETWEEN_ORGANISMS	662	Any process in which an organism has an effect on an organism of a different species.	58	0.0876	6.75e-93	2.45e-90
GO_STRUCTURAL_MOLECULE_ACTIVITY	732	The action of a molecule that contributes to the structural integrity of a complex or assembly within or outside a cell.	58	0.0792	2.89e-90	1.03e-87
Gene/Gene Set Overlap Matrix
Entrez Gene Id	Gene Symbol	Gene Description	KEGG_RIBOSOME	GO_ESTABLISHMENT_OF_PROTEIN_LOCALIZATION_TO_ENDOPLASMIC_RETICULUM	GO_NUCLEAR_TRANSCRIBED_MRNA_CATABOLIC_PROCESS_NONSENSE_MEDIATED_DECAY	GO_CYTOSOLIC_RIBOSOME	GO_PROTEIN_LOCALIZATION_TO_ENDOPLASMIC_RETICULUM	GO_TRANSLATIONAL_INITIATION	GO_MULTI_ORGANISM_METABOLIC_PROCESS	GO_RIBOSOMAL_SUBUNIT	REACTOME_PEPTIDE_CHAIN_ELONGATION	GO_PROTEIN_TARGETING_TO_MEMBRANE	REACTOME_3_UTR_MEDIATED_TRANSLATIONAL_REGULATION	REACTOME_INFLUENZA_VIRAL_RNA_TRANSCRIPTION_AND_REPLICATION	REACTOME_NONSENSE_MEDIATED_DECAY_ENHANCED_BY_THE_EXON_JUNCTION_COMPLEX	REACTOME_SRP_DEPENDENT_COTRANSLATIONAL_PROTEIN_TARGETING_TO_MEMBRANE	REACTOME_TRANSLATION	REACTOME_INFLUENZA_LIFE_CYCLE	GO_RIBOSOME	GO_RNA_CATABOLIC_PROCESS	GNF2_EIF3S6	GO_CYTOSOLIC_PART	GO_STRUCTURAL_CONSTITUENT_OF_RIBOSOME	GO_ESTABLISHMENT_OF_PROTEIN_LOCALIZATION_TO_MEMBRANE	GO_RRNA_METABOLIC_PROCESS	MORF_TPT1	REACTOME_METABOLISM_OF_MRNA	GO_VIRAL_LIFE_CYCLE	MORF_ACTG1	MORF_NPM1	GO_RIBOSOME_BIOGENESIS	GO_ESTABLISHMENT_OF_PROTEIN_LOCALIZATION_TO_ORGANELLE	REACTOME_METABOLISM_OF_RNA	GO_PROTEIN_LOCALIZATION_TO_MEMBRANE	REACTOME_METABOLISM_OF_PROTEINS	GO_PROTEIN_TARGETING	GO_NCRNA_PROCESSING	GO_ORGANIC_CYCLIC_COMPOUND_CATABOLIC_PROCESS	MODULE_83	GO_RIBONUCLEOPROTEIN_COMPLEX_BIOGENESIS	GO_AMIDE_BIOSYNTHETIC_PROCESS	GO_PEPTIDE_METABOLIC_PROCESS	GSE2405_0H_VS_24H_A_PHAGOCYTOPHILUM_STIM_NEUTROPHIL_UP	GO_PROTEIN_LOCALIZATION_TO_ORGANELLE	GSE2405_0H_VS_9H_A_PHAGOCYTOPHILUM_STIM_NEUTROPHIL_DN	GO_NCRNA_METABOLIC_PROCESS	GO_CELLULAR_AMIDE_METABOLIC_PROCESS	GCM_TPT1	GO_MRNA_METABOLIC_PROCESS
6157	RPL27A	ribosomal protein L27a	KEGG_RIBOSOME	GO_ESTABLISHMENT_OF_PROTEIN_LOCALIZATION_TO_ENDOPLASMIC_RETICULUM	GO_NUCLEAR_TRANSCRIBED_MRNA_CATABOLIC_PROCESS_NONSENSE_MEDIATED_DECAY	GO_CYTOSOLIC_RIBOSOME	GO_PROTEIN_LOCALIZATION_TO_ENDOPLASMIC_RETICULUM	GO_TRANSLATIONAL_INITIATION	GO_MULTI_ORGANISM_METABOLIC_PROCESS	GO_RIBOSOMAL_SUBUNIT	REACTOME_PEPTIDE_CHAIN_ELONGATION	GO_PROTEIN_TARGETING_TO_MEMBRANE	REACTOME_3_UTR_MEDIATED_TRANSLATIONAL_REGULATION	REACTOME_INFLUENZA_VIRAL_RNA_TRANSCRIPTION_AND_REPLICATION	REACTOME_NONSENSE_MEDIATED_DECAY_ENHANCED_BY_THE_EXON_JUNCTION_COMPLEX	REACTOME_SRP_DEPENDENT_COTRANSLATIONAL_PROTEIN_TARGETING_TO_MEMBRANE	REACTOME_TRANSLATION	REACTOME_INFLUENZA_LIFE_CYCLE	GO_RIBOSOME	GO_RNA_CATABOLIC_PROCESS	GNF2_EIF3S6	GO_CYTOSOLIC_PART	GO_STRUCTURAL_CONSTITUENT_OF_RIBOSOME	GO_ESTABLISHMENT_OF_PROTEIN_LOCALIZATION_TO_MEMBRANE	GO_RRNA_METABOLIC_PROCESS	MORF_TPT1	REACTOME_METABOLISM_OF_MRNA	GO_VIRAL_LIFE_CYCLE	MORF_ACTG1	MORF_NPM1	GO_RIBOSOME_BIOGENESIS	GO_ESTABLISHMENT_OF_PROTEIN_LOCALIZATION_TO_ORGANELLE	REACTOME_METABOLISM_OF_RNA	GO_PROTEIN_LOCALIZATION_TO_MEMBRANE	REACTOME_METABOLISM_OF_PROTEINS	GO_PROTEIN_TARGETING	GO_NCRNA_PROCESSING	GO_ORGANIC_CYCLIC_COMPOUND_CATABOLIC_PROCESS	MODULE_83	GO_RIBONUCLEOPROTEIN_COMPLEX_BIOGENESIS	GO_AMIDE_BIOSYNTHETIC_PROCESS	GO_PEPTIDE_METABOLIC_PROCESS	GSE2405_0H_VS_24H_A_PHAGOCYTOPHILUM_STIM_NEUTROPHIL_UP	GO_PROTEIN_LOCALIZATION_TO_ORGANELLE	GSE2405_0H_VS_9H_A_PHAGOCYTOPHILUM_STIM_NEUTROPHIL_DN	GO_NCRNA_METABOLIC_PROCESS	GO_CELLULAR_AMIDE_METABOLIC_PROCESS	GCM_TPT1	GO_MRNA_METABOLIC_PROCESS
6141	RPL18	ribosomal protein L18	KEGG_RIBOSOME	GO_ESTABLISHMENT_OF_PROTEIN_LOCALIZATION_TO_ENDOPLASMIC_RETICULUM	GO_NUCLEAR_TRANSCRIBED_MRNA_CATABOLIC_PROCESS_NONSENSE_MEDIATED_DECAY	GO_CYTOSOLIC_RIBOSOME	GO_PROTEIN_LOCALIZATION_TO_ENDOPLASMIC_RETICULUM	GO_TRANSLATIONAL_INITIATION	GO_MULTI_ORGANISM_METABOLIC_PROCESS	GO_RIBOSOMAL_SUBUNIT	REACTOME_PEPTIDE_CHAIN_ELONGATION	GO_PROTEIN_TARGETING_TO_MEMBRANE	REACTOME_3_UTR_MEDIATED_TRANSLATIONAL_REGULATION	REACTOME_INFLUENZA_VIRAL_RNA_TRANSCRIPTION_AND_REPLICATION	REACTOME_NONSENSE_MEDIATED_DECAY_ENHANCED_BY_THE_EXON_JUNCTION_COMPLEX	REACTOME_SRP_DEPENDENT_COTRANSLATIONAL_PROTEIN_TARGETING_TO_MEMBRANE	REACTOME_TRANSLATION	REACTOME_INFLUENZA_LIFE_CYCLE	GO_RIBOSOME	GO_RNA_CATABOLIC_PROCESS	GNF2_EIF3S6	GO_CYTOSOLIC_PART	GO_STRUCTURAL_CONSTITUENT_OF_RIBOSOME	GO_ESTABLISHMENT_OF_PROTEIN_LOCALIZATION_TO_MEMBRANE	GO_RRNA_METABOLIC_PROCESS	MORF_TPT1	REACTOME_METABOLISM_OF_MRNA	GO_VIRAL_LIFE_CYCLE	MORF_ACTG1	MORF_NPM1	GO_RIBOSOME_BIOGENESIS	GO_ESTABLISHMENT_OF_PROTEIN_LOCALIZATION_TO_ORGANELLE	REACTOME_METABOLISM_OF_RNA	GO_PROTEIN_LOCALIZATION_TO_MEMBRANE	REACTOME_METABOLISM_OF_PROTEINS	GO_PROTEIN_TARGETING	GO_NCRNA_PROCESSING	GO_ORGANIC_CYCLIC_COMPOUND_CATABOLIC_PROCESS	MODULE_83	GO_RIBONUCLEOPROTEIN_COMPLEX_BIOGENESIS	GO_AMIDE_BIOSYNTHETIC_PROCESS	GO_PEPTIDE_METABOLIC_PROCESS	GSE2405_0H_VS_24H_A_PHAGOCYTOPHILUM_STIM_NEUTROPHIL_UP	GO_PROTEIN_LOCALIZATION_TO_ORGANELLE	GSE2405_0H_VS_9H_A_PHAGOCYTOPHILUM_STIM_NEUTROPHIL_DN	GO_NCRNA_METABOLIC_PROCESS	GO_CELLULAR_AMIDE_METABOLIC_PROCESS	GCM_TPT1	GO_MRNA_METABOLIC_PROCESS
23521	RPL13A	ribosomal protein L13a	KEGG_RIBOSOME	GO_ESTABLISHMENT_OF_PROTEIN_LOCALIZATION_TO_ENDOPLASMIC_RETICULUM	GO_NUCLEAR_TRANSCRIBED_MRNA_CATABOLIC_PROCESS_NONSENSE_MEDIATED_DECAY	GO_CYTOSOLIC_RIBOSOME	GO_PROTEIN_LOCALIZATION_TO_ENDOPLASMIC_RETICULUM	GO_TRANSLATIONAL_INITIATION	GO_MULTI_ORGANISM_METABOLIC_PROCESS	GO_RIBOSOMAL_SUBUNIT	REACTOME_PEPTIDE_CHAIN_ELONGATION	GO_PROTEIN_TARGETING_TO_MEMBRANE	REACTOME_3_UTR_MEDIATED_TRANSLATIONAL_REGULATION	REACTOME_INFLUENZA_VIRAL_RNA_TRANSCRIPTION_AND_REPLICATION	REACTOME_NONSENSE_MEDIATED_DECAY_ENHANCED_BY_THE_EXON_JUNCTION_COMPLEX	REACTOME_SRP_DEPENDENT_COTRANSLATIONAL_PROTEIN_TARGETING_TO_MEMBRANE	REACTOME_TRANSLATION	REACTOME_INFLUENZA_LIFE_CYCLE	GO_RIBOSOME	GO_RNA_CATABOLIC_PROCESS	GNF2_EIF3S6	GO_CYTOSOLIC_PART	GO_STRUCTURAL_CONSTITUENT_OF_RIBOSOME	GO_ESTABLISHMENT_OF_PROTEIN_LOCALIZATION_TO_MEMBRANE	GO_RRNA_METABOLIC_PROCESS	MORF_TPT1	REACTOME_METABOLISM_OF_MRNA	GO_VIRAL_LIFE_CYCLE	MORF_ACTG1	MORF_NPM1	GO_RIBOSOME_BIOGENESIS	GO_ESTABLISHMENT_OF_PROTEIN_LOCALIZATION_TO_ORGANELLE	REACTOME_METABOLISM_OF_RNA	GO_PROTEIN_LOCALIZATION_TO_MEMBRANE	REACTOME_METABOLISM_OF_PROTEINS	GO_PROTEIN_TARGETING	GO_NCRNA_PROCESSING	GO_ORGANIC_CYCLIC_COMPOUND_CATABOLIC_PROCESS	MODULE_83	GO_RIBONUCLEOPROTEIN_COMPLEX_BIOGENESIS	GO_AMIDE_BIOSYNTHETIC_PROCESS	GO_PEPTIDE_METABOLIC_PROCESS	GSE2405_0H_VS_24H_A_PHAGOCYTOPHILUM_STIM_NEUTROPHIL_UP	GO_PROTEIN_LOCALIZATION_TO_ORGANELLE	GSE2405_0H_VS_9H_A_PHAGOCYTOPHILUM_STIM_NEUTROPHIL_DN	GO_NCRNA_METABOLIC_PROCESS	GO_CELLULAR_AMIDE_METABOLIC_PROCESS	GCM_TPT1	GO_MRNA_METABOLIC_PROCESS
6143	RPL19	ribosomal protein L19	KEGG_RIBOSOME	GO_ESTABLISHMENT_OF_PROTEIN_LOCALIZATION_TO_ENDOPLASMIC_RETICULUM	GO_NUCLEAR_TRANSCRIBED_MRNA_CATABOLIC_PROCESS_NONSENSE_MEDIATED_DECAY	GO_CYTOSOLIC_RIBOSOME	GO_PROTEIN_LOCALIZATION_TO_ENDOPLASMIC_RETICULUM	GO_TRANSLATIONAL_INITIATION	GO_MULTI_ORGANISM_METABOLIC_PROCESS	GO_RIBOSOMAL_SUBUNIT	REACTOME_PEPTIDE_CHAIN_ELONGATION	GO_PROTEIN_TARGETING_TO_MEMBRANE	REACTOME_3_UTR_MEDIATED_TRANSLATIONAL_REGULATION	REACTOME_INFLUENZA_VIRAL_RNA_TRANSCRIPTION_AND_REPLICATION	REACTOME_NONSENSE_MEDIATED_DECAY_ENHANCED_BY_THE_EXON_JUNCTION_COMPLEX	REACTOME_SRP_DEPENDENT_COTRANSLATIONAL_PROTEIN_TARGETING_TO_MEMBRANE	REACTOME_TRANSLATION	REACTOME_INFLUENZA_LIFE_CYCLE	GO_RIBOSOME	GO_RNA_CATABOLIC_PROCESS	GNF2_EIF3S6	GO_CYTOSOLIC_PART	GO_STRUCTURAL_CONSTITUENT_OF_RIBOSOME	GO_ESTABLISHMENT_OF_PROTEIN_LOCALIZATION_TO_MEMBRANE	GO_RRNA_METABOLIC_PROCESS	MORF_TPT1	REACTOME_METABOLISM_OF_MRNA	GO_VIRAL_LIFE_CYCLE	MORF_ACTG1	MORF_NPM1	GO_RIBOSOME_BIOGENESIS	GO_ESTABLISHMENT_OF_PROTEIN_LOCALIZATION_TO_ORGANELLE	REACTOME_METABOLISM_OF_RNA	GO_PROTEIN_LOCALIZATION_TO_MEMBRANE	REACTOME_METABOLISM_OF_PROTEINS	GO_PROTEIN_TARGETING	GO_NCRNA_PROCESSING	GO_ORGANIC_CYCLIC_COMPOUND_CATABOLIC_PROCESS	MODULE_83	GO_RIBONUCLEOPROTEIN_COMPLEX_BIOGENESIS	GO_AMIDE_BIOSYNTHETIC_PROCESS	GO_PEPTIDE_METABOLIC_PROCESS	GSE2405_0H_VS_24H_A_PHAGOCYTOPHILUM_STIM_NEUTROPHIL_UP	GO_PROTEIN_LOCALIZATION_TO_ORGANELLE	GSE2405_0H_VS_9H_A_PHAGOCYTOPHILUM_STIM_NEUTROPHIL_DN	GO_NCRNA_METABOLIC_PROCESS	GO_CELLULAR_AMIDE_METABOLIC_PROCESS	GCM_TPT1	GO_MRNA_METABOLIC_PROCESS
6160	RPL31	ribosomal protein L31	KEGG_RIBOSOME	GO_ESTABLISHMENT_OF_PROTEIN_LOCALIZATION_TO_ENDOPLASMIC_RETICULUM	GO_NUCLEAR_TRANSCRIBED_MRNA_CATABOLIC_PROCESS_NONSENSE_MEDIATED_DECAY	GO_CYTOSOLIC_RIBOSOME	GO_PROTEIN_LOCALIZATION_TO_ENDOPLASMIC_RETICULUM	GO_TRANSLATIONAL_INITIATION	GO_MULTI_ORGANISM_METABOLIC_PROCESS	GO_RIBOSOMAL_SUBUNIT	REACTOME_PEPTIDE_CHAIN_ELONGATION	GO_PROTEIN_TARGETING_TO_MEMBRANE	REACTOME_3_UTR_MEDIATED_TRANSLATIONAL_REGULATION	REACTOME_INFLUENZA_VIRAL_RNA_TRANSCRIPTION_AND_REPLICATION	REACTOME_NONSENSE_MEDIATED_DECAY_ENHANCED_BY_THE_EXON_JUNCTION_COMPLEX	REACTOME_SRP_DEPENDENT_COTRANSLATIONAL_PROTEIN_TARGETING_TO_MEMBRANE	REACTOME_TRANSLATION	REACTOME_INFLUENZA_LIFE_CYCLE	GO_RIBOSOME	GO_RNA_CATABOLIC_PROCESS	GNF2_EIF3S6	GO_CYTOSOLIC_PART	GO_STRUCTURAL_CONSTITUENT_OF_RIBOSOME	GO_ESTABLISHMENT_OF_PROTEIN_LOCALIZATION_TO_MEMBRANE	GO_RRNA_METABOLIC_PROCESS	MORF_TPT1	REACTOME_METABOLISM_OF_MRNA	GO_VIRAL_LIFE_CYCLE	MORF_ACTG1	MORF_NPM1	GO_RIBOSOME_BIOGENESIS	GO_ESTABLISHMENT_OF_PROTEIN_LOCALIZATION_TO_ORGANELLE	REACTOME_METABOLISM_OF_RNA	GO_PROTEIN_LOCALIZATION_TO_MEMBRANE	REACTOME_METABOLISM_OF_PROTEINS	GO_PROTEIN_TARGETING	GO_NCRNA_PROCESSING	GO_ORGANIC_CYCLIC_COMPOUND_CATABOLIC_PROCESS	MODULE_83	GO_RIBONUCLEOPROTEIN_COMPLEX_BIOGENESIS	GO_AMIDE_BIOSYNTHETIC_PROCESS	GO_PEPTIDE_METABOLIC_PROCESS	GSE2405_0H_VS_24H_A_PHAGOCYTOPHILUM_STIM_NEUTROPHIL_UP	GO_PROTEIN_LOCALIZATION_TO_ORGANELLE	GSE2405_0H_VS_9H_A_PHAGOCYTOPHILUM_STIM_NEUTROPHIL_DN	GO_NCRNA_METABOLIC_PROCESS	GO_CELLULAR_AMIDE_METABOLIC_PROCESS	GCM_TPT1	GO_MRNA_METABOLIC_PROCESS
6135	RPL11	ribosomal protein L11	KEGG_RIBOSOME	GO_ESTABLISHMENT_OF_PROTEIN_LOCALIZATION_TO_ENDOPLASMIC_RETICULUM	GO_NUCLEAR_TRANSCRIBED_MRNA_CATABOLIC_PROCESS_NONSENSE_MEDIATED_DECAY	GO_CYTOSOLIC_RIBOSOME	GO_PROTEIN_LOCALIZATION_TO_ENDOPLASMIC_RETICULUM	GO_TRANSLATIONAL_INITIATION	GO_MULTI_ORGANISM_METABOLIC_PROCESS	GO_RIBOSOMAL_SUBUNIT	REACTOME_PEPTIDE_CHAIN_ELONGATION	GO_PROTEIN_TARGETING_TO_MEMBRANE	REACTOME_3_UTR_MEDIATED_TRANSLATIONAL_REGULATION	REACTOME_INFLUENZA_VIRAL_RNA_TRANSCRIPTION_AND_REPLICATION	REACTOME_NONSENSE_MEDIATED_DECAY_ENHANCED_BY_THE_EXON_JUNCTION_COMPLEX	REACTOME_SRP_DEPENDENT_COTRANSLATIONAL_PROTEIN_TARGETING_TO_MEMBRANE	REACTOME_TRANSLATION	REACTOME_INFLUENZA_LIFE_CYCLE	GO_RIBOSOME	GO_RNA_CATABOLIC_PROCESS	GNF2_EIF3S6	GO_CYTOSOLIC_PART	GO_STRUCTURAL_CONSTITUENT_OF_RIBOSOME	GO_ESTABLISHMENT_OF_PROTEIN_LOCALIZATION_TO_MEMBRANE	GO_RRNA_METABOLIC_PROCESS	MORF_TPT1	REACTOME_METABOLISM_OF_MRNA	GO_VIRAL_LIFE_CYCLE	MORF_ACTG1	MORF_NPM1	GO_RIBOSOME_BIOGENESIS	GO_ESTABLISHMENT_OF_PROTEIN_LOCALIZATION_TO_ORGANELLE	REACTOME_METABOLISM_OF_RNA	GO_PROTEIN_LOCALIZATION_TO_MEMBRANE	REACTOME_METABOLISM_OF_PROTEINS	GO_PROTEIN_TARGETING	GO_NCRNA_PROCESSING	GO_ORGANIC_CYCLIC_COMPOUND_CATABOLIC_PROCESS	MODULE_83	GO_RIBONUCLEOPROTEIN_COMPLEX_BIOGENESIS	GO_AMIDE_BIOSYNTHETIC_PROCESS	GO_PEPTIDE_METABOLIC_PROCESS	GSE2405_0H_VS_24H_A_PHAGOCYTOPHILUM_STIM_NEUTROPHIL_UP	GO_PROTEIN_LOCALIZATION_TO_ORGANELLE	GSE2405_0H_VS_9H_A_PHAGOCYTOPHILUM_STIM_NEUTROPHIL_DN	GO_NCRNA_METABOLIC_PROCESS	GO_CELLULAR_AMIDE_METABOLIC_PROCESS	GCM_TPT1	GO_MRNA_METABOLIC_PROCESS
6164	RPL34	ribosomal protein L34	KEGG_RIBOSOME	GO_ESTABLISHMENT_OF_PROTEIN_LOCALIZATION_TO_ENDOPLASMIC_RETICULUM	GO_NUCLEAR_TRANSCRIBED_MRNA_CATABOLIC_PROCESS_NONSENSE_MEDIATED_DECAY	GO_CYTOSOLIC_RIBOSOME	GO_PROTEIN_LOCALIZATION_TO_ENDOPLASMIC_RETICULUM	GO_TRANSLATIONAL_INITIATION	GO_MULTI_ORGANISM_METABOLIC_PROCESS	GO_RIBOSOMAL_SUBUNIT	REACTOME_PEPTIDE_CHAIN_ELONGATION	GO_PROTEIN_TARGETING_TO_MEMBRANE	REACTOME_3_UTR_MEDIATED_TRANSLATIONAL_REGULATION	REACTOME_INFLUENZA_VIRAL_RNA_TRANSCRIPTION_AND_REPLICATION	REACTOME_NONSENSE_MEDIATED_DECAY_ENHANCED_BY_THE_EXON_JUNCTION_COMPLEX	REACTOME_SRP_DEPENDENT_COTRANSLATIONAL_PROTEIN_TARGETING_TO_MEMBRANE	REACTOME_TRANSLATION	REACTOME_INFLUENZA_LIFE_CYCLE	GO_RIBOSOME	GO_RNA_CATABOLIC_PROCESS	GNF2_EIF3S6	GO_CYTOSOLIC_PART	GO_STRUCTURAL_CONSTITUENT_OF_RIBOSOME	GO_ESTABLISHMENT_OF_PROTEIN_LOCALIZATION_TO_MEMBRANE	GO_RRNA_METABOLIC_PROCESS	MORF_TPT1	REACTOME_METABOLISM_OF_MRNA	GO_VIRAL_LIFE_CYCLE	MORF_ACTG1	MORF_NPM1	GO_RIBOSOME_BIOGENESIS	GO_ESTABLISHMENT_OF_PROTEIN_LOCALIZATION_TO_ORGANELLE	REACTOME_METABOLISM_OF_RNA	GO_PROTEIN_LOCALIZATION_TO_MEMBRANE	REACTOME_METABOLISM_OF_PROTEINS	GO_PROTEIN_TARGETING	GO_NCRNA_PROCESSING	GO_ORGANIC_CYCLIC_COMPOUND_CATABOLIC_PROCESS	MODULE_83	GO_RIBONUCLEOPROTEIN_COMPLEX_BIOGENESIS	GO_AMIDE_BIOSYNTHETIC_PROCESS	GO_PEPTIDE_METABOLIC_PROCESS	GSE2405_0H_VS_24H_A_PHAGOCYTOPHILUM_STIM_NEUTROPHIL_UP	GO_PROTEIN_LOCALIZATION_TO_ORGANELLE	GSE2405_0H_VS_9H_A_PHAGOCYTOPHILUM_STIM_NEUTROPHIL_DN	GO_NCRNA_METABOLIC_PROCESS	GO_CELLULAR_AMIDE_METABOLIC_PROCESS	GCM_TPT1	GO_MRNA_METABOLIC_PROCESS
6158	RPL28	ribosomal protein L28	KEGG_RIBOSOME	GO_ESTABLISHMENT_OF_PROTEIN_LOCALIZATION_TO_ENDOPLASMIC_RETICULUM	GO_NUCLEAR_TRANSCRIBED_MRNA_CATABOLIC_PROCESS_NONSENSE_MEDIATED_DECAY	GO_CYTOSOLIC_RIBOSOME	GO_PROTEIN_LOCALIZATION_TO_ENDOPLASMIC_RETICULUM	GO_TRANSLATIONAL_INITIATION	GO_MULTI_ORGANISM_METABOLIC_PROCESS	GO_RIBOSOMAL_SUBUNIT	REACTOME_PEPTIDE_CHAIN_ELONGATION	GO_PROTEIN_TARGETING_TO_MEMBRANE	REACTOME_3_UTR_MEDIATED_TRANSLATIONAL_REGULATION	REACTOME_INFLUENZA_VIRAL_RNA_TRANSCRIPTION_AND_REPLICATION	REACTOME_NONSENSE_MEDIATED_DECAY_ENHANCED_BY_THE_EXON_JUNCTION_COMPLEX	REACTOME_SRP_DEPENDENT_COTRANSLATIONAL_PROTEIN_TARGETING_TO_MEMBRANE	REACTOME_TRANSLATION	REACTOME_INFLUENZA_LIFE_CYCLE	GO_RIBOSOME	GO_RNA_CATABOLIC_PROCESS	GNF2_EIF3S6	GO_CYTOSOLIC_PART	GO_STRUCTURAL_CONSTITUENT_OF_RIBOSOME	GO_ESTABLISHMENT_OF_PROTEIN_LOCALIZATION_TO_MEMBRANE	GO_RRNA_METABOLIC_PROCESS	MORF_TPT1	REACTOME_METABOLISM_OF_MRNA	GO_VIRAL_LIFE_CYCLE	MORF_ACTG1	MORF_NPM1	GO_RIBOSOME_BIOGENESIS	GO_ESTABLISHMENT_OF_PROTEIN_LOCALIZATION_TO_ORGANELLE	REACTOME_METABOLISM_OF_RNA	GO_PROTEIN_LOCALIZATION_TO_MEMBRANE	REACTOME_METABOLISM_OF_PROTEINS	GO_PROTEIN_TARGETING	GO_NCRNA_PROCESSING	GO_ORGANIC_CYCLIC_COMPOUND_CATABOLIC_PROCESS	MODULE_83	GO_RIBONUCLEOPROTEIN_COMPLEX_BIOGENESIS	GO_AMIDE_BIOSYNTHETIC_PROCESS	GO_PEPTIDE_METABOLIC_PROCESS	GSE2405_0H_VS_24H_A_PHAGOCYTOPHILUM_STIM_NEUTROPHIL_UP	GO_PROTEIN_LOCALIZATION_TO_ORGANELLE	GSE2405_0H_VS_9H_A_PHAGOCYTOPHILUM_STIM_NEUTROPHIL_DN	GO_NCRNA_METABOLIC_PROCESS	GO_CELLULAR_AMIDE_METABOLIC_PROCESS	GCM_TPT1	GO_MRNA_METABOLIC_PROCESS
6181	RPLP2	ribosomal protein, large, P2	KEGG_RIBOSOME	GO_ESTABLISHMENT_OF_PROTEIN_LOCALIZATION_TO_ENDOPLASMIC_RETICULUM	GO_NUCLEAR_TRANSCRIBED_MRNA_CATABOLIC_PROCESS_NONSENSE_MEDIATED_DECAY	GO_CYTOSOLIC_RIBOSOME	GO_PROTEIN_LOCALIZATION_TO_ENDOPLASMIC_RETICULUM	GO_TRANSLATIONAL_INITIATION	GO_MULTI_ORGANISM_METABOLIC_PROCESS	GO_RIBOSOMAL_SUBUNIT	REACTOME_PEPTIDE_CHAIN_ELONGATION	GO_PROTEIN_TARGETING_TO_MEMBRANE	REACTOME_3_UTR_MEDIATED_TRANSLATIONAL_REGULATION	REACTOME_INFLUENZA_VIRAL_RNA_TRANSCRIPTION_AND_REPLICATION	REACTOME_NONSENSE_MEDIATED_DECAY_ENHANCED_BY_THE_EXON_JUNCTION_COMPLEX	REACTOME_SRP_DEPENDENT_COTRANSLATIONAL_PROTEIN_TARGETING_TO_MEMBRANE	REACTOME_TRANSLATION	REACTOME_INFLUENZA_LIFE_CYCLE	GO_RIBOSOME	GO_RNA_CATABOLIC_PROCESS	GNF2_EIF3S6	GO_CYTOSOLIC_PART	GO_STRUCTURAL_CONSTITUENT_OF_RIBOSOME	GO_ESTABLISHMENT_OF_PROTEIN_LOCALIZATION_TO_MEMBRANE	GO_RRNA_METABOLIC_PROCESS	MORF_TPT1	REACTOME_METABOLISM_OF_MRNA	GO_VIRAL_LIFE_CYCLE	MORF_ACTG1	MORF_NPM1	GO_RIBOSOME_BIOGENESIS	GO_ESTABLISHMENT_OF_PROTEIN_LOCALIZATION_TO_ORGANELLE	REACTOME_METABOLISM_OF_RNA	GO_PROTEIN_LOCALIZATION_TO_MEMBRANE	REACTOME_METABOLISM_OF_PROTEINS	GO_PROTEIN_TARGETING	GO_NCRNA_PROCESSING	GO_ORGANIC_CYCLIC_COMPOUND_CATABOLIC_PROCESS	MODULE_83	GO_RIBONUCLEOPROTEIN_COMPLEX_BIOGENESIS	GO_AMIDE_BIOSYNTHETIC_PROCESS	GO_PEPTIDE_METABOLIC_PROCESS	GSE2405_0H_VS_24H_A_PHAGOCYTOPHILUM_STIM_NEUTROPHIL_UP	GO_PROTEIN_LOCALIZATION_TO_ORGANELLE	GSE2405_0H_VS_9H_A_PHAGOCYTOPHILUM_STIM_NEUTROPHIL_DN	GO_NCRNA_METABOLIC_PROCESS	GO_CELLULAR_AMIDE_METABOLIC_PROCESS	GCM_TPT1	GO_MRNA_METABOLIC_PROCESS
6217	RPS16	ribosomal protein S16	KEGG_RIBOSOME	GO_ESTABLISHMENT_OF_PROTEIN_LOCALIZATION_TO_ENDOPLASMIC_RETICULUM	GO_NUCLEAR_TRANSCRIBED_MRNA_CATABOLIC_PROCESS_NONSENSE_MEDIATED_DECAY	GO_CYTOSOLIC_RIBOSOME	GO_PROTEIN_LOCALIZATION_TO_ENDOPLASMIC_RETICULUM	GO_TRANSLATIONAL_INITIATION	GO_MULTI_ORGANISM_METABOLIC_PROCESS	GO_RIBOSOMAL_SUBUNIT	REACTOME_PEPTIDE_CHAIN_ELONGATION	GO_PROTEIN_TARGETING_TO_MEMBRANE	REACTOME_3_UTR_MEDIATED_TRANSLATIONAL_REGULATION	REACTOME_INFLUENZA_VIRAL_RNA_TRANSCRIPTION_AND_REPLICATION	REACTOME_NONSENSE_MEDIATED_DECAY_ENHANCED_BY_THE_EXON_JUNCTION_COMPLEX	REACTOME_SRP_DEPENDENT_COTRANSLATIONAL_PROTEIN_TARGETING_TO_MEMBRANE	REACTOME_TRANSLATION	REACTOME_INFLUENZA_LIFE_CYCLE	GO_RIBOSOME	GO_RNA_CATABOLIC_PROCESS	GNF2_EIF3S6	GO_CYTOSOLIC_PART	GO_STRUCTURAL_CONSTITUENT_OF_RIBOSOME	GO_ESTABLISHMENT_OF_PROTEIN_LOCALIZATION_TO_MEMBRANE	GO_RRNA_METABOLIC_PROCESS	MORF_TPT1	REACTOME_METABOLISM_OF_MRNA	GO_VIRAL_LIFE_CYCLE	MORF_ACTG1	MORF_NPM1	GO_RIBOSOME_BIOGENESIS	GO_ESTABLISHMENT_OF_PROTEIN_LOCALIZATION_TO_ORGANELLE	REACTOME_METABOLISM_OF_RNA	GO_PROTEIN_LOCALIZATION_TO_MEMBRANE	REACTOME_METABOLISM_OF_PROTEINS	GO_PROTEIN_TARGETING	GO_NCRNA_PROCESSING	GO_ORGANIC_CYCLIC_COMPOUND_CATABOLIC_PROCESS	MODULE_83	GO_RIBONUCLEOPROTEIN_COMPLEX_BIOGENESIS	GO_AMIDE_BIOSYNTHETIC_PROCESS	GO_PEPTIDE_METABOLIC_PROCESS	GSE2405_0H_VS_24H_A_PHAGOCYTOPHILUM_STIM_NEUTROPHIL_UP	GO_PROTEIN_LOCALIZATION_TO_ORGANELLE	GSE2405_0H_VS_9H_A_PHAGOCYTOPHILUM_STIM_NEUTROPHIL_DN	GO_NCRNA_METABOLIC_PROCESS	GO_CELLULAR_AMIDE_METABOLIC_PROCESS	GCM_TPT1	GO_MRNA_METABOLIC_PROCESS
6228	RPS23	ribosomal protein S23	KEGG_RIBOSOME	GO_ESTABLISHMENT_OF_PROTEIN_LOCALIZATION_TO_ENDOPLASMIC_RETICULUM	GO_NUCLEAR_TRANSCRIBED_MRNA_CATABOLIC_PROCESS_NONSENSE_MEDIATED_DECAY	GO_CYTOSOLIC_RIBOSOME	GO_PROTEIN_LOCALIZATION_TO_ENDOPLASMIC_RETICULUM	GO_TRANSLATIONAL_INITIATION	GO_MULTI_ORGANISM_METABOLIC_PROCESS	GO_RIBOSOMAL_SUBUNIT	REACTOME_PEPTIDE_CHAIN_ELONGATION	GO_PROTEIN_TARGETING_TO_MEMBRANE	REACTOME_3_UTR_MEDIATED_TRANSLATIONAL_REGULATION	REACTOME_INFLUENZA_VIRAL_RNA_TRANSCRIPTION_AND_REPLICATION	REACTOME_NONSENSE_MEDIATED_DECAY_ENHANCED_BY_THE_EXON_JUNCTION_COMPLEX	REACTOME_SRP_DEPENDENT_COTRANSLATIONAL_PROTEIN_TARGETING_TO_MEMBRANE	REACTOME_TRANSLATION	REACTOME_INFLUENZA_LIFE_CYCLE	GO_RIBOSOME	GO_RNA_CATABOLIC_PROCESS	GNF2_EIF3S6	GO_CYTOSOLIC_PART	GO_STRUCTURAL_CONSTITUENT_OF_RIBOSOME	GO_ESTABLISHMENT_OF_PROTEIN_LOCALIZATION_TO_MEMBRANE	GO_RRNA_METABOLIC_PROCESS	MORF_TPT1	REACTOME_METABOLISM_OF_MRNA	GO_VIRAL_LIFE_CYCLE	MORF_ACTG1	MORF_NPM1	GO_RIBOSOME_BIOGENESIS	GO_ESTABLISHMENT_OF_PROTEIN_LOCALIZATION_TO_ORGANELLE	REACTOME_METABOLISM_OF_RNA	GO_PROTEIN_LOCALIZATION_TO_MEMBRANE	REACTOME_METABOLISM_OF_PROTEINS	GO_PROTEIN_TARGETING	GO_NCRNA_PROCESSING	GO_ORGANIC_CYCLIC_COMPOUND_CATABOLIC_PROCESS	MODULE_83	GO_RIBONUCLEOPROTEIN_COMPLEX_BIOGENESIS	GO_AMIDE_BIOSYNTHETIC_PROCESS	GO_PEPTIDE_METABOLIC_PROCESS	GSE2405_0H_VS_24H_A_PHAGOCYTOPHILUM_STIM_NEUTROPHIL_UP	GO_PROTEIN_LOCALIZATION_TO_ORGANELLE	GSE2405_0H_VS_9H_A_PHAGOCYTOPHILUM_STIM_NEUTROPHIL_DN	GO_NCRNA_METABOLIC_PROCESS	GO_CELLULAR_AMIDE_METABOLIC_PROCESS	GCM_TPT1	GO_MRNA_METABOLIC_PROCESS
6188	RPS3	ribosomal protein S3	KEGG_RIBOSOME	GO_ESTABLISHMENT_OF_PROTEIN_LOCALIZATION_TO_ENDOPLASMIC_RETICULUM	GO_NUCLEAR_TRANSCRIBED_MRNA_CATABOLIC_PROCESS_NONSENSE_MEDIATED_DECAY	GO_CYTOSOLIC_RIBOSOME	GO_PROTEIN_LOCALIZATION_TO_ENDOPLASMIC_RETICULUM	GO_TRANSLATIONAL_INITIATION	GO_MULTI_ORGANISM_METABOLIC_PROCESS	GO_RIBOSOMAL_SUBUNIT	REACTOME_PEPTIDE_CHAIN_ELONGATION	GO_PROTEIN_TARGETING_TO_MEMBRANE	REACTOME_3_UTR_MEDIATED_TRANSLATIONAL_REGULATION	REACTOME_INFLUENZA_VIRAL_RNA_TRANSCRIPTION_AND_REPLICATION	REACTOME_NONSENSE_MEDIATED_DECAY_ENHANCED_BY_THE_EXON_JUNCTION_COMPLEX	REACTOME_SRP_DEPENDENT_COTRANSLATIONAL_PROTEIN_TARGETING_TO_MEMBRANE	REACTOME_TRANSLATION	REACTOME_INFLUENZA_LIFE_CYCLE	GO_RIBOSOME	GO_RNA_CATABOLIC_PROCESS	GNF2_EIF3S6	GO_CYTOSOLIC_PART	GO_STRUCTURAL_CONSTITUENT_OF_RIBOSOME	GO_ESTABLISHMENT_OF_PROTEIN_LOCALIZATION_TO_MEMBRANE	GO_RRNA_METABOLIC_PROCESS	MORF_TPT1	REACTOME_METABOLISM_OF_MRNA	GO_VIRAL_LIFE_CYCLE	MORF_ACTG1	MORF_NPM1	GO_RIBOSOME_BIOGENESIS	GO_ESTABLISHMENT_OF_PROTEIN_LOCALIZATION_TO_ORGANELLE	REACTOME_METABOLISM_OF_RNA	GO_PROTEIN_LOCALIZATION_TO_MEMBRANE	REACTOME_METABOLISM_OF_PROTEINS	GO_PROTEIN_TARGETING	GO_NCRNA_PROCESSING	GO_ORGANIC_CYCLIC_COMPOUND_CATABOLIC_PROCESS	MODULE_83	GO_RIBONUCLEOPROTEIN_COMPLEX_BIOGENESIS	GO_AMIDE_BIOSYNTHETIC_PROCESS	GO_PEPTIDE_METABOLIC_PROCESS	GSE2405_0H_VS_24H_A_PHAGOCYTOPHILUM_STIM_NEUTROPHIL_UP	GO_PROTEIN_LOCALIZATION_TO_ORGANELLE	GSE2405_0H_VS_9H_A_PHAGOCYTOPHILUM_STIM_NEUTROPHIL_DN	GO_NCRNA_METABOLIC_PROCESS	GO_CELLULAR_AMIDE_METABOLIC_PROCESS	GCM_TPT1	GO_MRNA_METABOLIC_PROCESS
6223	RPS19	ribosomal protein S19	KEGG_RIBOSOME	GO_ESTABLISHMENT_OF_PROTEIN_LOCALIZATION_TO_ENDOPLASMIC_RETICULUM	GO_NUCLEAR_TRANSCRIBED_MRNA_CATABOLIC_PROCESS_NONSENSE_MEDIATED_DECAY	GO_CYTOSOLIC_RIBOSOME	GO_PROTEIN_LOCALIZATION_TO_ENDOPLASMIC_RETICULUM	GO_TRANSLATIONAL_INITIATION	GO_MULTI_ORGANISM_METABOLIC_PROCESS	GO_RIBOSOMAL_SUBUNIT	REACTOME_PEPTIDE_CHAIN_ELONGATION	GO_PROTEIN_TARGETING_TO_MEMBRANE	REACTOME_3_UTR_MEDIATED_TRANSLATIONAL_REGULATION	REACTOME_INFLUENZA_VIRAL_RNA_TRANSCRIPTION_AND_REPLICATION	REACTOME_NONSENSE_MEDIATED_DECAY_ENHANCED_BY_THE_EXON_JUNCTION_COMPLEX	REACTOME_SRP_DEPENDENT_COTRANSLATIONAL_PROTEIN_TARGETING_TO_MEMBRANE	REACTOME_TRANSLATION	REACTOME_INFLUENZA_LIFE_CYCLE	GO_RIBOSOME	GO_RNA_CATABOLIC_PROCESS	GNF2_EIF3S6	GO_CYTOSOLIC_PART	GO_STRUCTURAL_CONSTITUENT_OF_RIBOSOME	GO_ESTABLISHMENT_OF_PROTEIN_LOCALIZATION_TO_MEMBRANE	GO_RRNA_METABOLIC_PROCESS	MORF_TPT1	REACTOME_METABOLISM_OF_MRNA	GO_VIRAL_LIFE_CYCLE	MORF_ACTG1	MORF_NPM1	GO_RIBOSOME_BIOGENESIS	GO_ESTABLISHMENT_OF_PROTEIN_LOCALIZATION_TO_ORGANELLE	REACTOME_METABOLISM_OF_RNA	GO_PROTEIN_LOCALIZATION_TO_MEMBRANE	REACTOME_METABOLISM_OF_PROTEINS	GO_PROTEIN_TARGETING	GO_NCRNA_PROCESSING	GO_ORGANIC_CYCLIC_COMPOUND_CATABOLIC_PROCESS	MODULE_83	GO_RIBONUCLEOPROTEIN_COMPLEX_BIOGENESIS	GO_AMIDE_BIOSYNTHETIC_PROCESS	GO_PEPTIDE_METABOLIC_PROCESS	GSE2405_0H_VS_24H_A_PHAGOCYTOPHILUM_STIM_NEUTROPHIL_UP	GO_PROTEIN_LOCALIZATION_TO_ORGANELLE	GSE2405_0H_VS_9H_A_PHAGOCYTOPHILUM_STIM_NEUTROPHIL_DN	GO_NCRNA_METABOLIC_PROCESS	GO_CELLULAR_AMIDE_METABOLIC_PROCESS	GCM_TPT1	GO_MRNA_METABOLIC_PROCESS
6203	RPS9	ribosomal protein S9	KEGG_RIBOSOME	GO_ESTABLISHMENT_OF_PROTEIN_LOCALIZATION_TO_ENDOPLASMIC_RETICULUM	GO_NUCLEAR_TRANSCRIBED_MRNA_CATABOLIC_PROCESS_NONSENSE_MEDIATED_DECAY	GO_CYTOSOLIC_RIBOSOME	GO_PROTEIN_LOCALIZATION_TO_ENDOPLASMIC_RETICULUM	GO_TRANSLATIONAL_INITIATION	GO_MULTI_ORGANISM_METABOLIC_PROCESS	GO_RIBOSOMAL_SUBUNIT	REACTOME_PEPTIDE_CHAIN_ELONGATION	GO_PROTEIN_TARGETING_TO_MEMBRANE	REACTOME_3_UTR_MEDIATED_TRANSLATIONAL_REGULATION	REACTOME_INFLUENZA_VIRAL_RNA_TRANSCRIPTION_AND_REPLICATION	REACTOME_NONSENSE_MEDIATED_DECAY_ENHANCED_BY_THE_EXON_JUNCTION_COMPLEX	REACTOME_SRP_DEPENDENT_COTRANSLATIONAL_PROTEIN_TARGETING_TO_MEMBRANE	REACTOME_TRANSLATION	REACTOME_INFLUENZA_LIFE_CYCLE	GO_RIBOSOME	GO_RNA_CATABOLIC_PROCESS	GNF2_EIF3S6	GO_CYTOSOLIC_PART	GO_STRUCTURAL_CONSTITUENT_OF_RIBOSOME	GO_ESTABLISHMENT_OF_PROTEIN_LOCALIZATION_TO_MEMBRANE	GO_RRNA_METABOLIC_PROCESS	MORF_TPT1	REACTOME_METABOLISM_OF_MRNA	GO_VIRAL_LIFE_CYCLE	MORF_ACTG1	MORF_NPM1	GO_RIBOSOME_BIOGENESIS	GO_ESTABLISHMENT_OF_PROTEIN_LOCALIZATION_TO_ORGANELLE	REACTOME_METABOLISM_OF_RNA	GO_PROTEIN_LOCALIZATION_TO_MEMBRANE	REACTOME_METABOLISM_OF_PROTEINS	GO_PROTEIN_TARGETING	GO_NCRNA_PROCESSING	GO_ORGANIC_CYCLIC_COMPOUND_CATABOLIC_PROCESS	MODULE_83	GO_RIBONUCLEOPROTEIN_COMPLEX_BIOGENESIS	GO_AMIDE_BIOSYNTHETIC_PROCESS	GO_PEPTIDE_METABOLIC_PROCESS	GSE2405_0H_VS_24H_A_PHAGOCYTOPHILUM_STIM_NEUTROPHIL_UP	GO_PROTEIN_LOCALIZATION_TO_ORGANELLE	GSE2405_0H_VS_9H_A_PHAGOCYTOPHILUM_STIM_NEUTROPHIL_DN	GO_NCRNA_METABOLIC_PROCESS	GO_CELLULAR_AMIDE_METABOLIC_PROCESS	GCM_TPT1	GO_MRNA_METABOLIC_PROCESS
6189	RPS3A	ribosomal protein S3A	KEGG_RIBOSOME	GO_ESTABLISHMENT_OF_PROTEIN_LOCALIZATION_TO_ENDOPLASMIC_RETICULUM	GO_NUCLEAR_TRANSCRIBED_MRNA_CATABOLIC_PROCESS_NONSENSE_MEDIATED_DECAY	GO_CYTOSOLIC_RIBOSOME	GO_PROTEIN_LOCALIZATION_TO_ENDOPLASMIC_RETICULUM	GO_TRANSLATIONAL_INITIATION	GO_MULTI_ORGANISM_METABOLIC_PROCESS	GO_RIBOSOMAL_SUBUNIT	REACTOME_PEPTIDE_CHAIN_ELONGATION	GO_PROTEIN_TARGETING_TO_MEMBRANE	REACTOME_3_UTR_MEDIATED_TRANSLATIONAL_REGULATION	REACTOME_INFLUENZA_VIRAL_RNA_TRANSCRIPTION_AND_REPLICATION	REACTOME_NONSENSE_MEDIATED_DECAY_ENHANCED_BY_THE_EXON_JUNCTION_COMPLEX	REACTOME_SRP_DEPENDENT_COTRANSLATIONAL_PROTEIN_TARGETING_TO_MEMBRANE	REACTOME_TRANSLATION	REACTOME_INFLUENZA_LIFE_CYCLE	GO_RIBOSOME	GO_RNA_CATABOLIC_PROCESS	GNF2_EIF3S6	GO_CYTOSOLIC_PART	GO_STRUCTURAL_CONSTITUENT_OF_RIBOSOME	GO_ESTABLISHMENT_OF_PROTEIN_LOCALIZATION_TO_MEMBRANE	GO_RRNA_METABOLIC_PROCESS	MORF_TPT1	REACTOME_METABOLISM_OF_MRNA	GO_VIRAL_LIFE_CYCLE	MORF_ACTG1	MORF_NPM1	GO_RIBOSOME_BIOGENESIS	GO_ESTABLISHMENT_OF_PROTEIN_LOCALIZATION_TO_ORGANELLE	REACTOME_METABOLISM_OF_RNA	GO_PROTEIN_LOCALIZATION_TO_MEMBRANE	REACTOME_METABOLISM_OF_PROTEINS	GO_PROTEIN_TARGETING	GO_NCRNA_PROCESSING	GO_ORGANIC_CYCLIC_COMPOUND_CATABOLIC_PROCESS	MODULE_83	GO_RIBONUCLEOPROTEIN_COMPLEX_BIOGENESIS	GO_AMIDE_BIOSYNTHETIC_PROCESS	GO_PEPTIDE_METABOLIC_PROCESS	GSE2405_0H_VS_24H_A_PHAGOCYTOPHILUM_STIM_NEUTROPHIL_UP	GO_PROTEIN_LOCALIZATION_TO_ORGANELLE	GSE2405_0H_VS_9H_A_PHAGOCYTOPHILUM_STIM_NEUTROPHIL_DN	GO_NCRNA_METABOLIC_PROCESS	GO_CELLULAR_AMIDE_METABOLIC_PROCESS	GCM_TPT1	GO_MRNA_METABOLIC_PROCESS
6122	RPL3	ribosomal protein L3	KEGG_RIBOSOME	GO_ESTABLISHMENT_OF_PROTEIN_LOCALIZATION_TO_ENDOPLASMIC_RETICULUM	GO_NUCLEAR_TRANSCRIBED_MRNA_CATABOLIC_PROCESS_NONSENSE_MEDIATED_DECAY	GO_CYTOSOLIC_RIBOSOME	GO_PROTEIN_LOCALIZATION_TO_ENDOPLASMIC_RETICULUM	GO_TRANSLATIONAL_INITIATION	GO_MULTI_ORGANISM_METABOLIC_PROCESS	GO_RIBOSOMAL_SUBUNIT	REACTOME_PEPTIDE_CHAIN_ELONGATION	GO_PROTEIN_TARGETING_TO_MEMBRANE	REACTOME_3_UTR_MEDIATED_TRANSLATIONAL_REGULATION	REACTOME_INFLUENZA_VIRAL_RNA_TRANSCRIPTION_AND_REPLICATION	REACTOME_NONSENSE_MEDIATED_DECAY_ENHANCED_BY_THE_EXON_JUNCTION_COMPLEX	REACTOME_SRP_DEPENDENT_COTRANSLATIONAL_PROTEIN_TARGETING_TO_MEMBRANE	REACTOME_TRANSLATION	REACTOME_INFLUENZA_LIFE_CYCLE	GO_RIBOSOME	GO_RNA_CATABOLIC_PROCESS	GNF2_EIF3S6	GO_CYTOSOLIC_PART	GO_STRUCTURAL_CONSTITUENT_OF_RIBOSOME	GO_ESTABLISHMENT_OF_PROTEIN_LOCALIZATION_TO_MEMBRANE	GO_RRNA_METABOLIC_PROCESS	MORF_TPT1	REACTOME_METABOLISM_OF_MRNA	GO_VIRAL_LIFE_CYCLE	MORF_ACTG1	MORF_NPM1	GO_RIBOSOME_BIOGENESIS	GO_ESTABLISHMENT_OF_PROTEIN_LOCALIZATION_TO_ORGANELLE	REACTOME_METABOLISM_OF_RNA	GO_PROTEIN_LOCALIZATION_TO_MEMBRANE	REACTOME_METABOLISM_OF_PROTEINS	GO_PROTEIN_TARGETING	GO_NCRNA_PROCESSING	GO_ORGANIC_CYCLIC_COMPOUND_CATABOLIC_PROCESS	MODULE_83	GO_RIBONUCLEOPROTEIN_COMPLEX_BIOGENESIS	GO_AMIDE_BIOSYNTHETIC_PROCESS	GO_PEPTIDE_METABOLIC_PROCESS	GSE2405_0H_VS_24H_A_PHAGOCYTOPHILUM_STIM_NEUTROPHIL_UP	GO_PROTEIN_LOCALIZATION_TO_ORGANELLE	GSE2405_0H_VS_9H_A_PHAGOCYTOPHILUM_STIM_NEUTROPHIL_DN	GO_NCRNA_METABOLIC_PROCESS	GO_CELLULAR_AMIDE_METABOLIC_PROCESS	GCM_TPT1	GO_MRNA_METABOLIC_PROCESS
6202	RPS8	ribosomal protein S8	KEGG_RIBOSOME	GO_ESTABLISHMENT_OF_PROTEIN_LOCALIZATION_TO_ENDOPLASMIC_RETICULUM	GO_NUCLEAR_TRANSCRIBED_MRNA_CATABOLIC_PROCESS_NONSENSE_MEDIATED_DECAY	GO_CYTOSOLIC_RIBOSOME	GO_PROTEIN_LOCALIZATION_TO_ENDOPLASMIC_RETICULUM	GO_TRANSLATIONAL_INITIATION	GO_MULTI_ORGANISM_METABOLIC_PROCESS	GO_RIBOSOMAL_SUBUNIT	REACTOME_PEPTIDE_CHAIN_ELONGATION	GO_PROTEIN_TARGETING_TO_MEMBRANE	REACTOME_3_UTR_MEDIATED_TRANSLATIONAL_REGULATION	REACTOME_INFLUENZA_VIRAL_RNA_TRANSCRIPTION_AND_REPLICATION	REACTOME_NONSENSE_MEDIATED_DECAY_ENHANCED_BY_THE_EXON_JUNCTION_COMPLEX	REACTOME_SRP_DEPENDENT_COTRANSLATIONAL_PROTEIN_TARGETING_TO_MEMBRANE	REACTOME_TRANSLATION	REACTOME_INFLUENZA_LIFE_CYCLE	GO_RIBOSOME	GO_RNA_CATABOLIC_PROCESS	GNF2_EIF3S6	GO_CYTOSOLIC_PART	GO_STRUCTURAL_CONSTITUENT_OF_RIBOSOME	GO_ESTABLISHMENT_OF_PROTEIN_LOCALIZATION_TO_MEMBRANE	GO_RRNA_METABOLIC_PROCESS	MORF_TPT1	REACTOME_METABOLISM_OF_MRNA	GO_VIRAL_LIFE_CYCLE	MORF_ACTG1	MORF_NPM1	GO_RIBOSOME_BIOGENESIS	GO_ESTABLISHMENT_OF_PROTEIN_LOCALIZATION_TO_ORGANELLE	REACTOME_METABOLISM_OF_RNA	GO_PROTEIN_LOCALIZATION_TO_MEMBRANE	REACTOME_METABOLISM_OF_PROTEINS	GO_PROTEIN_TARGETING	GO_NCRNA_PROCESSING	GO_ORGANIC_CYCLIC_COMPOUND_CATABOLIC_PROCESS	MODULE_83	GO_RIBONUCLEOPROTEIN_COMPLEX_BIOGENESIS	GO_AMIDE_BIOSYNTHETIC_PROCESS	GO_PEPTIDE_METABOLIC_PROCESS	GSE2405_0H_VS_24H_A_PHAGOCYTOPHILUM_STIM_NEUTROPHIL_UP	GO_PROTEIN_LOCALIZATION_TO_ORGANELLE	GSE2405_0H_VS_9H_A_PHAGOCYTOPHILUM_STIM_NEUTROPHIL_DN	GO_NCRNA_METABOLIC_PROCESS	GO_CELLULAR_AMIDE_METABOLIC_PROCESS	GCM_TPT1	GO_MRNA_METABOLIC_PROCESS
6235	RPS29	ribosomal protein S29	KEGG_RIBOSOME	GO_ESTABLISHMENT_OF_PROTEIN_LOCALIZATION_TO_ENDOPLASMIC_RETICULUM	GO_NUCLEAR_TRANSCRIBED_MRNA_CATABOLIC_PROCESS_NONSENSE_MEDIATED_DECAY	GO_CYTOSOLIC_RIBOSOME	GO_PROTEIN_LOCALIZATION_TO_ENDOPLASMIC_RETICULUM	GO_TRANSLATIONAL_INITIATION	GO_MULTI_ORGANISM_METABOLIC_PROCESS	GO_RIBOSOMAL_SUBUNIT	REACTOME_PEPTIDE_CHAIN_ELONGATION	GO_PROTEIN_TARGETING_TO_MEMBRANE	REACTOME_3_UTR_MEDIATED_TRANSLATIONAL_REGULATION	REACTOME_INFLUENZA_VIRAL_RNA_TRANSCRIPTION_AND_REPLICATION	REACTOME_NONSENSE_MEDIATED_DECAY_ENHANCED_BY_THE_EXON_JUNCTION_COMPLEX	REACTOME_SRP_DEPENDENT_COTRANSLATIONAL_PROTEIN_TARGETING_TO_MEMBRANE	REACTOME_TRANSLATION	REACTOME_INFLUENZA_LIFE_CYCLE	GO_RIBOSOME	GO_RNA_CATABOLIC_PROCESS	GNF2_EIF3S6	GO_CYTOSOLIC_PART	GO_STRUCTURAL_CONSTITUENT_OF_RIBOSOME	GO_ESTABLISHMENT_OF_PROTEIN_LOCALIZATION_TO_MEMBRANE	GO_RRNA_METABOLIC_PROCESS	MORF_TPT1	REACTOME_METABOLISM_OF_MRNA	GO_VIRAL_LIFE_CYCLE	MORF_ACTG1	MORF_NPM1	GO_RIBOSOME_BIOGENESIS	GO_ESTABLISHMENT_OF_PROTEIN_LOCALIZATION_TO_ORGANELLE	REACTOME_METABOLISM_OF_RNA	GO_PROTEIN_LOCALIZATION_TO_MEMBRANE	REACTOME_METABOLISM_OF_PROTEINS	GO_PROTEIN_TARGETING	GO_NCRNA_PROCESSING	GO_ORGANIC_CYCLIC_COMPOUND_CATABOLIC_PROCESS	MODULE_83	GO_RIBONUCLEOPROTEIN_COMPLEX_BIOGENESIS	GO_AMIDE_BIOSYNTHETIC_PROCESS	GO_PEPTIDE_METABOLIC_PROCESS	GSE2405_0H_VS_24H_A_PHAGOCYTOPHILUM_STIM_NEUTROPHIL_UP	GO_PROTEIN_LOCALIZATION_TO_ORGANELLE	GSE2405_0H_VS_9H_A_PHAGOCYTOPHILUM_STIM_NEUTROPHIL_DN	GO_NCRNA_METABOLIC_PROCESS	GO_CELLULAR_AMIDE_METABOLIC_PROCESS	GCM_TPT1	GO_MRNA_METABOLIC_PROCESS
6222	RPS18	ribosomal protein S18	KEGG_RIBOSOME	GO_ESTABLISHMENT_OF_PROTEIN_LOCALIZATION_TO_ENDOPLASMIC_RETICULUM	GO_NUCLEAR_TRANSCRIBED_MRNA_CATABOLIC_PROCESS_NONSENSE_MEDIATED_DECAY	GO_CYTOSOLIC_RIBOSOME	GO_PROTEIN_LOCALIZATION_TO_ENDOPLASMIC_RETICULUM	GO_TRANSLATIONAL_INITIATION	GO_MULTI_ORGANISM_METABOLIC_PROCESS	GO_RIBOSOMAL_SUBUNIT	REACTOME_PEPTIDE_CHAIN_ELONGATION	GO_PROTEIN_TARGETING_TO_MEMBRANE	REACTOME_3_UTR_MEDIATED_TRANSLATIONAL_REGULATION	REACTOME_INFLUENZA_VIRAL_RNA_TRANSCRIPTION_AND_REPLICATION	REACTOME_NONSENSE_MEDIATED_DECAY_ENHANCED_BY_THE_EXON_JUNCTION_COMPLEX	REACTOME_SRP_DEPENDENT_COTRANSLATIONAL_PROTEIN_TARGETING_TO_MEMBRANE	REACTOME_TRANSLATION	REACTOME_INFLUENZA_LIFE_CYCLE	GO_RIBOSOME	GO_RNA_CATABOLIC_PROCESS	GNF2_EIF3S6	GO_CYTOSOLIC_PART	GO_STRUCTURAL_CONSTITUENT_OF_RIBOSOME	GO_ESTABLISHMENT_OF_PROTEIN_LOCALIZATION_TO_MEMBRANE	GO_RRNA_METABOLIC_PROCESS	MORF_TPT1	REACTOME_METABOLISM_OF_MRNA	GO_VIRAL_LIFE_CYCLE	MORF_ACTG1	MORF_NPM1	GO_RIBOSOME_BIOGENESIS	GO_ESTABLISHMENT_OF_PROTEIN_LOCALIZATION_TO_ORGANELLE	REACTOME_METABOLISM_OF_RNA	GO_PROTEIN_LOCALIZATION_TO_MEMBRANE	REACTOME_METABOLISM_OF_PROTEINS	GO_PROTEIN_TARGETING	GO_NCRNA_PROCESSING	GO_ORGANIC_CYCLIC_COMPOUND_CATABOLIC_PROCESS	MODULE_83	GO_RIBONUCLEOPROTEIN_COMPLEX_BIOGENESIS	GO_AMIDE_BIOSYNTHETIC_PROCESS	GO_PEPTIDE_METABOLIC_PROCESS	GSE2405_0H_VS_24H_A_PHAGOCYTOPHILUM_STIM_NEUTROPHIL_UP	GO_PROTEIN_LOCALIZATION_TO_ORGANELLE	GSE2405_0H_VS_9H_A_PHAGOCYTOPHILUM_STIM_NEUTROPHIL_DN	GO_NCRNA_METABOLIC_PROCESS	GO_CELLULAR_AMIDE_METABOLIC_PROCESS	GCM_TPT1	GO_MRNA_METABOLIC_PROCESS
6147	RPL23A	ribosomal protein L23a	KEGG_RIBOSOME	GO_ESTABLISHMENT_OF_PROTEIN_LOCALIZATION_TO_ENDOPLASMIC_RETICULUM	GO_NUCLEAR_TRANSCRIBED_MRNA_CATABOLIC_PROCESS_NONSENSE_MEDIATED_DECAY	GO_CYTOSOLIC_RIBOSOME	GO_PROTEIN_LOCALIZATION_TO_ENDOPLASMIC_RETICULUM	GO_TRANSLATIONAL_INITIATION	GO_MULTI_ORGANISM_METABOLIC_PROCESS	GO_RIBOSOMAL_SUBUNIT	REACTOME_PEPTIDE_CHAIN_ELONGATION	GO_PROTEIN_TARGETING_TO_MEMBRANE	REACTOME_3_UTR_MEDIATED_TRANSLATIONAL_REGULATION	REACTOME_INFLUENZA_VIRAL_RNA_TRANSCRIPTION_AND_REPLICATION	REACTOME_NONSENSE_MEDIATED_DECAY_ENHANCED_BY_THE_EXON_JUNCTION_COMPLEX	REACTOME_SRP_DEPENDENT_COTRANSLATIONAL_PROTEIN_TARGETING_TO_MEMBRANE	REACTOME_TRANSLATION	REACTOME_INFLUENZA_LIFE_CYCLE	GO_RIBOSOME	GO_RNA_CATABOLIC_PROCESS	GNF2_EIF3S6	GO_CYTOSOLIC_PART	GO_STRUCTURAL_CONSTITUENT_OF_RIBOSOME	GO_ESTABLISHMENT_OF_PROTEIN_LOCALIZATION_TO_MEMBRANE	GO_RRNA_METABOLIC_PROCESS	MORF_TPT1	REACTOME_METABOLISM_OF_MRNA	GO_VIRAL_LIFE_CYCLE	MORF_ACTG1	MORF_NPM1	GO_RIBOSOME_BIOGENESIS	GO_ESTABLISHMENT_OF_PROTEIN_LOCALIZATION_TO_ORGANELLE	REACTOME_METABOLISM_OF_RNA	GO_PROTEIN_LOCALIZATION_TO_MEMBRANE	REACTOME_METABOLISM_OF_PROTEINS	GO_PROTEIN_TARGETING	GO_NCRNA_PROCESSING	GO_ORGANIC_CYCLIC_COMPOUND_CATABOLIC_PROCESS	MODULE_83	GO_RIBONUCLEOPROTEIN_COMPLEX_BIOGENESIS	GO_AMIDE_BIOSYNTHETIC_PROCESS	GO_PEPTIDE_METABOLIC_PROCESS	GSE2405_0H_VS_24H_A_PHAGOCYTOPHILUM_STIM_NEUTROPHIL_UP	GO_PROTEIN_LOCALIZATION_TO_ORGANELLE	GSE2405_0H_VS_9H_A_PHAGOCYTOPHILUM_STIM_NEUTROPHIL_DN	GO_NCRNA_METABOLIC_PROCESS	GO_CELLULAR_AMIDE_METABOLIC_PROCESS	GCM_TPT1	GO_MRNA_METABOLIC_PROCESS
6142	RPL18A	ribosomal protein L18a	KEGG_RIBOSOME	GO_ESTABLISHMENT_OF_PROTEIN_LOCALIZATION_TO_ENDOPLASMIC_RETICULUM	GO_NUCLEAR_TRANSCRIBED_MRNA_CATABOLIC_PROCESS_NONSENSE_MEDIATED_DECAY	GO_CYTOSOLIC_RIBOSOME	GO_PROTEIN_LOCALIZATION_TO_ENDOPLASMIC_RETICULUM	GO_TRANSLATIONAL_INITIATION	GO_MULTI_ORGANISM_METABOLIC_PROCESS	GO_RIBOSOMAL_SUBUNIT	REACTOME_PEPTIDE_CHAIN_ELONGATION	GO_PROTEIN_TARGETING_TO_MEMBRANE	REACTOME_3_UTR_MEDIATED_TRANSLATIONAL_REGULATION	REACTOME_INFLUENZA_VIRAL_RNA_TRANSCRIPTION_AND_REPLICATION	REACTOME_NONSENSE_MEDIATED_DECAY_ENHANCED_BY_THE_EXON_JUNCTION_COMPLEX	REACTOME_SRP_DEPENDENT_COTRANSLATIONAL_PROTEIN_TARGETING_TO_MEMBRANE	REACTOME_TRANSLATION	REACTOME_INFLUENZA_LIFE_CYCLE	GO_RIBOSOME	GO_RNA_CATABOLIC_PROCESS	GNF2_EIF3S6	GO_CYTOSOLIC_PART	GO_STRUCTURAL_CONSTITUENT_OF_RIBOSOME	GO_ESTABLISHMENT_OF_PROTEIN_LOCALIZATION_TO_MEMBRANE	GO_RRNA_METABOLIC_PROCESS	MORF_TPT1	REACTOME_METABOLISM_OF_MRNA	GO_VIRAL_LIFE_CYCLE	MORF_ACTG1	MORF_NPM1	GO_RIBOSOME_BIOGENESIS	GO_ESTABLISHMENT_OF_PROTEIN_LOCALIZATION_TO_ORGANELLE	REACTOME_METABOLISM_OF_RNA	GO_PROTEIN_LOCALIZATION_TO_MEMBRANE	REACTOME_METABOLISM_OF_PROTEINS	GO_PROTEIN_TARGETING	GO_NCRNA_PROCESSING	GO_ORGANIC_CYCLIC_COMPOUND_CATABOLIC_PROCESS	MODULE_83	GO_RIBONUCLEOPROTEIN_COMPLEX_BIOGENESIS	GO_AMIDE_BIOSYNTHETIC_PROCESS	GO_PEPTIDE_METABOLIC_PROCESS	GSE2405_0H_VS_24H_A_PHAGOCYTOPHILUM_STIM_NEUTROPHIL_UP	GO_PROTEIN_LOCALIZATION_TO_ORGANELLE	GSE2405_0H_VS_9H_A_PHAGOCYTOPHILUM_STIM_NEUTROPHIL_DN	GO_NCRNA_METABOLIC_PROCESS	GO_CELLULAR_AMIDE_METABOLIC_PROCESS		GO_MRNA_METABOLIC_PROCESS
6137	RPL13	ribosomal protein L13	KEGG_RIBOSOME	GO_ESTABLISHMENT_OF_PROTEIN_LOCALIZATION_TO_ENDOPLASMIC_RETICULUM	GO_NUCLEAR_TRANSCRIBED_MRNA_CATABOLIC_PROCESS_NONSENSE_MEDIATED_DECAY	GO_CYTOSOLIC_RIBOSOME	GO_PROTEIN_LOCALIZATION_TO_ENDOPLASMIC_RETICULUM	GO_TRANSLATIONAL_INITIATION	GO_MULTI_ORGANISM_METABOLIC_PROCESS	GO_RIBOSOMAL_SUBUNIT	REACTOME_PEPTIDE_CHAIN_ELONGATION	GO_PROTEIN_TARGETING_TO_MEMBRANE	REACTOME_3_UTR_MEDIATED_TRANSLATIONAL_REGULATION	REACTOME_INFLUENZA_VIRAL_RNA_TRANSCRIPTION_AND_REPLICATION	REACTOME_NONSENSE_MEDIATED_DECAY_ENHANCED_BY_THE_EXON_JUNCTION_COMPLEX	REACTOME_SRP_DEPENDENT_COTRANSLATIONAL_PROTEIN_TARGETING_TO_MEMBRANE	REACTOME_TRANSLATION	REACTOME_INFLUENZA_LIFE_CYCLE	GO_RIBOSOME	GO_RNA_CATABOLIC_PROCESS	GNF2_EIF3S6	GO_CYTOSOLIC_PART	GO_STRUCTURAL_CONSTITUENT_OF_RIBOSOME	GO_ESTABLISHMENT_OF_PROTEIN_LOCALIZATION_TO_MEMBRANE	GO_RRNA_METABOLIC_PROCESS	MORF_TPT1	REACTOME_METABOLISM_OF_MRNA	GO_VIRAL_LIFE_CYCLE	MORF_ACTG1	MORF_NPM1	GO_RIBOSOME_BIOGENESIS	GO_ESTABLISHMENT_OF_PROTEIN_LOCALIZATION_TO_ORGANELLE	REACTOME_METABOLISM_OF_RNA	GO_PROTEIN_LOCALIZATION_TO_MEMBRANE	REACTOME_METABOLISM_OF_PROTEINS	GO_PROTEIN_TARGETING	GO_NCRNA_PROCESSING	GO_ORGANIC_CYCLIC_COMPOUND_CATABOLIC_PROCESS	MODULE_83	GO_RIBONUCLEOPROTEIN_COMPLEX_BIOGENESIS	GO_AMIDE_BIOSYNTHETIC_PROCESS	GO_PEPTIDE_METABOLIC_PROCESS	GSE2405_0H_VS_24H_A_PHAGOCYTOPHILUM_STIM_NEUTROPHIL_UP	GO_PROTEIN_LOCALIZATION_TO_ORGANELLE	GSE2405_0H_VS_9H_A_PHAGOCYTOPHILUM_STIM_NEUTROPHIL_DN	GO_NCRNA_METABOLIC_PROCESS	GO_CELLULAR_AMIDE_METABOLIC_PROCESS		GO_MRNA_METABOLIC_PROCESS
6136	RPL12	ribosomal protein L12	KEGG_RIBOSOME	GO_ESTABLISHMENT_OF_PROTEIN_LOCALIZATION_TO_ENDOPLASMIC_RETICULUM	GO_NUCLEAR_TRANSCRIBED_MRNA_CATABOLIC_PROCESS_NONSENSE_MEDIATED_DECAY	GO_CYTOSOLIC_RIBOSOME	GO_PROTEIN_LOCALIZATION_TO_ENDOPLASMIC_RETICULUM	GO_TRANSLATIONAL_INITIATION	GO_MULTI_ORGANISM_METABOLIC_PROCESS	GO_RIBOSOMAL_SUBUNIT	REACTOME_PEPTIDE_CHAIN_ELONGATION	GO_PROTEIN_TARGETING_TO_MEMBRANE	REACTOME_3_UTR_MEDIATED_TRANSLATIONAL_REGULATION	REACTOME_INFLUENZA_VIRAL_RNA_TRANSCRIPTION_AND_REPLICATION	REACTOME_NONSENSE_MEDIATED_DECAY_ENHANCED_BY_THE_EXON_JUNCTION_COMPLEX	REACTOME_SRP_DEPENDENT_COTRANSLATIONAL_PROTEIN_TARGETING_TO_MEMBRANE	REACTOME_TRANSLATION	REACTOME_INFLUENZA_LIFE_CYCLE	GO_RIBOSOME	GO_RNA_CATABOLIC_PROCESS	GNF2_EIF3S6	GO_CYTOSOLIC_PART	GO_STRUCTURAL_CONSTITUENT_OF_RIBOSOME	GO_ESTABLISHMENT_OF_PROTEIN_LOCALIZATION_TO_MEMBRANE	GO_RRNA_METABOLIC_PROCESS	MORF_TPT1	REACTOME_METABOLISM_OF_MRNA	GO_VIRAL_LIFE_CYCLE	MORF_ACTG1	MORF_NPM1	GO_RIBOSOME_BIOGENESIS	GO_ESTABLISHMENT_OF_PROTEIN_LOCALIZATION_TO_ORGANELLE	REACTOME_METABOLISM_OF_RNA	GO_PROTEIN_LOCALIZATION_TO_MEMBRANE	REACTOME_METABOLISM_OF_PROTEINS	GO_PROTEIN_TARGETING	GO_NCRNA_PROCESSING	GO_ORGANIC_CYCLIC_COMPOUND_CATABOLIC_PROCESS	MODULE_83	GO_RIBONUCLEOPROTEIN_COMPLEX_BIOGENESIS	GO_AMIDE_BIOSYNTHETIC_PROCESS	GO_PEPTIDE_METABOLIC_PROCESS	GSE2405_0H_VS_24H_A_PHAGOCYTOPHILUM_STIM_NEUTROPHIL_UP	GO_PROTEIN_LOCALIZATION_TO_ORGANELLE	GSE2405_0H_VS_9H_A_PHAGOCYTOPHILUM_STIM_NEUTROPHIL_DN	GO_NCRNA_METABOLIC_PROCESS	GO_CELLULAR_AMIDE_METABOLIC_PROCESS		GO_MRNA_METABOLIC_PROCESS
6191	RPS4X	ribosomal protein S4, X-linked	KEGG_RIBOSOME	GO_ESTABLISHMENT_OF_PROTEIN_LOCALIZATION_TO_ENDOPLASMIC_RETICULUM	GO_NUCLEAR_TRANSCRIBED_MRNA_CATABOLIC_PROCESS_NONSENSE_MEDIATED_DECAY	GO_CYTOSOLIC_RIBOSOME	GO_PROTEIN_LOCALIZATION_TO_ENDOPLASMIC_RETICULUM	GO_TRANSLATIONAL_INITIATION	GO_MULTI_ORGANISM_METABOLIC_PROCESS	GO_RIBOSOMAL_SUBUNIT	REACTOME_PEPTIDE_CHAIN_ELONGATION	GO_PROTEIN_TARGETING_TO_MEMBRANE	REACTOME_3_UTR_MEDIATED_TRANSLATIONAL_REGULATION	REACTOME_INFLUENZA_VIRAL_RNA_TRANSCRIPTION_AND_REPLICATION	REACTOME_NONSENSE_MEDIATED_DECAY_ENHANCED_BY_THE_EXON_JUNCTION_COMPLEX	REACTOME_SRP_DEPENDENT_COTRANSLATIONAL_PROTEIN_TARGETING_TO_MEMBRANE	REACTOME_TRANSLATION	REACTOME_INFLUENZA_LIFE_CYCLE	GO_RIBOSOME	GO_RNA_CATABOLIC_PROCESS	GNF2_EIF3S6	GO_CYTOSOLIC_PART	GO_STRUCTURAL_CONSTITUENT_OF_RIBOSOME	GO_ESTABLISHMENT_OF_PROTEIN_LOCALIZATION_TO_MEMBRANE	GO_RRNA_METABOLIC_PROCESS	MORF_TPT1	REACTOME_METABOLISM_OF_MRNA	GO_VIRAL_LIFE_CYCLE	MORF_ACTG1	MORF_NPM1	GO_RIBOSOME_BIOGENESIS	GO_ESTABLISHMENT_OF_PROTEIN_LOCALIZATION_TO_ORGANELLE	REACTOME_METABOLISM_OF_RNA	GO_PROTEIN_LOCALIZATION_TO_MEMBRANE	REACTOME_METABOLISM_OF_PROTEINS	GO_PROTEIN_TARGETING	GO_NCRNA_PROCESSING	GO_ORGANIC_CYCLIC_COMPOUND_CATABOLIC_PROCESS	MODULE_83	GO_RIBONUCLEOPROTEIN_COMPLEX_BIOGENESIS	GO_AMIDE_BIOSYNTHETIC_PROCESS	GO_PEPTIDE_METABOLIC_PROCESS	GSE2405_0H_VS_24H_A_PHAGOCYTOPHILUM_STIM_NEUTROPHIL_UP	GO_PROTEIN_LOCALIZATION_TO_ORGANELLE	GSE2405_0H_VS_9H_A_PHAGOCYTOPHILUM_STIM_NEUTROPHIL_DN	GO_NCRNA_METABOLIC_PROCESS	GO_CELLULAR_AMIDE_METABOLIC_PROCESS		GO_MRNA_METABOLIC_PROCESS
6125	RPL5	ribosomal protein L5	KEGG_RIBOSOME	GO_ESTABLISHMENT_OF_PROTEIN_LOCALIZATION_TO_ENDOPLASMIC_RETICULUM	GO_NUCLEAR_TRANSCRIBED_MRNA_CATABOLIC_PROCESS_NONSENSE_MEDIATED_DECAY	GO_CYTOSOLIC_RIBOSOME	GO_PROTEIN_LOCALIZATION_TO_ENDOPLASMIC_RETICULUM	GO_TRANSLATIONAL_INITIATION	GO_MULTI_ORGANISM_METABOLIC_PROCESS	GO_RIBOSOMAL_SUBUNIT	REACTOME_PEPTIDE_CHAIN_ELONGATION	GO_PROTEIN_TARGETING_TO_MEMBRANE	REACTOME_3_UTR_MEDIATED_TRANSLATIONAL_REGULATION	REACTOME_INFLUENZA_VIRAL_RNA_TRANSCRIPTION_AND_REPLICATION	REACTOME_NONSENSE_MEDIATED_DECAY_ENHANCED_BY_THE_EXON_JUNCTION_COMPLEX	REACTOME_SRP_DEPENDENT_COTRANSLATIONAL_PROTEIN_TARGETING_TO_MEMBRANE	REACTOME_TRANSLATION	REACTOME_INFLUENZA_LIFE_CYCLE	GO_RIBOSOME	GO_RNA_CATABOLIC_PROCESS	GNF2_EIF3S6	GO_CYTOSOLIC_PART	GO_STRUCTURAL_CONSTITUENT_OF_RIBOSOME	GO_ESTABLISHMENT_OF_PROTEIN_LOCALIZATION_TO_MEMBRANE	GO_RRNA_METABOLIC_PROCESS	MORF_TPT1	REACTOME_METABOLISM_OF_MRNA	GO_VIRAL_LIFE_CYCLE	MORF_ACTG1	MORF_NPM1	GO_RIBOSOME_BIOGENESIS	GO_ESTABLISHMENT_OF_PROTEIN_LOCALIZATION_TO_ORGANELLE	REACTOME_METABOLISM_OF_RNA	GO_PROTEIN_LOCALIZATION_TO_MEMBRANE	REACTOME_METABOLISM_OF_PROTEINS	GO_PROTEIN_TARGETING	GO_NCRNA_PROCESSING	GO_ORGANIC_CYCLIC_COMPOUND_CATABOLIC_PROCESS	MODULE_83	GO_RIBONUCLEOPROTEIN_COMPLEX_BIOGENESIS	GO_AMIDE_BIOSYNTHETIC_PROCESS	GO_PEPTIDE_METABOLIC_PROCESS	GSE2405_0H_VS_24H_A_PHAGOCYTOPHILUM_STIM_NEUTROPHIL_UP	GO_PROTEIN_LOCALIZATION_TO_ORGANELLE	GSE2405_0H_VS_9H_A_PHAGOCYTOPHILUM_STIM_NEUTROPHIL_DN	GO_NCRNA_METABOLIC_PROCESS	GO_CELLULAR_AMIDE_METABOLIC_PROCESS		GO_MRNA_METABOLIC_PROCESS
6167	RPL37	ribosomal protein L37	KEGG_RIBOSOME	GO_ESTABLISHMENT_OF_PROTEIN_LOCALIZATION_TO_ENDOPLASMIC_RETICULUM	GO_NUCLEAR_TRANSCRIBED_MRNA_CATABOLIC_PROCESS_NONSENSE_MEDIATED_DECAY	GO_CYTOSOLIC_RIBOSOME	GO_PROTEIN_LOCALIZATION_TO_ENDOPLASMIC_RETICULUM	GO_TRANSLATIONAL_INITIATION	GO_MULTI_ORGANISM_METABOLIC_PROCESS	GO_RIBOSOMAL_SUBUNIT	REACTOME_PEPTIDE_CHAIN_ELONGATION	GO_PROTEIN_TARGETING_TO_MEMBRANE	REACTOME_3_UTR_MEDIATED_TRANSLATIONAL_REGULATION	REACTOME_INFLUENZA_VIRAL_RNA_TRANSCRIPTION_AND_REPLICATION	REACTOME_NONSENSE_MEDIATED_DECAY_ENHANCED_BY_THE_EXON_JUNCTION_COMPLEX	REACTOME_SRP_DEPENDENT_COTRANSLATIONAL_PROTEIN_TARGETING_TO_MEMBRANE	REACTOME_TRANSLATION	REACTOME_INFLUENZA_LIFE_CYCLE	GO_RIBOSOME	GO_RNA_CATABOLIC_PROCESS	GNF2_EIF3S6	GO_CYTOSOLIC_PART	GO_STRUCTURAL_CONSTITUENT_OF_RIBOSOME	GO_ESTABLISHMENT_OF_PROTEIN_LOCALIZATION_TO_MEMBRANE	GO_RRNA_METABOLIC_PROCESS	MORF_TPT1	REACTOME_METABOLISM_OF_MRNA	GO_VIRAL_LIFE_CYCLE	MORF_ACTG1	MORF_NPM1	GO_RIBOSOME_BIOGENESIS	GO_ESTABLISHMENT_OF_PROTEIN_LOCALIZATION_TO_ORGANELLE	REACTOME_METABOLISM_OF_RNA	GO_PROTEIN_LOCALIZATION_TO_MEMBRANE	REACTOME_METABOLISM_OF_PROTEINS	GO_PROTEIN_TARGETING	GO_NCRNA_PROCESSING	GO_ORGANIC_CYCLIC_COMPOUND_CATABOLIC_PROCESS	MODULE_83	GO_RIBONUCLEOPROTEIN_COMPLEX_BIOGENESIS	GO_AMIDE_BIOSYNTHETIC_PROCESS	GO_PEPTIDE_METABOLIC_PROCESS	GSE2405_0H_VS_24H_A_PHAGOCYTOPHILUM_STIM_NEUTROPHIL_UP	GO_PROTEIN_LOCALIZATION_TO_ORGANELLE	GSE2405_0H_VS_9H_A_PHAGOCYTOPHILUM_STIM_NEUTROPHIL_DN	GO_NCRNA_METABOLIC_PROCESS	GO_CELLULAR_AMIDE_METABOLIC_PROCESS		GO_MRNA_METABOLIC_PROCESS
6161	RPL32	ribosomal protein L32	KEGG_RIBOSOME	GO_ESTABLISHMENT_OF_PROTEIN_LOCALIZATION_TO_ENDOPLASMIC_RETICULUM	GO_NUCLEAR_TRANSCRIBED_MRNA_CATABOLIC_PROCESS_NONSENSE_MEDIATED_DECAY	GO_CYTOSOLIC_RIBOSOME	GO_PROTEIN_LOCALIZATION_TO_ENDOPLASMIC_RETICULUM	GO_TRANSLATIONAL_INITIATION	GO_MULTI_ORGANISM_METABOLIC_PROCESS	GO_RIBOSOMAL_SUBUNIT	REACTOME_PEPTIDE_CHAIN_ELONGATION	GO_PROTEIN_TARGETING_TO_MEMBRANE	REACTOME_3_UTR_MEDIATED_TRANSLATIONAL_REGULATION	REACTOME_INFLUENZA_VIRAL_RNA_TRANSCRIPTION_AND_REPLICATION	REACTOME_NONSENSE_MEDIATED_DECAY_ENHANCED_BY_THE_EXON_JUNCTION_COMPLEX	REACTOME_SRP_DEPENDENT_COTRANSLATIONAL_PROTEIN_TARGETING_TO_MEMBRANE	REACTOME_TRANSLATION	REACTOME_INFLUENZA_LIFE_CYCLE	GO_RIBOSOME	GO_RNA_CATABOLIC_PROCESS	GNF2_EIF3S6	GO_CYTOSOLIC_PART	GO_STRUCTURAL_CONSTITUENT_OF_RIBOSOME	GO_ESTABLISHMENT_OF_PROTEIN_LOCALIZATION_TO_MEMBRANE	GO_RRNA_METABOLIC_PROCESS	MORF_TPT1	REACTOME_METABOLISM_OF_MRNA	GO_VIRAL_LIFE_CYCLE	MORF_ACTG1	MORF_NPM1	GO_RIBOSOME_BIOGENESIS	GO_ESTABLISHMENT_OF_PROTEIN_LOCALIZATION_TO_ORGANELLE	REACTOME_METABOLISM_OF_RNA	GO_PROTEIN_LOCALIZATION_TO_MEMBRANE	REACTOME_METABOLISM_OF_PROTEINS	GO_PROTEIN_TARGETING	GO_NCRNA_PROCESSING	GO_ORGANIC_CYCLIC_COMPOUND_CATABOLIC_PROCESS	MODULE_83	GO_RIBONUCLEOPROTEIN_COMPLEX_BIOGENESIS	GO_AMIDE_BIOSYNTHETIC_PROCESS	GO_PEPTIDE_METABOLIC_PROCESS		GO_PROTEIN_LOCALIZATION_TO_ORGANELLE		GO_NCRNA_METABOLIC_PROCESS	GO_CELLULAR_AMIDE_METABOLIC_PROCESS	GCM_TPT1	GO_MRNA_METABOLIC_PROCESS
6144	RPL21	ribosomal protein L21	KEGG_RIBOSOME	GO_ESTABLISHMENT_OF_PROTEIN_LOCALIZATION_TO_ENDOPLASMIC_RETICULUM	GO_NUCLEAR_TRANSCRIBED_MRNA_CATABOLIC_PROCESS_NONSENSE_MEDIATED_DECAY	GO_CYTOSOLIC_RIBOSOME	GO_PROTEIN_LOCALIZATION_TO_ENDOPLASMIC_RETICULUM	GO_TRANSLATIONAL_INITIATION	GO_MULTI_ORGANISM_METABOLIC_PROCESS	GO_RIBOSOMAL_SUBUNIT	REACTOME_PEPTIDE_CHAIN_ELONGATION	GO_PROTEIN_TARGETING_TO_MEMBRANE	REACTOME_3_UTR_MEDIATED_TRANSLATIONAL_REGULATION	REACTOME_INFLUENZA_VIRAL_RNA_TRANSCRIPTION_AND_REPLICATION	REACTOME_NONSENSE_MEDIATED_DECAY_ENHANCED_BY_THE_EXON_JUNCTION_COMPLEX	REACTOME_SRP_DEPENDENT_COTRANSLATIONAL_PROTEIN_TARGETING_TO_MEMBRANE	REACTOME_TRANSLATION	REACTOME_INFLUENZA_LIFE_CYCLE	GO_RIBOSOME	GO_RNA_CATABOLIC_PROCESS	GNF2_EIF3S6	GO_CYTOSOLIC_PART	GO_STRUCTURAL_CONSTITUENT_OF_RIBOSOME	GO_ESTABLISHMENT_OF_PROTEIN_LOCALIZATION_TO_MEMBRANE	GO_RRNA_METABOLIC_PROCESS	MORF_TPT1	REACTOME_METABOLISM_OF_MRNA	GO_VIRAL_LIFE_CYCLE	MORF_ACTG1	MORF_NPM1	GO_RIBOSOME_BIOGENESIS	GO_ESTABLISHMENT_OF_PROTEIN_LOCALIZATION_TO_ORGANELLE	REACTOME_METABOLISM_OF_RNA	GO_PROTEIN_LOCALIZATION_TO_MEMBRANE	REACTOME_METABOLISM_OF_PROTEINS	GO_PROTEIN_TARGETING	GO_NCRNA_PROCESSING	GO_ORGANIC_CYCLIC_COMPOUND_CATABOLIC_PROCESS	MODULE_83	GO_RIBONUCLEOPROTEIN_COMPLEX_BIOGENESIS	GO_AMIDE_BIOSYNTHETIC_PROCESS	GO_PEPTIDE_METABOLIC_PROCESS		GO_PROTEIN_LOCALIZATION_TO_ORGANELLE		GO_NCRNA_METABOLIC_PROCESS	GO_CELLULAR_AMIDE_METABOLIC_PROCESS	GCM_TPT1	GO_MRNA_METABOLIC_PROCESS
6159	RPL29	ribosomal protein L29	KEGG_RIBOSOME	GO_ESTABLISHMENT_OF_PROTEIN_LOCALIZATION_TO_ENDOPLASMIC_RETICULUM	GO_NUCLEAR_TRANSCRIBED_MRNA_CATABOLIC_PROCESS_NONSENSE_MEDIATED_DECAY	GO_CYTOSOLIC_RIBOSOME	GO_PROTEIN_LOCALIZATION_TO_ENDOPLASMIC_RETICULUM	GO_TRANSLATIONAL_INITIATION	GO_MULTI_ORGANISM_METABOLIC_PROCESS	GO_RIBOSOMAL_SUBUNIT	REACTOME_PEPTIDE_CHAIN_ELONGATION	GO_PROTEIN_TARGETING_TO_MEMBRANE	REACTOME_3_UTR_MEDIATED_TRANSLATIONAL_REGULATION	REACTOME_INFLUENZA_VIRAL_RNA_TRANSCRIPTION_AND_REPLICATION	REACTOME_NONSENSE_MEDIATED_DECAY_ENHANCED_BY_THE_EXON_JUNCTION_COMPLEX	REACTOME_SRP_DEPENDENT_COTRANSLATIONAL_PROTEIN_TARGETING_TO_MEMBRANE	REACTOME_TRANSLATION	REACTOME_INFLUENZA_LIFE_CYCLE	GO_RIBOSOME	GO_RNA_CATABOLIC_PROCESS	GNF2_EIF3S6	GO_CYTOSOLIC_PART	GO_STRUCTURAL_CONSTITUENT_OF_RIBOSOME	GO_ESTABLISHMENT_OF_PROTEIN_LOCALIZATION_TO_MEMBRANE	GO_RRNA_METABOLIC_PROCESS	MORF_TPT1	REACTOME_METABOLISM_OF_MRNA	GO_VIRAL_LIFE_CYCLE	MORF_ACTG1	MORF_NPM1	GO_RIBOSOME_BIOGENESIS	GO_ESTABLISHMENT_OF_PROTEIN_LOCALIZATION_TO_ORGANELLE	REACTOME_METABOLISM_OF_RNA	GO_PROTEIN_LOCALIZATION_TO_MEMBRANE	REACTOME_METABOLISM_OF_PROTEINS	GO_PROTEIN_TARGETING	GO_NCRNA_PROCESSING	GO_ORGANIC_CYCLIC_COMPOUND_CATABOLIC_PROCESS	MODULE_83	GO_RIBONUCLEOPROTEIN_COMPLEX_BIOGENESIS	GO_AMIDE_BIOSYNTHETIC_PROCESS	GO_PEPTIDE_METABOLIC_PROCESS		GO_PROTEIN_LOCALIZATION_TO_ORGANELLE		GO_NCRNA_METABOLIC_PROCESS	GO_CELLULAR_AMIDE_METABOLIC_PROCESS	GCM_TPT1	GO_MRNA_METABOLIC_PROCESS
4736	RPL10A	ribosomal protein L10a	KEGG_RIBOSOME	GO_ESTABLISHMENT_OF_PROTEIN_LOCALIZATION_TO_ENDOPLASMIC_RETICULUM	GO_NUCLEAR_TRANSCRIBED_MRNA_CATABOLIC_PROCESS_NONSENSE_MEDIATED_DECAY	GO_CYTOSOLIC_RIBOSOME	GO_PROTEIN_LOCALIZATION_TO_ENDOPLASMIC_RETICULUM	GO_TRANSLATIONAL_INITIATION	GO_MULTI_ORGANISM_METABOLIC_PROCESS	GO_RIBOSOMAL_SUBUNIT	REACTOME_PEPTIDE_CHAIN_ELONGATION	GO_PROTEIN_TARGETING_TO_MEMBRANE	REACTOME_3_UTR_MEDIATED_TRANSLATIONAL_REGULATION	REACTOME_INFLUENZA_VIRAL_RNA_TRANSCRIPTION_AND_REPLICATION	REACTOME_NONSENSE_MEDIATED_DECAY_ENHANCED_BY_THE_EXON_JUNCTION_COMPLEX	REACTOME_SRP_DEPENDENT_COTRANSLATIONAL_PROTEIN_TARGETING_TO_MEMBRANE	REACTOME_TRANSLATION	REACTOME_INFLUENZA_LIFE_CYCLE	GO_RIBOSOME	GO_RNA_CATABOLIC_PROCESS	GNF2_EIF3S6	GO_CYTOSOLIC_PART	GO_STRUCTURAL_CONSTITUENT_OF_RIBOSOME	GO_ESTABLISHMENT_OF_PROTEIN_LOCALIZATION_TO_MEMBRANE	GO_RRNA_METABOLIC_PROCESS	MORF_TPT1	REACTOME_METABOLISM_OF_MRNA	GO_VIRAL_LIFE_CYCLE	MORF_ACTG1	MORF_NPM1	GO_RIBOSOME_BIOGENESIS	GO_ESTABLISHMENT_OF_PROTEIN_LOCALIZATION_TO_ORGANELLE	REACTOME_METABOLISM_OF_RNA	GO_PROTEIN_LOCALIZATION_TO_MEMBRANE	REACTOME_METABOLISM_OF_PROTEINS	GO_PROTEIN_TARGETING	GO_NCRNA_PROCESSING	GO_ORGANIC_CYCLIC_COMPOUND_CATABOLIC_PROCESS	MODULE_83	GO_RIBONUCLEOPROTEIN_COMPLEX_BIOGENESIS	GO_AMIDE_BIOSYNTHETIC_PROCESS	GO_PEPTIDE_METABOLIC_PROCESS		GO_PROTEIN_LOCALIZATION_TO_ORGANELLE		GO_NCRNA_METABOLIC_PROCESS	GO_CELLULAR_AMIDE_METABOLIC_PROCESS	GCM_TPT1	GO_MRNA_METABOLIC_PROCESS
6229	RPS24	ribosomal protein S24	KEGG_RIBOSOME	GO_ESTABLISHMENT_OF_PROTEIN_LOCALIZATION_TO_ENDOPLASMIC_RETICULUM	GO_NUCLEAR_TRANSCRIBED_MRNA_CATABOLIC_PROCESS_NONSENSE_MEDIATED_DECAY	GO_CYTOSOLIC_RIBOSOME	GO_PROTEIN_LOCALIZATION_TO_ENDOPLASMIC_RETICULUM	GO_TRANSLATIONAL_INITIATION	GO_MULTI_ORGANISM_METABOLIC_PROCESS	GO_RIBOSOMAL_SUBUNIT	REACTOME_PEPTIDE_CHAIN_ELONGATION	GO_PROTEIN_TARGETING_TO_MEMBRANE	REACTOME_3_UTR_MEDIATED_TRANSLATIONAL_REGULATION	REACTOME_INFLUENZA_VIRAL_RNA_TRANSCRIPTION_AND_REPLICATION	REACTOME_NONSENSE_MEDIATED_DECAY_ENHANCED_BY_THE_EXON_JUNCTION_COMPLEX	REACTOME_SRP_DEPENDENT_COTRANSLATIONAL_PROTEIN_TARGETING_TO_MEMBRANE	REACTOME_TRANSLATION	REACTOME_INFLUENZA_LIFE_CYCLE	GO_RIBOSOME	GO_RNA_CATABOLIC_PROCESS	GNF2_EIF3S6	GO_CYTOSOLIC_PART	GO_STRUCTURAL_CONSTITUENT_OF_RIBOSOME	GO_ESTABLISHMENT_OF_PROTEIN_LOCALIZATION_TO_MEMBRANE	GO_RRNA_METABOLIC_PROCESS	MORF_TPT1	REACTOME_METABOLISM_OF_MRNA	GO_VIRAL_LIFE_CYCLE	MORF_ACTG1	MORF_NPM1	GO_RIBOSOME_BIOGENESIS	GO_ESTABLISHMENT_OF_PROTEIN_LOCALIZATION_TO_ORGANELLE	REACTOME_METABOLISM_OF_RNA	GO_PROTEIN_LOCALIZATION_TO_MEMBRANE	REACTOME_METABOLISM_OF_PROTEINS	GO_PROTEIN_TARGETING	GO_NCRNA_PROCESSING	GO_ORGANIC_CYCLIC_COMPOUND_CATABOLIC_PROCESS	MODULE_83	GO_RIBONUCLEOPROTEIN_COMPLEX_BIOGENESIS	GO_AMIDE_BIOSYNTHETIC_PROCESS	GO_PEPTIDE_METABOLIC_PROCESS		GO_PROTEIN_LOCALIZATION_TO_ORGANELLE		GO_NCRNA_METABOLIC_PROCESS	GO_CELLULAR_AMIDE_METABOLIC_PROCESS	GCM_TPT1	GO_MRNA_METABOLIC_PROCESS
6132	RPL8	ribosomal protein L8	KEGG_RIBOSOME	GO_ESTABLISHMENT_OF_PROTEIN_LOCALIZATION_TO_ENDOPLASMIC_RETICULUM	GO_NUCLEAR_TRANSCRIBED_MRNA_CATABOLIC_PROCESS_NONSENSE_MEDIATED_DECAY	GO_CYTOSOLIC_RIBOSOME	GO_PROTEIN_LOCALIZATION_TO_ENDOPLASMIC_RETICULUM	GO_TRANSLATIONAL_INITIATION	GO_MULTI_ORGANISM_METABOLIC_PROCESS	GO_RIBOSOMAL_SUBUNIT	REACTOME_PEPTIDE_CHAIN_ELONGATION	GO_PROTEIN_TARGETING_TO_MEMBRANE	REACTOME_3_UTR_MEDIATED_TRANSLATIONAL_REGULATION	REACTOME_INFLUENZA_VIRAL_RNA_TRANSCRIPTION_AND_REPLICATION	REACTOME_NONSENSE_MEDIATED_DECAY_ENHANCED_BY_THE_EXON_JUNCTION_COMPLEX	REACTOME_SRP_DEPENDENT_COTRANSLATIONAL_PROTEIN_TARGETING_TO_MEMBRANE	REACTOME_TRANSLATION	REACTOME_INFLUENZA_LIFE_CYCLE	GO_RIBOSOME	GO_RNA_CATABOLIC_PROCESS	GNF2_EIF3S6	GO_CYTOSOLIC_PART	GO_STRUCTURAL_CONSTITUENT_OF_RIBOSOME	GO_ESTABLISHMENT_OF_PROTEIN_LOCALIZATION_TO_MEMBRANE	GO_RRNA_METABOLIC_PROCESS	MORF_TPT1	REACTOME_METABOLISM_OF_MRNA	GO_VIRAL_LIFE_CYCLE	MORF_ACTG1	MORF_NPM1	GO_RIBOSOME_BIOGENESIS	GO_ESTABLISHMENT_OF_PROTEIN_LOCALIZATION_TO_ORGANELLE	REACTOME_METABOLISM_OF_RNA	GO_PROTEIN_LOCALIZATION_TO_MEMBRANE	REACTOME_METABOLISM_OF_PROTEINS	GO_PROTEIN_TARGETING	GO_NCRNA_PROCESSING	GO_ORGANIC_CYCLIC_COMPOUND_CATABOLIC_PROCESS	MODULE_83	GO_RIBONUCLEOPROTEIN_COMPLEX_BIOGENESIS	GO_AMIDE_BIOSYNTHETIC_PROCESS	GO_PEPTIDE_METABOLIC_PROCESS		GO_PROTEIN_LOCALIZATION_TO_ORGANELLE		GO_NCRNA_METABOLIC_PROCESS	GO_CELLULAR_AMIDE_METABOLIC_PROCESS		GO_MRNA_METABOLIC_PROCESS
6206	RPS12	ribosomal protein S12	KEGG_RIBOSOME	GO_ESTABLISHMENT_OF_PROTEIN_LOCALIZATION_TO_ENDOPLASMIC_RETICULUM	GO_NUCLEAR_TRANSCRIBED_MRNA_CATABOLIC_PROCESS_NONSENSE_MEDIATED_DECAY	GO_CYTOSOLIC_RIBOSOME	GO_PROTEIN_LOCALIZATION_TO_ENDOPLASMIC_RETICULUM	GO_TRANSLATIONAL_INITIATION	GO_MULTI_ORGANISM_METABOLIC_PROCESS	GO_RIBOSOMAL_SUBUNIT	REACTOME_PEPTIDE_CHAIN_ELONGATION	GO_PROTEIN_TARGETING_TO_MEMBRANE	REACTOME_3_UTR_MEDIATED_TRANSLATIONAL_REGULATION	REACTOME_INFLUENZA_VIRAL_RNA_TRANSCRIPTION_AND_REPLICATION	REACTOME_NONSENSE_MEDIATED_DECAY_ENHANCED_BY_THE_EXON_JUNCTION_COMPLEX	REACTOME_SRP_DEPENDENT_COTRANSLATIONAL_PROTEIN_TARGETING_TO_MEMBRANE	REACTOME_TRANSLATION	REACTOME_INFLUENZA_LIFE_CYCLE	GO_RIBOSOME	GO_RNA_CATABOLIC_PROCESS	GNF2_EIF3S6	GO_CYTOSOLIC_PART	GO_STRUCTURAL_CONSTITUENT_OF_RIBOSOME	GO_ESTABLISHMENT_OF_PROTEIN_LOCALIZATION_TO_MEMBRANE	GO_RRNA_METABOLIC_PROCESS	MORF_TPT1	REACTOME_METABOLISM_OF_MRNA	GO_VIRAL_LIFE_CYCLE	MORF_ACTG1	MORF_NPM1	GO_RIBOSOME_BIOGENESIS	GO_ESTABLISHMENT_OF_PROTEIN_LOCALIZATION_TO_ORGANELLE	REACTOME_METABOLISM_OF_RNA	GO_PROTEIN_LOCALIZATION_TO_MEMBRANE	REACTOME_METABOLISM_OF_PROTEINS	GO_PROTEIN_TARGETING	GO_NCRNA_PROCESSING	GO_ORGANIC_CYCLIC_COMPOUND_CATABOLIC_PROCESS	MODULE_83	GO_RIBONUCLEOPROTEIN_COMPLEX_BIOGENESIS	GO_AMIDE_BIOSYNTHETIC_PROCESS	GO_PEPTIDE_METABOLIC_PROCESS		GO_PROTEIN_LOCALIZATION_TO_ORGANELLE		GO_NCRNA_METABOLIC_PROCESS	GO_CELLULAR_AMIDE_METABOLIC_PROCESS		GO_MRNA_METABOLIC_PROCESS
6201	RPS7	ribosomal protein S7	KEGG_RIBOSOME	GO_ESTABLISHMENT_OF_PROTEIN_LOCALIZATION_TO_ENDOPLASMIC_RETICULUM	GO_NUCLEAR_TRANSCRIBED_MRNA_CATABOLIC_PROCESS_NONSENSE_MEDIATED_DECAY	GO_CYTOSOLIC_RIBOSOME	GO_PROTEIN_LOCALIZATION_TO_ENDOPLASMIC_RETICULUM	GO_TRANSLATIONAL_INITIATION	GO_MULTI_ORGANISM_METABOLIC_PROCESS	GO_RIBOSOMAL_SUBUNIT	REACTOME_PEPTIDE_CHAIN_ELONGATION	GO_PROTEIN_TARGETING_TO_MEMBRANE	REACTOME_3_UTR_MEDIATED_TRANSLATIONAL_REGULATION	REACTOME_INFLUENZA_VIRAL_RNA_TRANSCRIPTION_AND_REPLICATION	REACTOME_NONSENSE_MEDIATED_DECAY_ENHANCED_BY_THE_EXON_JUNCTION_COMPLEX	REACTOME_SRP_DEPENDENT_COTRANSLATIONAL_PROTEIN_TARGETING_TO_MEMBRANE	REACTOME_TRANSLATION	REACTOME_INFLUENZA_LIFE_CYCLE	GO_RIBOSOME	GO_RNA_CATABOLIC_PROCESS	GNF2_EIF3S6	GO_CYTOSOLIC_PART	GO_STRUCTURAL_CONSTITUENT_OF_RIBOSOME	GO_ESTABLISHMENT_OF_PROTEIN_LOCALIZATION_TO_MEMBRANE	GO_RRNA_METABOLIC_PROCESS	MORF_TPT1	REACTOME_METABOLISM_OF_MRNA	GO_VIRAL_LIFE_CYCLE	MORF_ACTG1	MORF_NPM1	GO_RIBOSOME_BIOGENESIS	GO_ESTABLISHMENT_OF_PROTEIN_LOCALIZATION_TO_ORGANELLE	REACTOME_METABOLISM_OF_RNA	GO_PROTEIN_LOCALIZATION_TO_MEMBRANE	REACTOME_METABOLISM_OF_PROTEINS	GO_PROTEIN_TARGETING	GO_NCRNA_PROCESSING	GO_ORGANIC_CYCLIC_COMPOUND_CATABOLIC_PROCESS		GO_RIBONUCLEOPROTEIN_COMPLEX_BIOGENESIS	GO_AMIDE_BIOSYNTHETIC_PROCESS	GO_PEPTIDE_METABOLIC_PROCESS	GSE2405_0H_VS_24H_A_PHAGOCYTOPHILUM_STIM_NEUTROPHIL_UP	GO_PROTEIN_LOCALIZATION_TO_ORGANELLE	GSE2405_0H_VS_9H_A_PHAGOCYTOPHILUM_STIM_NEUTROPHIL_DN	GO_NCRNA_METABOLIC_PROCESS	GO_CELLULAR_AMIDE_METABOLIC_PROCESS	GCM_TPT1	GO_MRNA_METABOLIC_PROCESS
6194	RPS6	ribosomal protein S6	KEGG_RIBOSOME	GO_ESTABLISHMENT_OF_PROTEIN_LOCALIZATION_TO_ENDOPLASMIC_RETICULUM	GO_NUCLEAR_TRANSCRIBED_MRNA_CATABOLIC_PROCESS_NONSENSE_MEDIATED_DECAY	GO_CYTOSOLIC_RIBOSOME	GO_PROTEIN_LOCALIZATION_TO_ENDOPLASMIC_RETICULUM	GO_TRANSLATIONAL_INITIATION	GO_MULTI_ORGANISM_METABOLIC_PROCESS	GO_RIBOSOMAL_SUBUNIT	REACTOME_PEPTIDE_CHAIN_ELONGATION	GO_PROTEIN_TARGETING_TO_MEMBRANE	REACTOME_3_UTR_MEDIATED_TRANSLATIONAL_REGULATION	REACTOME_INFLUENZA_VIRAL_RNA_TRANSCRIPTION_AND_REPLICATION	REACTOME_NONSENSE_MEDIATED_DECAY_ENHANCED_BY_THE_EXON_JUNCTION_COMPLEX	REACTOME_SRP_DEPENDENT_COTRANSLATIONAL_PROTEIN_TARGETING_TO_MEMBRANE	REACTOME_TRANSLATION	REACTOME_INFLUENZA_LIFE_CYCLE	GO_RIBOSOME	GO_RNA_CATABOLIC_PROCESS	GNF2_EIF3S6	GO_CYTOSOLIC_PART	GO_STRUCTURAL_CONSTITUENT_OF_RIBOSOME	GO_ESTABLISHMENT_OF_PROTEIN_LOCALIZATION_TO_MEMBRANE	GO_RRNA_METABOLIC_PROCESS	MORF_TPT1	REACTOME_METABOLISM_OF_MRNA	GO_VIRAL_LIFE_CYCLE	MORF_ACTG1	MORF_NPM1	GO_RIBOSOME_BIOGENESIS	GO_ESTABLISHMENT_OF_PROTEIN_LOCALIZATION_TO_ORGANELLE	REACTOME_METABOLISM_OF_RNA	GO_PROTEIN_LOCALIZATION_TO_MEMBRANE	REACTOME_METABOLISM_OF_PROTEINS	GO_PROTEIN_TARGETING	GO_NCRNA_PROCESSING	GO_ORGANIC_CYCLIC_COMPOUND_CATABOLIC_PROCESS		GO_RIBONUCLEOPROTEIN_COMPLEX_BIOGENESIS	GO_AMIDE_BIOSYNTHETIC_PROCESS	GO_PEPTIDE_METABOLIC_PROCESS	GSE2405_0H_VS_24H_A_PHAGOCYTOPHILUM_STIM_NEUTROPHIL_UP	GO_PROTEIN_LOCALIZATION_TO_ORGANELLE	GSE2405_0H_VS_9H_A_PHAGOCYTOPHILUM_STIM_NEUTROPHIL_DN	GO_NCRNA_METABOLIC_PROCESS	GO_CELLULAR_AMIDE_METABOLIC_PROCESS	GCM_TPT1	GO_MRNA_METABOLIC_PROCESS
6156	RPL30	ribosomal protein L30	KEGG_RIBOSOME	GO_ESTABLISHMENT_OF_PROTEIN_LOCALIZATION_TO_ENDOPLASMIC_RETICULUM	GO_NUCLEAR_TRANSCRIBED_MRNA_CATABOLIC_PROCESS_NONSENSE_MEDIATED_DECAY	GO_CYTOSOLIC_RIBOSOME	GO_PROTEIN_LOCALIZATION_TO_ENDOPLASMIC_RETICULUM	GO_TRANSLATIONAL_INITIATION	GO_MULTI_ORGANISM_METABOLIC_PROCESS	GO_RIBOSOMAL_SUBUNIT	REACTOME_PEPTIDE_CHAIN_ELONGATION	GO_PROTEIN_TARGETING_TO_MEMBRANE	REACTOME_3_UTR_MEDIATED_TRANSLATIONAL_REGULATION	REACTOME_INFLUENZA_VIRAL_RNA_TRANSCRIPTION_AND_REPLICATION	REACTOME_NONSENSE_MEDIATED_DECAY_ENHANCED_BY_THE_EXON_JUNCTION_COMPLEX	REACTOME_SRP_DEPENDENT_COTRANSLATIONAL_PROTEIN_TARGETING_TO_MEMBRANE	REACTOME_TRANSLATION	REACTOME_INFLUENZA_LIFE_CYCLE	GO_RIBOSOME	GO_RNA_CATABOLIC_PROCESS	GNF2_EIF3S6	GO_CYTOSOLIC_PART	GO_STRUCTURAL_CONSTITUENT_OF_RIBOSOME	GO_ESTABLISHMENT_OF_PROTEIN_LOCALIZATION_TO_MEMBRANE	GO_RRNA_METABOLIC_PROCESS	MORF_TPT1	REACTOME_METABOLISM_OF_MRNA	GO_VIRAL_LIFE_CYCLE	MORF_ACTG1	MORF_NPM1	GO_RIBOSOME_BIOGENESIS	GO_ESTABLISHMENT_OF_PROTEIN_LOCALIZATION_TO_ORGANELLE	REACTOME_METABOLISM_OF_RNA	GO_PROTEIN_LOCALIZATION_TO_MEMBRANE	REACTOME_METABOLISM_OF_PROTEINS	GO_PROTEIN_TARGETING	GO_NCRNA_PROCESSING	GO_ORGANIC_CYCLIC_COMPOUND_CATABOLIC_PROCESS		GO_RIBONUCLEOPROTEIN_COMPLEX_BIOGENESIS	GO_AMIDE_BIOSYNTHETIC_PROCESS	GO_PEPTIDE_METABOLIC_PROCESS	GSE2405_0H_VS_24H_A_PHAGOCYTOPHILUM_STIM_NEUTROPHIL_UP	GO_PROTEIN_LOCALIZATION_TO_ORGANELLE	GSE2405_0H_VS_9H_A_PHAGOCYTOPHILUM_STIM_NEUTROPHIL_DN	GO_NCRNA_METABOLIC_PROCESS	GO_CELLULAR_AMIDE_METABOLIC_PROCESS		GO_MRNA_METABOLIC_PROCESS
6146	RPL22	ribosomal protein L22	KEGG_RIBOSOME	GO_ESTABLISHMENT_OF_PROTEIN_LOCALIZATION_TO_ENDOPLASMIC_RETICULUM	GO_NUCLEAR_TRANSCRIBED_MRNA_CATABOLIC_PROCESS_NONSENSE_MEDIATED_DECAY	GO_CYTOSOLIC_RIBOSOME	GO_PROTEIN_LOCALIZATION_TO_ENDOPLASMIC_RETICULUM	GO_TRANSLATIONAL_INITIATION	GO_MULTI_ORGANISM_METABOLIC_PROCESS	GO_RIBOSOMAL_SUBUNIT	REACTOME_PEPTIDE_CHAIN_ELONGATION	GO_PROTEIN_TARGETING_TO_MEMBRANE	REACTOME_3_UTR_MEDIATED_TRANSLATIONAL_REGULATION	REACTOME_INFLUENZA_VIRAL_RNA_TRANSCRIPTION_AND_REPLICATION	REACTOME_NONSENSE_MEDIATED_DECAY_ENHANCED_BY_THE_EXON_JUNCTION_COMPLEX	REACTOME_SRP_DEPENDENT_COTRANSLATIONAL_PROTEIN_TARGETING_TO_MEMBRANE	REACTOME_TRANSLATION	REACTOME_INFLUENZA_LIFE_CYCLE	GO_RIBOSOME	GO_RNA_CATABOLIC_PROCESS	GNF2_EIF3S6	GO_CYTOSOLIC_PART	GO_STRUCTURAL_CONSTITUENT_OF_RIBOSOME	GO_ESTABLISHMENT_OF_PROTEIN_LOCALIZATION_TO_MEMBRANE	GO_RRNA_METABOLIC_PROCESS	MORF_TPT1	REACTOME_METABOLISM_OF_MRNA	GO_VIRAL_LIFE_CYCLE	MORF_ACTG1	MORF_NPM1	GO_RIBOSOME_BIOGENESIS	GO_ESTABLISHMENT_OF_PROTEIN_LOCALIZATION_TO_ORGANELLE	REACTOME_METABOLISM_OF_RNA	GO_PROTEIN_LOCALIZATION_TO_MEMBRANE	REACTOME_METABOLISM_OF_PROTEINS	GO_PROTEIN_TARGETING	GO_NCRNA_PROCESSING	GO_ORGANIC_CYCLIC_COMPOUND_CATABOLIC_PROCESS		GO_RIBONUCLEOPROTEIN_COMPLEX_BIOGENESIS	GO_AMIDE_BIOSYNTHETIC_PROCESS	GO_PEPTIDE_METABOLIC_PROCESS	GSE2405_0H_VS_24H_A_PHAGOCYTOPHILUM_STIM_NEUTROPHIL_UP	GO_PROTEIN_LOCALIZATION_TO_ORGANELLE	GSE2405_0H_VS_9H_A_PHAGOCYTOPHILUM_STIM_NEUTROPHIL_DN	GO_NCRNA_METABOLIC_PROCESS	GO_CELLULAR_AMIDE_METABOLIC_PROCESS		GO_MRNA_METABOLIC_PROCESS
9045	RPL14	ribosomal protein L14	KEGG_RIBOSOME	GO_ESTABLISHMENT_OF_PROTEIN_LOCALIZATION_TO_ENDOPLASMIC_RETICULUM	GO_NUCLEAR_TRANSCRIBED_MRNA_CATABOLIC_PROCESS_NONSENSE_MEDIATED_DECAY	GO_CYTOSOLIC_RIBOSOME	GO_PROTEIN_LOCALIZATION_TO_ENDOPLASMIC_RETICULUM	GO_TRANSLATIONAL_INITIATION	GO_MULTI_ORGANISM_METABOLIC_PROCESS	GO_RIBOSOMAL_SUBUNIT	REACTOME_PEPTIDE_CHAIN_ELONGATION	GO_PROTEIN_TARGETING_TO_MEMBRANE	REACTOME_3_UTR_MEDIATED_TRANSLATIONAL_REGULATION	REACTOME_INFLUENZA_VIRAL_RNA_TRANSCRIPTION_AND_REPLICATION	REACTOME_NONSENSE_MEDIATED_DECAY_ENHANCED_BY_THE_EXON_JUNCTION_COMPLEX	REACTOME_SRP_DEPENDENT_COTRANSLATIONAL_PROTEIN_TARGETING_TO_MEMBRANE	REACTOME_TRANSLATION	REACTOME_INFLUENZA_LIFE_CYCLE	GO_RIBOSOME	GO_RNA_CATABOLIC_PROCESS	GNF2_EIF3S6	GO_CYTOSOLIC_PART	GO_STRUCTURAL_CONSTITUENT_OF_RIBOSOME	GO_ESTABLISHMENT_OF_PROTEIN_LOCALIZATION_TO_MEMBRANE	GO_RRNA_METABOLIC_PROCESS		REACTOME_METABOLISM_OF_MRNA	GO_VIRAL_LIFE_CYCLE	MORF_ACTG1	MORF_NPM1	GO_RIBOSOME_BIOGENESIS	GO_ESTABLISHMENT_OF_PROTEIN_LOCALIZATION_TO_ORGANELLE	REACTOME_METABOLISM_OF_RNA	GO_PROTEIN_LOCALIZATION_TO_MEMBRANE	REACTOME_METABOLISM_OF_PROTEINS	GO_PROTEIN_TARGETING	GO_NCRNA_PROCESSING	GO_ORGANIC_CYCLIC_COMPOUND_CATABOLIC_PROCESS	MODULE_83	GO_RIBONUCLEOPROTEIN_COMPLEX_BIOGENESIS	GO_AMIDE_BIOSYNTHETIC_PROCESS	GO_PEPTIDE_METABOLIC_PROCESS	GSE2405_0H_VS_24H_A_PHAGOCYTOPHILUM_STIM_NEUTROPHIL_UP	GO_PROTEIN_LOCALIZATION_TO_ORGANELLE	GSE2405_0H_VS_9H_A_PHAGOCYTOPHILUM_STIM_NEUTROPHIL_DN	GO_NCRNA_METABOLIC_PROCESS	GO_CELLULAR_AMIDE_METABOLIC_PROCESS	GCM_TPT1	GO_MRNA_METABOLIC_PROCESS
6234	RPS28	ribosomal protein S28	KEGG_RIBOSOME	GO_ESTABLISHMENT_OF_PROTEIN_LOCALIZATION_TO_ENDOPLASMIC_RETICULUM	GO_NUCLEAR_TRANSCRIBED_MRNA_CATABOLIC_PROCESS_NONSENSE_MEDIATED_DECAY	GO_CYTOSOLIC_RIBOSOME	GO_PROTEIN_LOCALIZATION_TO_ENDOPLASMIC_RETICULUM	GO_TRANSLATIONAL_INITIATION	GO_MULTI_ORGANISM_METABOLIC_PROCESS	GO_RIBOSOMAL_SUBUNIT	REACTOME_PEPTIDE_CHAIN_ELONGATION	GO_PROTEIN_TARGETING_TO_MEMBRANE	REACTOME_3_UTR_MEDIATED_TRANSLATIONAL_REGULATION	REACTOME_INFLUENZA_VIRAL_RNA_TRANSCRIPTION_AND_REPLICATION	REACTOME_NONSENSE_MEDIATED_DECAY_ENHANCED_BY_THE_EXON_JUNCTION_COMPLEX	REACTOME_SRP_DEPENDENT_COTRANSLATIONAL_PROTEIN_TARGETING_TO_MEMBRANE	REACTOME_TRANSLATION	REACTOME_INFLUENZA_LIFE_CYCLE	GO_RIBOSOME	GO_RNA_CATABOLIC_PROCESS	GNF2_EIF3S6	GO_CYTOSOLIC_PART	GO_STRUCTURAL_CONSTITUENT_OF_RIBOSOME	GO_ESTABLISHMENT_OF_PROTEIN_LOCALIZATION_TO_MEMBRANE	GO_RRNA_METABOLIC_PROCESS		REACTOME_METABOLISM_OF_MRNA	GO_VIRAL_LIFE_CYCLE	MORF_ACTG1	MORF_NPM1	GO_RIBOSOME_BIOGENESIS	GO_ESTABLISHMENT_OF_PROTEIN_LOCALIZATION_TO_ORGANELLE	REACTOME_METABOLISM_OF_RNA	GO_PROTEIN_LOCALIZATION_TO_MEMBRANE	REACTOME_METABOLISM_OF_PROTEINS	GO_PROTEIN_TARGETING	GO_NCRNA_PROCESSING	GO_ORGANIC_CYCLIC_COMPOUND_CATABOLIC_PROCESS	MODULE_83	GO_RIBONUCLEOPROTEIN_COMPLEX_BIOGENESIS	GO_AMIDE_BIOSYNTHETIC_PROCESS	GO_PEPTIDE_METABOLIC_PROCESS		GO_PROTEIN_LOCALIZATION_TO_ORGANELLE		GO_NCRNA_METABOLIC_PROCESS	GO_CELLULAR_AMIDE_METABOLIC_PROCESS	GCM_TPT1	GO_MRNA_METABOLIC_PROCESS
11224	RPL35	ribosomal protein L35	KEGG_RIBOSOME	GO_ESTABLISHMENT_OF_PROTEIN_LOCALIZATION_TO_ENDOPLASMIC_RETICULUM	GO_NUCLEAR_TRANSCRIBED_MRNA_CATABOLIC_PROCESS_NONSENSE_MEDIATED_DECAY	GO_CYTOSOLIC_RIBOSOME	GO_PROTEIN_LOCALIZATION_TO_ENDOPLASMIC_RETICULUM	GO_TRANSLATIONAL_INITIATION	GO_MULTI_ORGANISM_METABOLIC_PROCESS	GO_RIBOSOMAL_SUBUNIT	REACTOME_PEPTIDE_CHAIN_ELONGATION	GO_PROTEIN_TARGETING_TO_MEMBRANE	REACTOME_3_UTR_MEDIATED_TRANSLATIONAL_REGULATION	REACTOME_INFLUENZA_VIRAL_RNA_TRANSCRIPTION_AND_REPLICATION	REACTOME_NONSENSE_MEDIATED_DECAY_ENHANCED_BY_THE_EXON_JUNCTION_COMPLEX	REACTOME_SRP_DEPENDENT_COTRANSLATIONAL_PROTEIN_TARGETING_TO_MEMBRANE	REACTOME_TRANSLATION	REACTOME_INFLUENZA_LIFE_CYCLE	GO_RIBOSOME	GO_RNA_CATABOLIC_PROCESS	GNF2_EIF3S6	GO_CYTOSOLIC_PART	GO_STRUCTURAL_CONSTITUENT_OF_RIBOSOME	GO_ESTABLISHMENT_OF_PROTEIN_LOCALIZATION_TO_MEMBRANE	GO_RRNA_METABOLIC_PROCESS		REACTOME_METABOLISM_OF_MRNA	GO_VIRAL_LIFE_CYCLE		MORF_NPM1	GO_RIBOSOME_BIOGENESIS	GO_ESTABLISHMENT_OF_PROTEIN_LOCALIZATION_TO_ORGANELLE	REACTOME_METABOLISM_OF_RNA	GO_PROTEIN_LOCALIZATION_TO_MEMBRANE	REACTOME_METABOLISM_OF_PROTEINS	GO_PROTEIN_TARGETING	GO_NCRNA_PROCESSING	GO_ORGANIC_CYCLIC_COMPOUND_CATABOLIC_PROCESS	MODULE_83	GO_RIBONUCLEOPROTEIN_COMPLEX_BIOGENESIS	GO_AMIDE_BIOSYNTHETIC_PROCESS	GO_PEPTIDE_METABOLIC_PROCESS	GSE2405_0H_VS_24H_A_PHAGOCYTOPHILUM_STIM_NEUTROPHIL_UP	GO_PROTEIN_LOCALIZATION_TO_ORGANELLE	GSE2405_0H_VS_9H_A_PHAGOCYTOPHILUM_STIM_NEUTROPHIL_DN	GO_NCRNA_METABOLIC_PROCESS	GO_CELLULAR_AMIDE_METABOLIC_PROCESS	GCM_TPT1	GO_MRNA_METABOLIC_PROCESS
6130	RPL7A	ribosomal protein L7a	KEGG_RIBOSOME	GO_ESTABLISHMENT_OF_PROTEIN_LOCALIZATION_TO_ENDOPLASMIC_RETICULUM	GO_NUCLEAR_TRANSCRIBED_MRNA_CATABOLIC_PROCESS_NONSENSE_MEDIATED_DECAY	GO_CYTOSOLIC_RIBOSOME	GO_PROTEIN_LOCALIZATION_TO_ENDOPLASMIC_RETICULUM	GO_TRANSLATIONAL_INITIATION	GO_MULTI_ORGANISM_METABOLIC_PROCESS	GO_RIBOSOMAL_SUBUNIT	REACTOME_PEPTIDE_CHAIN_ELONGATION	GO_PROTEIN_TARGETING_TO_MEMBRANE	REACTOME_3_UTR_MEDIATED_TRANSLATIONAL_REGULATION	REACTOME_INFLUENZA_VIRAL_RNA_TRANSCRIPTION_AND_REPLICATION	REACTOME_NONSENSE_MEDIATED_DECAY_ENHANCED_BY_THE_EXON_JUNCTION_COMPLEX	REACTOME_SRP_DEPENDENT_COTRANSLATIONAL_PROTEIN_TARGETING_TO_MEMBRANE	REACTOME_TRANSLATION	REACTOME_INFLUENZA_LIFE_CYCLE	GO_RIBOSOME	GO_RNA_CATABOLIC_PROCESS	GNF2_EIF3S6	GO_CYTOSOLIC_PART	GO_STRUCTURAL_CONSTITUENT_OF_RIBOSOME	GO_ESTABLISHMENT_OF_PROTEIN_LOCALIZATION_TO_MEMBRANE	GO_RRNA_METABOLIC_PROCESS		REACTOME_METABOLISM_OF_MRNA	GO_VIRAL_LIFE_CYCLE			GO_RIBOSOME_BIOGENESIS	GO_ESTABLISHMENT_OF_PROTEIN_LOCALIZATION_TO_ORGANELLE	REACTOME_METABOLISM_OF_RNA	GO_PROTEIN_LOCALIZATION_TO_MEMBRANE	REACTOME_METABOLISM_OF_PROTEINS	GO_PROTEIN_TARGETING	GO_NCRNA_PROCESSING	GO_ORGANIC_CYCLIC_COMPOUND_CATABOLIC_PROCESS	MODULE_83	GO_RIBONUCLEOPROTEIN_COMPLEX_BIOGENESIS	GO_AMIDE_BIOSYNTHETIC_PROCESS	GO_PEPTIDE_METABOLIC_PROCESS	GSE2405_0H_VS_24H_A_PHAGOCYTOPHILUM_STIM_NEUTROPHIL_UP	GO_PROTEIN_LOCALIZATION_TO_ORGANELLE	GSE2405_0H_VS_9H_A_PHAGOCYTOPHILUM_STIM_NEUTROPHIL_DN	GO_NCRNA_METABOLIC_PROCESS	GO_CELLULAR_AMIDE_METABOLIC_PROCESS	GCM_TPT1	GO_MRNA_METABOLIC_PROCESS
3921	RPSA	ribosomal protein SA	KEGG_RIBOSOME	GO_ESTABLISHMENT_OF_PROTEIN_LOCALIZATION_TO_ENDOPLASMIC_RETICULUM	GO_NUCLEAR_TRANSCRIBED_MRNA_CATABOLIC_PROCESS_NONSENSE_MEDIATED_DECAY	GO_CYTOSOLIC_RIBOSOME	GO_PROTEIN_LOCALIZATION_TO_ENDOPLASMIC_RETICULUM	GO_TRANSLATIONAL_INITIATION	GO_MULTI_ORGANISM_METABOLIC_PROCESS	GO_RIBOSOMAL_SUBUNIT	REACTOME_PEPTIDE_CHAIN_ELONGATION	GO_PROTEIN_TARGETING_TO_MEMBRANE	REACTOME_3_UTR_MEDIATED_TRANSLATIONAL_REGULATION	REACTOME_INFLUENZA_VIRAL_RNA_TRANSCRIPTION_AND_REPLICATION	REACTOME_NONSENSE_MEDIATED_DECAY_ENHANCED_BY_THE_EXON_JUNCTION_COMPLEX	REACTOME_SRP_DEPENDENT_COTRANSLATIONAL_PROTEIN_TARGETING_TO_MEMBRANE	REACTOME_TRANSLATION	REACTOME_INFLUENZA_LIFE_CYCLE	GO_RIBOSOME	GO_RNA_CATABOLIC_PROCESS	GNF2_EIF3S6	GO_CYTOSOLIC_PART	GO_STRUCTURAL_CONSTITUENT_OF_RIBOSOME	GO_ESTABLISHMENT_OF_PROTEIN_LOCALIZATION_TO_MEMBRANE	GO_RRNA_METABOLIC_PROCESS		REACTOME_METABOLISM_OF_MRNA	GO_VIRAL_LIFE_CYCLE			GO_RIBOSOME_BIOGENESIS	GO_ESTABLISHMENT_OF_PROTEIN_LOCALIZATION_TO_ORGANELLE	REACTOME_METABOLISM_OF_RNA	GO_PROTEIN_LOCALIZATION_TO_MEMBRANE	REACTOME_METABOLISM_OF_PROTEINS	GO_PROTEIN_TARGETING	GO_NCRNA_PROCESSING	GO_ORGANIC_CYCLIC_COMPOUND_CATABOLIC_PROCESS	MODULE_83	GO_RIBONUCLEOPROTEIN_COMPLEX_BIOGENESIS	GO_AMIDE_BIOSYNTHETIC_PROCESS	GO_PEPTIDE_METABOLIC_PROCESS	GSE2405_0H_VS_24H_A_PHAGOCYTOPHILUM_STIM_NEUTROPHIL_UP	GO_PROTEIN_LOCALIZATION_TO_ORGANELLE	GSE2405_0H_VS_9H_A_PHAGOCYTOPHILUM_STIM_NEUTROPHIL_DN	GO_NCRNA_METABOLIC_PROCESS	GO_CELLULAR_AMIDE_METABOLIC_PROCESS	GCM_TPT1	GO_MRNA_METABOLIC_PROCESS
6170	RPL39	ribosomal protein L39	KEGG_RIBOSOME	GO_ESTABLISHMENT_OF_PROTEIN_LOCALIZATION_TO_ENDOPLASMIC_RETICULUM	GO_NUCLEAR_TRANSCRIBED_MRNA_CATABOLIC_PROCESS_NONSENSE_MEDIATED_DECAY	GO_CYTOSOLIC_RIBOSOME	GO_PROTEIN_LOCALIZATION_TO_ENDOPLASMIC_RETICULUM	GO_TRANSLATIONAL_INITIATION	GO_MULTI_ORGANISM_METABOLIC_PROCESS	GO_RIBOSOMAL_SUBUNIT	REACTOME_PEPTIDE_CHAIN_ELONGATION	GO_PROTEIN_TARGETING_TO_MEMBRANE	REACTOME_3_UTR_MEDIATED_TRANSLATIONAL_REGULATION	REACTOME_INFLUENZA_VIRAL_RNA_TRANSCRIPTION_AND_REPLICATION	REACTOME_NONSENSE_MEDIATED_DECAY_ENHANCED_BY_THE_EXON_JUNCTION_COMPLEX	REACTOME_SRP_DEPENDENT_COTRANSLATIONAL_PROTEIN_TARGETING_TO_MEMBRANE	REACTOME_TRANSLATION	REACTOME_INFLUENZA_LIFE_CYCLE	GO_RIBOSOME	GO_RNA_CATABOLIC_PROCESS	GNF2_EIF3S6	GO_CYTOSOLIC_PART	GO_STRUCTURAL_CONSTITUENT_OF_RIBOSOME	GO_ESTABLISHMENT_OF_PROTEIN_LOCALIZATION_TO_MEMBRANE	GO_RRNA_METABOLIC_PROCESS		REACTOME_METABOLISM_OF_MRNA	GO_VIRAL_LIFE_CYCLE			GO_RIBOSOME_BIOGENESIS	GO_ESTABLISHMENT_OF_PROTEIN_LOCALIZATION_TO_ORGANELLE	REACTOME_METABOLISM_OF_RNA	GO_PROTEIN_LOCALIZATION_TO_MEMBRANE	REACTOME_METABOLISM_OF_PROTEINS	GO_PROTEIN_TARGETING	GO_NCRNA_PROCESSING	GO_ORGANIC_CYCLIC_COMPOUND_CATABOLIC_PROCESS	MODULE_83	GO_RIBONUCLEOPROTEIN_COMPLEX_BIOGENESIS	GO_AMIDE_BIOSYNTHETIC_PROCESS	GO_PEPTIDE_METABOLIC_PROCESS	GSE2405_0H_VS_24H_A_PHAGOCYTOPHILUM_STIM_NEUTROPHIL_UP	GO_PROTEIN_LOCALIZATION_TO_ORGANELLE	GSE2405_0H_VS_9H_A_PHAGOCYTOPHILUM_STIM_NEUTROPHIL_DN	GO_NCRNA_METABOLIC_PROCESS	GO_CELLULAR_AMIDE_METABOLIC_PROCESS		GO_MRNA_METABOLIC_PROCESS
6165	RPL35A	ribosomal protein L35a	KEGG_RIBOSOME	GO_ESTABLISHMENT_OF_PROTEIN_LOCALIZATION_TO_ENDOPLASMIC_RETICULUM	GO_NUCLEAR_TRANSCRIBED_MRNA_CATABOLIC_PROCESS_NONSENSE_MEDIATED_DECAY	GO_CYTOSOLIC_RIBOSOME	GO_PROTEIN_LOCALIZATION_TO_ENDOPLASMIC_RETICULUM	GO_TRANSLATIONAL_INITIATION	GO_MULTI_ORGANISM_METABOLIC_PROCESS	GO_RIBOSOMAL_SUBUNIT	REACTOME_PEPTIDE_CHAIN_ELONGATION	GO_PROTEIN_TARGETING_TO_MEMBRANE	REACTOME_3_UTR_MEDIATED_TRANSLATIONAL_REGULATION	REACTOME_INFLUENZA_VIRAL_RNA_TRANSCRIPTION_AND_REPLICATION	REACTOME_NONSENSE_MEDIATED_DECAY_ENHANCED_BY_THE_EXON_JUNCTION_COMPLEX	REACTOME_SRP_DEPENDENT_COTRANSLATIONAL_PROTEIN_TARGETING_TO_MEMBRANE	REACTOME_TRANSLATION	REACTOME_INFLUENZA_LIFE_CYCLE	GO_RIBOSOME	GO_RNA_CATABOLIC_PROCESS	GNF2_EIF3S6	GO_CYTOSOLIC_PART	GO_STRUCTURAL_CONSTITUENT_OF_RIBOSOME	GO_ESTABLISHMENT_OF_PROTEIN_LOCALIZATION_TO_MEMBRANE	GO_RRNA_METABOLIC_PROCESS		REACTOME_METABOLISM_OF_MRNA	GO_VIRAL_LIFE_CYCLE			GO_RIBOSOME_BIOGENESIS	GO_ESTABLISHMENT_OF_PROTEIN_LOCALIZATION_TO_ORGANELLE	REACTOME_METABOLISM_OF_RNA	GO_PROTEIN_LOCALIZATION_TO_MEMBRANE	REACTOME_METABOLISM_OF_PROTEINS	GO_PROTEIN_TARGETING	GO_NCRNA_PROCESSING	GO_ORGANIC_CYCLIC_COMPOUND_CATABOLIC_PROCESS	MODULE_83	GO_RIBONUCLEOPROTEIN_COMPLEX_BIOGENESIS	GO_AMIDE_BIOSYNTHETIC_PROCESS	GO_PEPTIDE_METABOLIC_PROCESS		GO_PROTEIN_LOCALIZATION_TO_ORGANELLE		GO_NCRNA_METABOLIC_PROCESS	GO_CELLULAR_AMIDE_METABOLIC_PROCESS	GCM_TPT1	GO_MRNA_METABOLIC_PROCESS
6209	RPS15	ribosomal protein S15	KEGG_RIBOSOME	GO_ESTABLISHMENT_OF_PROTEIN_LOCALIZATION_TO_ENDOPLASMIC_RETICULUM	GO_NUCLEAR_TRANSCRIBED_MRNA_CATABOLIC_PROCESS_NONSENSE_MEDIATED_DECAY	GO_CYTOSOLIC_RIBOSOME	GO_PROTEIN_LOCALIZATION_TO_ENDOPLASMIC_RETICULUM	GO_TRANSLATIONAL_INITIATION	GO_MULTI_ORGANISM_METABOLIC_PROCESS	GO_RIBOSOMAL_SUBUNIT	REACTOME_PEPTIDE_CHAIN_ELONGATION	GO_PROTEIN_TARGETING_TO_MEMBRANE	REACTOME_3_UTR_MEDIATED_TRANSLATIONAL_REGULATION	REACTOME_INFLUENZA_VIRAL_RNA_TRANSCRIPTION_AND_REPLICATION	REACTOME_NONSENSE_MEDIATED_DECAY_ENHANCED_BY_THE_EXON_JUNCTION_COMPLEX	REACTOME_SRP_DEPENDENT_COTRANSLATIONAL_PROTEIN_TARGETING_TO_MEMBRANE	REACTOME_TRANSLATION	REACTOME_INFLUENZA_LIFE_CYCLE	GO_RIBOSOME	GO_RNA_CATABOLIC_PROCESS	GNF2_EIF3S6	GO_CYTOSOLIC_PART	GO_STRUCTURAL_CONSTITUENT_OF_RIBOSOME	GO_ESTABLISHMENT_OF_PROTEIN_LOCALIZATION_TO_MEMBRANE	GO_RRNA_METABOLIC_PROCESS		REACTOME_METABOLISM_OF_MRNA	GO_VIRAL_LIFE_CYCLE			GO_RIBOSOME_BIOGENESIS	GO_ESTABLISHMENT_OF_PROTEIN_LOCALIZATION_TO_ORGANELLE	REACTOME_METABOLISM_OF_RNA	GO_PROTEIN_LOCALIZATION_TO_MEMBRANE	REACTOME_METABOLISM_OF_PROTEINS	GO_PROTEIN_TARGETING	GO_NCRNA_PROCESSING	GO_ORGANIC_CYCLIC_COMPOUND_CATABOLIC_PROCESS	MODULE_83	GO_RIBONUCLEOPROTEIN_COMPLEX_BIOGENESIS	GO_AMIDE_BIOSYNTHETIC_PROCESS	GO_PEPTIDE_METABOLIC_PROCESS		GO_PROTEIN_LOCALIZATION_TO_ORGANELLE		GO_NCRNA_METABOLIC_PROCESS	GO_CELLULAR_AMIDE_METABOLIC_PROCESS		GO_MRNA_METABOLIC_PROCESS
25873	RPL36	ribosomal protein L36	KEGG_RIBOSOME	GO_ESTABLISHMENT_OF_PROTEIN_LOCALIZATION_TO_ENDOPLASMIC_RETICULUM	GO_NUCLEAR_TRANSCRIBED_MRNA_CATABOLIC_PROCESS_NONSENSE_MEDIATED_DECAY	GO_CYTOSOLIC_RIBOSOME	GO_PROTEIN_LOCALIZATION_TO_ENDOPLASMIC_RETICULUM	GO_TRANSLATIONAL_INITIATION	GO_MULTI_ORGANISM_METABOLIC_PROCESS	GO_RIBOSOMAL_SUBUNIT	REACTOME_PEPTIDE_CHAIN_ELONGATION	GO_PROTEIN_TARGETING_TO_MEMBRANE	REACTOME_3_UTR_MEDIATED_TRANSLATIONAL_REGULATION	REACTOME_INFLUENZA_VIRAL_RNA_TRANSCRIPTION_AND_REPLICATION	REACTOME_NONSENSE_MEDIATED_DECAY_ENHANCED_BY_THE_EXON_JUNCTION_COMPLEX	REACTOME_SRP_DEPENDENT_COTRANSLATIONAL_PROTEIN_TARGETING_TO_MEMBRANE	REACTOME_TRANSLATION	REACTOME_INFLUENZA_LIFE_CYCLE	GO_RIBOSOME	GO_RNA_CATABOLIC_PROCESS	GNF2_EIF3S6	GO_CYTOSOLIC_PART	GO_STRUCTURAL_CONSTITUENT_OF_RIBOSOME	GO_ESTABLISHMENT_OF_PROTEIN_LOCALIZATION_TO_MEMBRANE	GO_RRNA_METABOLIC_PROCESS		REACTOME_METABOLISM_OF_MRNA	GO_VIRAL_LIFE_CYCLE			GO_RIBOSOME_BIOGENESIS	GO_ESTABLISHMENT_OF_PROTEIN_LOCALIZATION_TO_ORGANELLE	REACTOME_METABOLISM_OF_RNA	GO_PROTEIN_LOCALIZATION_TO_MEMBRANE	REACTOME_METABOLISM_OF_PROTEINS	GO_PROTEIN_TARGETING	GO_NCRNA_PROCESSING	GO_ORGANIC_CYCLIC_COMPOUND_CATABOLIC_PROCESS		GO_RIBONUCLEOPROTEIN_COMPLEX_BIOGENESIS	GO_AMIDE_BIOSYNTHETIC_PROCESS	GO_PEPTIDE_METABOLIC_PROCESS	GSE2405_0H_VS_24H_A_PHAGOCYTOPHILUM_STIM_NEUTROPHIL_UP	GO_PROTEIN_LOCALIZATION_TO_ORGANELLE	GSE2405_0H_VS_9H_A_PHAGOCYTOPHILUM_STIM_NEUTROPHIL_DN	GO_NCRNA_METABOLIC_PROCESS	GO_CELLULAR_AMIDE_METABOLIC_PROCESS		GO_MRNA_METABOLIC_PROCESS
6230	RPS25	ribosomal protein S25	KEGG_RIBOSOME	GO_ESTABLISHMENT_OF_PROTEIN_LOCALIZATION_TO_ENDOPLASMIC_RETICULUM	GO_NUCLEAR_TRANSCRIBED_MRNA_CATABOLIC_PROCESS_NONSENSE_MEDIATED_DECAY	GO_CYTOSOLIC_RIBOSOME	GO_PROTEIN_LOCALIZATION_TO_ENDOPLASMIC_RETICULUM	GO_TRANSLATIONAL_INITIATION	GO_MULTI_ORGANISM_METABOLIC_PROCESS	GO_RIBOSOMAL_SUBUNIT	REACTOME_PEPTIDE_CHAIN_ELONGATION	GO_PROTEIN_TARGETING_TO_MEMBRANE	REACTOME_3_UTR_MEDIATED_TRANSLATIONAL_REGULATION	REACTOME_INFLUENZA_VIRAL_RNA_TRANSCRIPTION_AND_REPLICATION	REACTOME_NONSENSE_MEDIATED_DECAY_ENHANCED_BY_THE_EXON_JUNCTION_COMPLEX	REACTOME_SRP_DEPENDENT_COTRANSLATIONAL_PROTEIN_TARGETING_TO_MEMBRANE	REACTOME_TRANSLATION	REACTOME_INFLUENZA_LIFE_CYCLE	GO_RIBOSOME	GO_RNA_CATABOLIC_PROCESS	GNF2_EIF3S6	GO_CYTOSOLIC_PART		GO_ESTABLISHMENT_OF_PROTEIN_LOCALIZATION_TO_MEMBRANE	GO_RRNA_METABOLIC_PROCESS	MORF_TPT1	REACTOME_METABOLISM_OF_MRNA	GO_VIRAL_LIFE_CYCLE	MORF_ACTG1	MORF_NPM1	GO_RIBOSOME_BIOGENESIS	GO_ESTABLISHMENT_OF_PROTEIN_LOCALIZATION_TO_ORGANELLE	REACTOME_METABOLISM_OF_RNA	GO_PROTEIN_LOCALIZATION_TO_MEMBRANE	REACTOME_METABOLISM_OF_PROTEINS	GO_PROTEIN_TARGETING	GO_NCRNA_PROCESSING	GO_ORGANIC_CYCLIC_COMPOUND_CATABOLIC_PROCESS	MODULE_83	GO_RIBONUCLEOPROTEIN_COMPLEX_BIOGENESIS	GO_AMIDE_BIOSYNTHETIC_PROCESS	GO_PEPTIDE_METABOLIC_PROCESS	GSE2405_0H_VS_24H_A_PHAGOCYTOPHILUM_STIM_NEUTROPHIL_UP	GO_PROTEIN_LOCALIZATION_TO_ORGANELLE	GSE2405_0H_VS_9H_A_PHAGOCYTOPHILUM_STIM_NEUTROPHIL_DN	GO_NCRNA_METABOLIC_PROCESS	GO_CELLULAR_AMIDE_METABOLIC_PROCESS	GCM_TPT1	GO_MRNA_METABOLIC_PROCESS
6175	RPLP0	ribosomal protein, large, P0	KEGG_RIBOSOME	GO_ESTABLISHMENT_OF_PROTEIN_LOCALIZATION_TO_ENDOPLASMIC_RETICULUM	GO_NUCLEAR_TRANSCRIBED_MRNA_CATABOLIC_PROCESS_NONSENSE_MEDIATED_DECAY	GO_CYTOSOLIC_RIBOSOME	GO_PROTEIN_LOCALIZATION_TO_ENDOPLASMIC_RETICULUM	GO_TRANSLATIONAL_INITIATION	GO_MULTI_ORGANISM_METABOLIC_PROCESS	GO_RIBOSOMAL_SUBUNIT	REACTOME_PEPTIDE_CHAIN_ELONGATION	GO_PROTEIN_TARGETING_TO_MEMBRANE	REACTOME_3_UTR_MEDIATED_TRANSLATIONAL_REGULATION	REACTOME_INFLUENZA_VIRAL_RNA_TRANSCRIPTION_AND_REPLICATION	REACTOME_NONSENSE_MEDIATED_DECAY_ENHANCED_BY_THE_EXON_JUNCTION_COMPLEX	REACTOME_SRP_DEPENDENT_COTRANSLATIONAL_PROTEIN_TARGETING_TO_MEMBRANE	REACTOME_TRANSLATION	REACTOME_INFLUENZA_LIFE_CYCLE	GO_RIBOSOME	GO_RNA_CATABOLIC_PROCESS		GO_CYTOSOLIC_PART	GO_STRUCTURAL_CONSTITUENT_OF_RIBOSOME	GO_ESTABLISHMENT_OF_PROTEIN_LOCALIZATION_TO_MEMBRANE	GO_RRNA_METABOLIC_PROCESS	MORF_TPT1	REACTOME_METABOLISM_OF_MRNA	GO_VIRAL_LIFE_CYCLE	MORF_ACTG1	MORF_NPM1	GO_RIBOSOME_BIOGENESIS	GO_ESTABLISHMENT_OF_PROTEIN_LOCALIZATION_TO_ORGANELLE	REACTOME_METABOLISM_OF_RNA	GO_PROTEIN_LOCALIZATION_TO_MEMBRANE	REACTOME_METABOLISM_OF_PROTEINS	GO_PROTEIN_TARGETING	GO_NCRNA_PROCESSING	GO_ORGANIC_CYCLIC_COMPOUND_CATABOLIC_PROCESS	MODULE_83	GO_RIBONUCLEOPROTEIN_COMPLEX_BIOGENESIS	GO_AMIDE_BIOSYNTHETIC_PROCESS	GO_PEPTIDE_METABOLIC_PROCESS	GSE2405_0H_VS_24H_A_PHAGOCYTOPHILUM_STIM_NEUTROPHIL_UP	GO_PROTEIN_LOCALIZATION_TO_ORGANELLE	GSE2405_0H_VS_9H_A_PHAGOCYTOPHILUM_STIM_NEUTROPHIL_DN	GO_NCRNA_METABOLIC_PROCESS	GO_CELLULAR_AMIDE_METABOLIC_PROCESS	GCM_TPT1	GO_MRNA_METABOLIC_PROCESS
6193	RPS5	ribosomal protein S5	KEGG_RIBOSOME	GO_ESTABLISHMENT_OF_PROTEIN_LOCALIZATION_TO_ENDOPLASMIC_RETICULUM	GO_NUCLEAR_TRANSCRIBED_MRNA_CATABOLIC_PROCESS_NONSENSE_MEDIATED_DECAY	GO_CYTOSOLIC_RIBOSOME	GO_PROTEIN_LOCALIZATION_TO_ENDOPLASMIC_RETICULUM	GO_TRANSLATIONAL_INITIATION	GO_MULTI_ORGANISM_METABOLIC_PROCESS	GO_RIBOSOMAL_SUBUNIT	REACTOME_PEPTIDE_CHAIN_ELONGATION	GO_PROTEIN_TARGETING_TO_MEMBRANE	REACTOME_3_UTR_MEDIATED_TRANSLATIONAL_REGULATION	REACTOME_INFLUENZA_VIRAL_RNA_TRANSCRIPTION_AND_REPLICATION	REACTOME_NONSENSE_MEDIATED_DECAY_ENHANCED_BY_THE_EXON_JUNCTION_COMPLEX	REACTOME_SRP_DEPENDENT_COTRANSLATIONAL_PROTEIN_TARGETING_TO_MEMBRANE	REACTOME_TRANSLATION	REACTOME_INFLUENZA_LIFE_CYCLE	GO_RIBOSOME	GO_RNA_CATABOLIC_PROCESS		GO_CYTOSOLIC_PART	GO_STRUCTURAL_CONSTITUENT_OF_RIBOSOME	GO_ESTABLISHMENT_OF_PROTEIN_LOCALIZATION_TO_MEMBRANE	GO_RRNA_METABOLIC_PROCESS	MORF_TPT1	REACTOME_METABOLISM_OF_MRNA	GO_VIRAL_LIFE_CYCLE	MORF_ACTG1	MORF_NPM1	GO_RIBOSOME_BIOGENESIS	GO_ESTABLISHMENT_OF_PROTEIN_LOCALIZATION_TO_ORGANELLE	REACTOME_METABOLISM_OF_RNA	GO_PROTEIN_LOCALIZATION_TO_MEMBRANE	REACTOME_METABOLISM_OF_PROTEINS	GO_PROTEIN_TARGETING	GO_NCRNA_PROCESSING	GO_ORGANIC_CYCLIC_COMPOUND_CATABOLIC_PROCESS	MODULE_83	GO_RIBONUCLEOPROTEIN_COMPLEX_BIOGENESIS	GO_AMIDE_BIOSYNTHETIC_PROCESS	GO_PEPTIDE_METABOLIC_PROCESS	GSE2405_0H_VS_24H_A_PHAGOCYTOPHILUM_STIM_NEUTROPHIL_UP	GO_PROTEIN_LOCALIZATION_TO_ORGANELLE	GSE2405_0H_VS_9H_A_PHAGOCYTOPHILUM_STIM_NEUTROPHIL_DN	GO_NCRNA_METABOLIC_PROCESS	GO_CELLULAR_AMIDE_METABOLIC_PROCESS		GO_MRNA_METABOLIC_PROCESS
6210	RPS15A	ribosomal protein S15a	KEGG_RIBOSOME	GO_ESTABLISHMENT_OF_PROTEIN_LOCALIZATION_TO_ENDOPLASMIC_RETICULUM	GO_NUCLEAR_TRANSCRIBED_MRNA_CATABOLIC_PROCESS_NONSENSE_MEDIATED_DECAY	GO_CYTOSOLIC_RIBOSOME	GO_PROTEIN_LOCALIZATION_TO_ENDOPLASMIC_RETICULUM	GO_TRANSLATIONAL_INITIATION	GO_MULTI_ORGANISM_METABOLIC_PROCESS	GO_RIBOSOMAL_SUBUNIT	REACTOME_PEPTIDE_CHAIN_ELONGATION	GO_PROTEIN_TARGETING_TO_MEMBRANE	REACTOME_3_UTR_MEDIATED_TRANSLATIONAL_REGULATION	REACTOME_INFLUENZA_VIRAL_RNA_TRANSCRIPTION_AND_REPLICATION	REACTOME_NONSENSE_MEDIATED_DECAY_ENHANCED_BY_THE_EXON_JUNCTION_COMPLEX	REACTOME_SRP_DEPENDENT_COTRANSLATIONAL_PROTEIN_TARGETING_TO_MEMBRANE	REACTOME_TRANSLATION	REACTOME_INFLUENZA_LIFE_CYCLE	GO_RIBOSOME	GO_RNA_CATABOLIC_PROCESS		GO_CYTOSOLIC_PART	GO_STRUCTURAL_CONSTITUENT_OF_RIBOSOME	GO_ESTABLISHMENT_OF_PROTEIN_LOCALIZATION_TO_MEMBRANE	GO_RRNA_METABOLIC_PROCESS	MORF_TPT1	REACTOME_METABOLISM_OF_MRNA	GO_VIRAL_LIFE_CYCLE	MORF_ACTG1	MORF_NPM1	GO_RIBOSOME_BIOGENESIS	GO_ESTABLISHMENT_OF_PROTEIN_LOCALIZATION_TO_ORGANELLE	REACTOME_METABOLISM_OF_RNA	GO_PROTEIN_LOCALIZATION_TO_MEMBRANE	REACTOME_METABOLISM_OF_PROTEINS	GO_PROTEIN_TARGETING	GO_NCRNA_PROCESSING	GO_ORGANIC_CYCLIC_COMPOUND_CATABOLIC_PROCESS	MODULE_83	GO_RIBONUCLEOPROTEIN_COMPLEX_BIOGENESIS	GO_AMIDE_BIOSYNTHETIC_PROCESS	GO_PEPTIDE_METABOLIC_PROCESS	GSE2405_0H_VS_24H_A_PHAGOCYTOPHILUM_STIM_NEUTROPHIL_UP	GO_PROTEIN_LOCALIZATION_TO_ORGANELLE	GSE2405_0H_VS_9H_A_PHAGOCYTOPHILUM_STIM_NEUTROPHIL_DN	GO_NCRNA_METABOLIC_PROCESS	GO_CELLULAR_AMIDE_METABOLIC_PROCESS		GO_MRNA_METABOLIC_PROCESS
6232	RPS27	ribosomal protein S27	KEGG_RIBOSOME	GO_ESTABLISHMENT_OF_PROTEIN_LOCALIZATION_TO_ENDOPLASMIC_RETICULUM	GO_NUCLEAR_TRANSCRIBED_MRNA_CATABOLIC_PROCESS_NONSENSE_MEDIATED_DECAY	GO_CYTOSOLIC_RIBOSOME	GO_PROTEIN_LOCALIZATION_TO_ENDOPLASMIC_RETICULUM	GO_TRANSLATIONAL_INITIATION	GO_MULTI_ORGANISM_METABOLIC_PROCESS	GO_RIBOSOMAL_SUBUNIT	REACTOME_PEPTIDE_CHAIN_ELONGATION	GO_PROTEIN_TARGETING_TO_MEMBRANE	REACTOME_3_UTR_MEDIATED_TRANSLATIONAL_REGULATION	REACTOME_INFLUENZA_VIRAL_RNA_TRANSCRIPTION_AND_REPLICATION	REACTOME_NONSENSE_MEDIATED_DECAY_ENHANCED_BY_THE_EXON_JUNCTION_COMPLEX	REACTOME_SRP_DEPENDENT_COTRANSLATIONAL_PROTEIN_TARGETING_TO_MEMBRANE	REACTOME_TRANSLATION	REACTOME_INFLUENZA_LIFE_CYCLE	GO_RIBOSOME	GO_RNA_CATABOLIC_PROCESS		GO_CYTOSOLIC_PART	GO_STRUCTURAL_CONSTITUENT_OF_RIBOSOME	GO_ESTABLISHMENT_OF_PROTEIN_LOCALIZATION_TO_MEMBRANE	GO_RRNA_METABOLIC_PROCESS	MORF_TPT1	REACTOME_METABOLISM_OF_MRNA	GO_VIRAL_LIFE_CYCLE	MORF_ACTG1	MORF_NPM1	GO_RIBOSOME_BIOGENESIS	GO_ESTABLISHMENT_OF_PROTEIN_LOCALIZATION_TO_ORGANELLE	REACTOME_METABOLISM_OF_RNA	GO_PROTEIN_LOCALIZATION_TO_MEMBRANE	REACTOME_METABOLISM_OF_PROTEINS	GO_PROTEIN_TARGETING	GO_NCRNA_PROCESSING	GO_ORGANIC_CYCLIC_COMPOUND_CATABOLIC_PROCESS	MODULE_83	GO_RIBONUCLEOPROTEIN_COMPLEX_BIOGENESIS	GO_AMIDE_BIOSYNTHETIC_PROCESS	GO_PEPTIDE_METABOLIC_PROCESS	GSE2405_0H_VS_24H_A_PHAGOCYTOPHILUM_STIM_NEUTROPHIL_UP	GO_PROTEIN_LOCALIZATION_TO_ORGANELLE	GSE2405_0H_VS_9H_A_PHAGOCYTOPHILUM_STIM_NEUTROPHIL_DN	GO_NCRNA_METABOLIC_PROCESS	GO_CELLULAR_AMIDE_METABOLIC_PROCESS		GO_MRNA_METABOLIC_PROCESS
6176	RPLP1	ribosomal protein, large, P1	KEGG_RIBOSOME	GO_ESTABLISHMENT_OF_PROTEIN_LOCALIZATION_TO_ENDOPLASMIC_RETICULUM	GO_NUCLEAR_TRANSCRIBED_MRNA_CATABOLIC_PROCESS_NONSENSE_MEDIATED_DECAY	GO_CYTOSOLIC_RIBOSOME	GO_PROTEIN_LOCALIZATION_TO_ENDOPLASMIC_RETICULUM	GO_TRANSLATIONAL_INITIATION	GO_MULTI_ORGANISM_METABOLIC_PROCESS	GO_RIBOSOMAL_SUBUNIT	REACTOME_PEPTIDE_CHAIN_ELONGATION	GO_PROTEIN_TARGETING_TO_MEMBRANE	REACTOME_3_UTR_MEDIATED_TRANSLATIONAL_REGULATION	REACTOME_INFLUENZA_VIRAL_RNA_TRANSCRIPTION_AND_REPLICATION	REACTOME_NONSENSE_MEDIATED_DECAY_ENHANCED_BY_THE_EXON_JUNCTION_COMPLEX	REACTOME_SRP_DEPENDENT_COTRANSLATIONAL_PROTEIN_TARGETING_TO_MEMBRANE	REACTOME_TRANSLATION	REACTOME_INFLUENZA_LIFE_CYCLE	GO_RIBOSOME	GO_RNA_CATABOLIC_PROCESS		GO_CYTOSOLIC_PART	GO_STRUCTURAL_CONSTITUENT_OF_RIBOSOME	GO_ESTABLISHMENT_OF_PROTEIN_LOCALIZATION_TO_MEMBRANE	GO_RRNA_METABOLIC_PROCESS	MORF_TPT1	REACTOME_METABOLISM_OF_MRNA	GO_VIRAL_LIFE_CYCLE	MORF_ACTG1	MORF_NPM1	GO_RIBOSOME_BIOGENESIS	GO_ESTABLISHMENT_OF_PROTEIN_LOCALIZATION_TO_ORGANELLE	REACTOME_METABOLISM_OF_RNA	GO_PROTEIN_LOCALIZATION_TO_MEMBRANE	REACTOME_METABOLISM_OF_PROTEINS	GO_PROTEIN_TARGETING	GO_NCRNA_PROCESSING	GO_ORGANIC_CYCLIC_COMPOUND_CATABOLIC_PROCESS	MODULE_83	GO_RIBONUCLEOPROTEIN_COMPLEX_BIOGENESIS	GO_AMIDE_BIOSYNTHETIC_PROCESS	GO_PEPTIDE_METABOLIC_PROCESS		GO_PROTEIN_LOCALIZATION_TO_ORGANELLE		GO_NCRNA_METABOLIC_PROCESS	GO_CELLULAR_AMIDE_METABOLIC_PROCESS	GCM_TPT1	GO_MRNA_METABOLIC_PROCESS
6233	RPS27A	ribosomal protein S27a	KEGG_RIBOSOME	GO_ESTABLISHMENT_OF_PROTEIN_LOCALIZATION_TO_ENDOPLASMIC_RETICULUM	GO_NUCLEAR_TRANSCRIBED_MRNA_CATABOLIC_PROCESS_NONSENSE_MEDIATED_DECAY	GO_CYTOSOLIC_RIBOSOME	GO_PROTEIN_LOCALIZATION_TO_ENDOPLASMIC_RETICULUM	GO_TRANSLATIONAL_INITIATION	GO_MULTI_ORGANISM_METABOLIC_PROCESS	GO_RIBOSOMAL_SUBUNIT	REACTOME_PEPTIDE_CHAIN_ELONGATION	GO_PROTEIN_TARGETING_TO_MEMBRANE	REACTOME_3_UTR_MEDIATED_TRANSLATIONAL_REGULATION	REACTOME_INFLUENZA_VIRAL_RNA_TRANSCRIPTION_AND_REPLICATION	REACTOME_NONSENSE_MEDIATED_DECAY_ENHANCED_BY_THE_EXON_JUNCTION_COMPLEX	REACTOME_SRP_DEPENDENT_COTRANSLATIONAL_PROTEIN_TARGETING_TO_MEMBRANE	REACTOME_TRANSLATION	REACTOME_INFLUENZA_LIFE_CYCLE	GO_RIBOSOME	GO_RNA_CATABOLIC_PROCESS		GO_CYTOSOLIC_PART	GO_STRUCTURAL_CONSTITUENT_OF_RIBOSOME	GO_ESTABLISHMENT_OF_PROTEIN_LOCALIZATION_TO_MEMBRANE	GO_RRNA_METABOLIC_PROCESS	MORF_TPT1	REACTOME_METABOLISM_OF_MRNA	GO_VIRAL_LIFE_CYCLE	MORF_ACTG1	MORF_NPM1	GO_RIBOSOME_BIOGENESIS	GO_ESTABLISHMENT_OF_PROTEIN_LOCALIZATION_TO_ORGANELLE	REACTOME_METABOLISM_OF_RNA	GO_PROTEIN_LOCALIZATION_TO_MEMBRANE	REACTOME_METABOLISM_OF_PROTEINS	GO_PROTEIN_TARGETING	GO_NCRNA_PROCESSING	GO_ORGANIC_CYCLIC_COMPOUND_CATABOLIC_PROCESS	MODULE_83	GO_RIBONUCLEOPROTEIN_COMPLEX_BIOGENESIS	GO_AMIDE_BIOSYNTHETIC_PROCESS	GO_PEPTIDE_METABOLIC_PROCESS		GO_PROTEIN_LOCALIZATION_TO_ORGANELLE		GO_NCRNA_METABOLIC_PROCESS	GO_CELLULAR_AMIDE_METABOLIC_PROCESS	GCM_TPT1	GO_MRNA_METABOLIC_PROCESS
6134	RPL10	ribosomal protein L10	KEGG_RIBOSOME	GO_ESTABLISHMENT_OF_PROTEIN_LOCALIZATION_TO_ENDOPLASMIC_RETICULUM	GO_NUCLEAR_TRANSCRIBED_MRNA_CATABOLIC_PROCESS_NONSENSE_MEDIATED_DECAY	GO_CYTOSOLIC_RIBOSOME	GO_PROTEIN_LOCALIZATION_TO_ENDOPLASMIC_RETICULUM	GO_TRANSLATIONAL_INITIATION	GO_MULTI_ORGANISM_METABOLIC_PROCESS	GO_RIBOSOMAL_SUBUNIT	REACTOME_PEPTIDE_CHAIN_ELONGATION	GO_PROTEIN_TARGETING_TO_MEMBRANE	REACTOME_3_UTR_MEDIATED_TRANSLATIONAL_REGULATION	REACTOME_INFLUENZA_VIRAL_RNA_TRANSCRIPTION_AND_REPLICATION	REACTOME_NONSENSE_MEDIATED_DECAY_ENHANCED_BY_THE_EXON_JUNCTION_COMPLEX	REACTOME_SRP_DEPENDENT_COTRANSLATIONAL_PROTEIN_TARGETING_TO_MEMBRANE	REACTOME_TRANSLATION	REACTOME_INFLUENZA_LIFE_CYCLE	GO_RIBOSOME	GO_RNA_CATABOLIC_PROCESS		GO_CYTOSOLIC_PART	GO_STRUCTURAL_CONSTITUENT_OF_RIBOSOME	GO_ESTABLISHMENT_OF_PROTEIN_LOCALIZATION_TO_MEMBRANE	GO_RRNA_METABOLIC_PROCESS	MORF_TPT1	REACTOME_METABOLISM_OF_MRNA	GO_VIRAL_LIFE_CYCLE	MORF_ACTG1		GO_RIBOSOME_BIOGENESIS	GO_ESTABLISHMENT_OF_PROTEIN_LOCALIZATION_TO_ORGANELLE	REACTOME_METABOLISM_OF_RNA	GO_PROTEIN_LOCALIZATION_TO_MEMBRANE	REACTOME_METABOLISM_OF_PROTEINS	GO_PROTEIN_TARGETING	GO_NCRNA_PROCESSING	GO_ORGANIC_CYCLIC_COMPOUND_CATABOLIC_PROCESS	MODULE_83	GO_RIBONUCLEOPROTEIN_COMPLEX_BIOGENESIS	GO_AMIDE_BIOSYNTHETIC_PROCESS	GO_PEPTIDE_METABOLIC_PROCESS	GSE2405_0H_VS_24H_A_PHAGOCYTOPHILUM_STIM_NEUTROPHIL_UP	GO_PROTEIN_LOCALIZATION_TO_ORGANELLE	GSE2405_0H_VS_9H_A_PHAGOCYTOPHILUM_STIM_NEUTROPHIL_DN	GO_NCRNA_METABOLIC_PROCESS	GO_CELLULAR_AMIDE_METABOLIC_PROCESS		GO_MRNA_METABOLIC_PROCESS
6154	RPL26	ribosomal protein L26	KEGG_RIBOSOME	GO_ESTABLISHMENT_OF_PROTEIN_LOCALIZATION_TO_ENDOPLASMIC_RETICULUM	GO_NUCLEAR_TRANSCRIBED_MRNA_CATABOLIC_PROCESS_NONSENSE_MEDIATED_DECAY	GO_CYTOSOLIC_RIBOSOME	GO_PROTEIN_LOCALIZATION_TO_ENDOPLASMIC_RETICULUM	GO_TRANSLATIONAL_INITIATION	GO_MULTI_ORGANISM_METABOLIC_PROCESS	GO_RIBOSOMAL_SUBUNIT	REACTOME_PEPTIDE_CHAIN_ELONGATION	GO_PROTEIN_TARGETING_TO_MEMBRANE	REACTOME_3_UTR_MEDIATED_TRANSLATIONAL_REGULATION	REACTOME_INFLUENZA_VIRAL_RNA_TRANSCRIPTION_AND_REPLICATION	REACTOME_NONSENSE_MEDIATED_DECAY_ENHANCED_BY_THE_EXON_JUNCTION_COMPLEX	REACTOME_SRP_DEPENDENT_COTRANSLATIONAL_PROTEIN_TARGETING_TO_MEMBRANE	REACTOME_TRANSLATION	REACTOME_INFLUENZA_LIFE_CYCLE	GO_RIBOSOME	GO_RNA_CATABOLIC_PROCESS		GO_CYTOSOLIC_PART	GO_STRUCTURAL_CONSTITUENT_OF_RIBOSOME	GO_ESTABLISHMENT_OF_PROTEIN_LOCALIZATION_TO_MEMBRANE	GO_RRNA_METABOLIC_PROCESS		REACTOME_METABOLISM_OF_MRNA	GO_VIRAL_LIFE_CYCLE			GO_RIBOSOME_BIOGENESIS	GO_ESTABLISHMENT_OF_PROTEIN_LOCALIZATION_TO_ORGANELLE	REACTOME_METABOLISM_OF_RNA	GO_PROTEIN_LOCALIZATION_TO_MEMBRANE	REACTOME_METABOLISM_OF_PROTEINS	GO_PROTEIN_TARGETING	GO_NCRNA_PROCESSING	GO_ORGANIC_CYCLIC_COMPOUND_CATABOLIC_PROCESS	MODULE_83	GO_RIBONUCLEOPROTEIN_COMPLEX_BIOGENESIS	GO_AMIDE_BIOSYNTHETIC_PROCESS	GO_PEPTIDE_METABOLIC_PROCESS	GSE2405_0H_VS_24H_A_PHAGOCYTOPHILUM_STIM_NEUTROPHIL_UP	GO_PROTEIN_LOCALIZATION_TO_ORGANELLE	GSE2405_0H_VS_9H_A_PHAGOCYTOPHILUM_STIM_NEUTROPHIL_DN	GO_NCRNA_METABOLIC_PROCESS	GO_CELLULAR_AMIDE_METABOLIC_PROCESS		GO_MRNA_METABOLIC_PROCESS
6168	RPL37A	ribosomal protein L37a	KEGG_RIBOSOME	GO_ESTABLISHMENT_OF_PROTEIN_LOCALIZATION_TO_ENDOPLASMIC_RETICULUM	GO_NUCLEAR_TRANSCRIBED_MRNA_CATABOLIC_PROCESS_NONSENSE_MEDIATED_DECAY	GO_CYTOSOLIC_RIBOSOME	GO_PROTEIN_LOCALIZATION_TO_ENDOPLASMIC_RETICULUM	GO_TRANSLATIONAL_INITIATION	GO_MULTI_ORGANISM_METABOLIC_PROCESS	GO_RIBOSOMAL_SUBUNIT	REACTOME_PEPTIDE_CHAIN_ELONGATION	GO_PROTEIN_TARGETING_TO_MEMBRANE	REACTOME_3_UTR_MEDIATED_TRANSLATIONAL_REGULATION	REACTOME_INFLUENZA_VIRAL_RNA_TRANSCRIPTION_AND_REPLICATION	REACTOME_NONSENSE_MEDIATED_DECAY_ENHANCED_BY_THE_EXON_JUNCTION_COMPLEX	REACTOME_SRP_DEPENDENT_COTRANSLATIONAL_PROTEIN_TARGETING_TO_MEMBRANE	REACTOME_TRANSLATION	REACTOME_INFLUENZA_LIFE_CYCLE	GO_RIBOSOME	GO_RNA_CATABOLIC_PROCESS		GO_CYTOSOLIC_PART	GO_STRUCTURAL_CONSTITUENT_OF_RIBOSOME	GO_ESTABLISHMENT_OF_PROTEIN_LOCALIZATION_TO_MEMBRANE	GO_RRNA_METABOLIC_PROCESS		REACTOME_METABOLISM_OF_MRNA	GO_VIRAL_LIFE_CYCLE			GO_RIBOSOME_BIOGENESIS	GO_ESTABLISHMENT_OF_PROTEIN_LOCALIZATION_TO_ORGANELLE	REACTOME_METABOLISM_OF_RNA	GO_PROTEIN_LOCALIZATION_TO_MEMBRANE	REACTOME_METABOLISM_OF_PROTEINS	GO_PROTEIN_TARGETING	GO_NCRNA_PROCESSING	GO_ORGANIC_CYCLIC_COMPOUND_CATABOLIC_PROCESS		GO_RIBONUCLEOPROTEIN_COMPLEX_BIOGENESIS	GO_AMIDE_BIOSYNTHETIC_PROCESS	GO_PEPTIDE_METABOLIC_PROCESS	GSE2405_0H_VS_24H_A_PHAGOCYTOPHILUM_STIM_NEUTROPHIL_UP	GO_PROTEIN_LOCALIZATION_TO_ORGANELLE	GSE2405_0H_VS_9H_A_PHAGOCYTOPHILUM_STIM_NEUTROPHIL_DN	GO_NCRNA_METABOLIC_PROCESS	GO_CELLULAR_AMIDE_METABOLIC_PROCESS		GO_MRNA_METABOLIC_PROCESS
6208	RPS14	ribosomal protein S14		GO_ESTABLISHMENT_OF_PROTEIN_LOCALIZATION_TO_ENDOPLASMIC_RETICULUM	GO_NUCLEAR_TRANSCRIBED_MRNA_CATABOLIC_PROCESS_NONSENSE_MEDIATED_DECAY	GO_CYTOSOLIC_RIBOSOME	GO_PROTEIN_LOCALIZATION_TO_ENDOPLASMIC_RETICULUM	GO_TRANSLATIONAL_INITIATION	GO_MULTI_ORGANISM_METABOLIC_PROCESS	GO_RIBOSOMAL_SUBUNIT	REACTOME_PEPTIDE_CHAIN_ELONGATION	GO_PROTEIN_TARGETING_TO_MEMBRANE	REACTOME_3_UTR_MEDIATED_TRANSLATIONAL_REGULATION	REACTOME_INFLUENZA_VIRAL_RNA_TRANSCRIPTION_AND_REPLICATION	REACTOME_NONSENSE_MEDIATED_DECAY_ENHANCED_BY_THE_EXON_JUNCTION_COMPLEX	REACTOME_SRP_DEPENDENT_COTRANSLATIONAL_PROTEIN_TARGETING_TO_MEMBRANE	REACTOME_TRANSLATION	REACTOME_INFLUENZA_LIFE_CYCLE	GO_RIBOSOME	GO_RNA_CATABOLIC_PROCESS	GNF2_EIF3S6	GO_CYTOSOLIC_PART	GO_STRUCTURAL_CONSTITUENT_OF_RIBOSOME	GO_ESTABLISHMENT_OF_PROTEIN_LOCALIZATION_TO_MEMBRANE	GO_RRNA_METABOLIC_PROCESS	MORF_TPT1	REACTOME_METABOLISM_OF_MRNA	GO_VIRAL_LIFE_CYCLE	MORF_ACTG1	MORF_NPM1	GO_RIBOSOME_BIOGENESIS	GO_ESTABLISHMENT_OF_PROTEIN_LOCALIZATION_TO_ORGANELLE	REACTOME_METABOLISM_OF_RNA	GO_PROTEIN_LOCALIZATION_TO_MEMBRANE	REACTOME_METABOLISM_OF_PROTEINS	GO_PROTEIN_TARGETING	GO_NCRNA_PROCESSING	GO_ORGANIC_CYCLIC_COMPOUND_CATABOLIC_PROCESS		GO_RIBONUCLEOPROTEIN_COMPLEX_BIOGENESIS	GO_AMIDE_BIOSYNTHETIC_PROCESS	GO_PEPTIDE_METABOLIC_PROCESS	GSE2405_0H_VS_24H_A_PHAGOCYTOPHILUM_STIM_NEUTROPHIL_UP	GO_PROTEIN_LOCALIZATION_TO_ORGANELLE	GSE2405_0H_VS_9H_A_PHAGOCYTOPHILUM_STIM_NEUTROPHIL_DN	GO_NCRNA_METABOLIC_PROCESS	GO_CELLULAR_AMIDE_METABOLIC_PROCESS	GCM_TPT1	GO_MRNA_METABOLIC_PROCESS
3646	EIF3E	eukaryotic translation initiation factor 3, subunit E			GO_NUCLEAR_TRANSCRIBED_MRNA_CATABOLIC_PROCESS_NONSENSE_MEDIATED_DECAY			GO_TRANSLATIONAL_INITIATION					REACTOME_3_UTR_MEDIATED_TRANSLATIONAL_REGULATION				REACTOME_TRANSLATION			GO_RNA_CATABOLIC_PROCESS	GNF2_EIF3S6									MORF_NPM1					REACTOME_METABOLISM_OF_PROTEINS			GO_ORGANIC_CYCLIC_COMPOUND_CATABOLIC_PROCESS	MODULE_83	GO_RIBONUCLEOPROTEIN_COMPLEX_BIOGENESIS	GO_AMIDE_BIOSYNTHETIC_PROCESS	GO_PEPTIDE_METABOLIC_PROCESS	GSE2405_0H_VS_24H_A_PHAGOCYTOPHILUM_STIM_NEUTROPHIL_UP				GO_CELLULAR_AMIDE_METABOLIC_PROCESS		GO_MRNA_METABOLIC_PROCESS
10399	GNB2L1	guanine nucleotide binding protein (G protein), beta polypeptide 2-like 1								GO_RIBOSOMAL_SUBUNIT									GO_RIBOSOME		GNF2_EIF3S6					MORF_TPT1			MORF_ACTG1	MORF_NPM1									MODULE_83				GSE2405_0H_VS_24H_A_PHAGOCYTOPHILUM_STIM_NEUTROPHIL_UP		GSE2405_0H_VS_9H_A_PHAGOCYTOPHILUM_STIM_NEUTROPHIL_DN			GCM_TPT1
1933	EEF1B2	eukaryotic translation elongation factor 1 beta 2															REACTOME_TRANSLATION				GNF2_EIF3S6					MORF_TPT1			MORF_ACTG1	MORF_NPM1					REACTOME_METABOLISM_OF_PROTEINS				MODULE_83		GO_AMIDE_BIOSYNTHETIC_PROCESS	GO_PEPTIDE_METABOLIC_PROCESS	GSE2405_0H_VS_24H_A_PHAGOCYTOPHILUM_STIM_NEUTROPHIL_UP		GSE2405_0H_VS_9H_A_PHAGOCYTOPHILUM_STIM_NEUTROPHIL_DN		GO_CELLULAR_AMIDE_METABOLIC_PROCESS
7381	UQCRB	ubiquinol-cytochrome c reductase binding protein																			GNF2_EIF3S6																		MODULE_83				GSE2405_0H_VS_24H_A_PHAGOCYTOPHILUM_STIM_NEUTROPHIL_UP		GSE2405_0H_VS_9H_A_PHAGOCYTOPHILUM_STIM_NEUTROPHIL_DN
54543	TOMM7	translocase of outer mitochondrial membrane 7 homolog (yeast)																						GO_ESTABLISHMENT_OF_PROTEIN_LOCALIZATION_TO_MEMBRANE								GO_ESTABLISHMENT_OF_PROTEIN_LOCALIZATION_TO_ORGANELLE		GO_PROTEIN_LOCALIZATION_TO_MEMBRANE	REACTOME_METABOLISM_OF_PROTEINS	GO_PROTEIN_TARGETING								GO_PROTEIN_LOCALIZATION_TO_ORGANELLE
5204	PFDN5	prefoldin subunit 5																																	REACTOME_METABOLISM_OF_PROTEINS				MODULE_83
9446	GSTO1	glutathione S-transferase omega 1																																								GO_PEPTIDE_METABOLIC_PROCESS					GO_CELLULAR_AMIDE_METABOLIC_PROCESS
1410	CRYAB	crystallin, alpha B
3514	IGKC	immunoglobulin kappa constant
3503	IGHG4	immunoglobulin heavy constant gamma 4 (G4m marker)
514	ATP5E	ATP synthase, H+ transporting, mitochondrial F1 complex, epsilon subunit
1152	CKB	creatine kinase, brain
221692	PHACTR1	phosphatase and actin regulator 1
6271	S100A1	S100 calcium binding protein A1
341	APOC1	apolipoprotein C-I
28912	IGKV3-20	immunoglobulin kappa variable 3-20
65065	NBEAL1	neurobeachin-like 1
[truncated: 3 more columns]

## Sheet: UMM041L_Cluster 1
Overlap Results
Collection(s):	C1, C2, C3, C4, C5, C6, C7, H
# overlaps shown:	50
# genesets in collections:	17810
# genes in comparison (n):	33
# genes in universe (N):	45956
Gene Set Name	# Genes in Gene Set (K)	Description	# Genes in Overlap (k)	k/K	p-value	FDR q-value
GSE19923_WT_VS_HEB_AND_E2A_KO_DP_THYMOCYTE_DN	200	Genes down-regulated in double positive thymocytes: wildtype versus TCF3 and TCF12 [GeneID=6929;6938] knockout.	11	0.055	1.43e-18	2.55e-14
AMIT_EGF_RESPONSE_40_HELA	42	Genes whose expression peaked at 40 min after stimulation of HeLa cells with EGF [GeneID=1950].	8	0.1905	3.27e-18	2.91e-14
NAGASHIMA_NRG1_SIGNALING_UP	176	Genes up-regulated in MCF7 cells (breast cancer) after stimulation with NRG1 [GeneID=3084].	10	0.0568	4.49e-17	2.35e-13
NAGASHIMA_EGF_SIGNALING_UP	58	Genes up-regulated in MCF7 cells (breast cancer) after stimulation with EGF [GeneID=1950].	8	0.1379	5.27e-17	2.35e-13
PHONG_TNF_TARGETS_UP	63	Genes up-regulated in Calu-6 cells (lung cancer) at 1 h time point after TNF [GeneID=7124] treatment.	8	0.127	1.06e-16	3.78e-13
GSE14769_UNSTIM_VS_40MIN_LPS_BMDM_DN	200	Genes down-regulated in comparison of unstimulated macrophage cells versus macrophage cells stimulated with LPS (TLR4 agonist) for 40 min.	10	0.05	1.65e-16	4.19e-13
HALLMARK_TNFA_SIGNALING_VIA_NFKB	200	Genes regulated by NF-kB in response to TNF [GeneID=7124].	10	0.05	1.65e-16	4.19e-13
ONKEN_UVEAL_MELANOMA_UP	783	Genes up-regulated in uveal melanoma: class 2 vs class 1 tumors.	13	0.0166	3.87e-15	8.62e-12
BOQUEST_STEM_CELL_CULTURED_VS_FRESH_UP	425	Genes up-regulated in cultured stromal stem cells from adipose tissue, compared to the freshly isolated cells.	11	0.0259	6e-15	1.19e-11
STK33_NOMO_UP	294	Genes up-regulated in NOMO-1 cells (AML) after knockdown of STK33 [Gene ID=65975] by RNAi.	10	0.034	8.01e-15	1.43e-11
GSE14769_UNSTIM_VS_60MIN_LPS_BMDM_DN	200	Genes down-regulated in comparison of unstimulated macrophage cells versus macrophage cells stimulated with LPS (TLR4 agonist) for 60 min.	9	0.045	1.65e-14	2.44e-11
HALLMARK_HYPOXIA	200	Genes up-regulated in response to low oxygen levels (hypoxia).	9	0.045	1.65e-14	2.44e-11
OSWALD_HEMATOPOIETIC_STEM_CELL_IN_COLLAGEN_GEL_UP	233	Genes up-regulated in hematopoietic stem cells (HSC, CD34+ [GeneID=947]) cultured in a three-dimentional collagen gel compared to the cells grown in suspension.	9	0.0386	6.58e-14	9.01e-11
CONCANNON_APOPTOSIS_BY_EPOXOMICIN_UP	239	Genes up-regulated in SH-SY5Y cells (neuroblastoma) after treatment with epoxomicin [PubChem=3035402], a protease inhibitor causing apoptosis.	9	0.0377	8.28e-14	1.02e-10
GSE37605_TREG_VS_TCONV_NOD_FOXP3_FUSION_GFP_UP	142	Genes up-regulated in splenocytes from Foxp3-Fusion-GFP NOD mice: T reg (FOXP3+ [GeneID=50943]) versus T conv (FOXP3- [GeneID=50943]) cells.	8	0.0563	8.85e-14	1.02e-10
WEST_ADRENOCORTICAL_TUMOR_DN	546	Down-regulated genes in pediatric adrenocortical tumors (ACT) compared to the normal tissue.	11	0.0201	9.21e-14	1.02e-10
DAZARD_RESPONSE_TO_UV_NHEK_UP	244	Genes up-regulated in NHEK cells (normal keratinocytes) by UV-B irradiation.	9	0.0369	9.98e-14	1.05e-10
GSE36891_POLYIC_TLR3_VS_PAM_TLR2_STIM_PERITONEAL_MACROPHAGE_UP	146	Genes up-regulated in peritoneal macrophages: poly(IC) versus Pam3Cys-Ser-(Lys)4 [PubChem=130704].	8	0.0548	1.11e-13	1.1e-10
RODRIGUES_NTN1_AND_DCC_TARGETS	35	Genes down-regulated in HCT8/S11 cells (colon cancer) which lack DCC [GeneID=9423] and stably express NTN1 [GeneID=1630].	6	0.1714	1.35e-13	1.27e-10
STK33_UP	293	Genes up-regulated in NOMO-1 and SKM-1 cells (AML) after knockdown of STK33 [Gene ID=65975] by RNAi.	9	0.0307	5.19e-13	4.62e-10
GSE37605_FOXP3_FUSION_GFP_VS_IRES_GFP_TREG_C57BL6_UP	182	Genes up-regulated in T reg (FOXP3+ [GeneID=50943]) cells from B6 mice: Foxp3-Fusion-GFP versus Foxp3-ires-GFP.	8	0.044	6.61e-13	5.48e-10
RASHI_RESPONSE_TO_IONIZING_RADIATION_1	45	Cluster 1: ATM [GeneID=472] dependent genes induced at 30 min after ionizing radiation treatment.	6	0.1333	6.76e-13	5.48e-10
CHEN_LVAD_SUPPORT_OF_FAILING_HEART_UP	103	Up-regulated genesin the left ventricle myocardium of patients with heart failure following implantation of LVAD (left ventricular assist device).	7	0.068	9.4e-13	7.28e-10
GSE23925_LIGHT_ZONE_VS_NAIVE_BCELL_UP	200	Genes up-regulated in B cells: light zone versus naÔve.	8	0.04	1.41e-12	1.01e-09
GSE27434_WT_VS_DNMT1_KO_TREG_DN	200	Genes down-regulated in T reg: wildtype versus DNMT1 [GeneID=1786] knockout.	8	0.04	1.41e-12	1.01e-09
KAN_RESPONSE_TO_ARSENIC_TRIOXIDE	123	Genes changed in U373-MG cells (malignant glioma) upon treatment with arsenic trioxide [PubChem=14888], a chemical that can cause autophagic cell death.	7	0.0569	3.34e-12	2.29e-09
NUYTTEN_EZH2_TARGETS_UP	1037	Genes up-regulated in PC3 cells (prostate cancer) after knockdown of EZH2 [GeneID=2146] by RNAi.	12	0.0116	3.75e-12	2.48e-09
MODULE_1	368	Ovary genes.	9	0.0245	4e-12	2.54e-09
DIRMEIER_LMP1_RESPONSE_EARLY	66	Clusters 1 and 2: genes up-regulated in B2264-19/3 cells (primary B lymphocytes) within 30-60 min after activation of LMP1 (an oncogene encoded by Epstein-Barr virus, EBV).	6	0.0909	7.46e-12	4.58e-09
PID_AP1_PATHWAY	70	AP-1 transcription factor network	6	0.0857	1.08e-11	6.38e-09
BILD_HRAS_ONCOGENIC_SIGNATURE	261	Genes selected in supervised analyses to discriminate cells expressing activated HRAS [GeneID=3265] oncogene from control cells expressing GFP.	8	0.0307	1.19e-11	6.86e-09
RELA_DN.V1_UP	149	Genes up-regulated in HEK293 cells (kidney fibroblasts) upon knockdown of RELA [Gene ID=5970] gene by RNAi.	7	0.047	1.3e-11	7.24e-09
AMIT_SERUM_RESPONSE_40_MCF10A	32	Genes whose expression peaked at 40 min after stimulation of MCF10A cells with serum.	5	0.1562	2.76e-11	1.49e-08
MATSUDA_NATURAL_KILLER_DIFFERENTIATION	475	Genes changed between developmental stages of Valpha14i natural killer T lymphocyte cells (NKT).	9	0.0189	3.86e-11	2.02e-08
WONG_ADULT_TISSUE_STEM_MODULE	721	The 'adult tissue stem' module: genes coordinately up-regulated in a compendium of adult tissue stem cells.	10	0.0139	5.68e-11	2.89e-08
CROONQUIST_NRAS_VS_STROMAL_STIMULATION_DN	99	Genes down-regulated in ANBL-6 cell line (multiple myeloma, MM) expressing an activated form of NRAS [GeneID=4893] off a plasmid vector compared to those co-cultured with bone marrow stromal cells.	6	0.0606	9.05e-11	4.28e-08
ENK_UV_RESPONSE_KERATINOCYTE_UP	530	Genes up-regulated in NHEK cells (normal epidermal keratinocytes) after UVB irradiation.	9	0.017	1.02e-10	4.28e-08
GSE17721_CTRL_VS_LPS_1H_BMDC_DN	200	Genes down-regulated in comparison of control dendritic cells (DC) at 1 h versus those stimulated with LPS (TLR4 agonist) at 1 h.	7	0.035	1.03e-10	4.28e-08
GSE17721_LPS_VS_POLYIC_1H_BMDC_UP	200	Genes up-regulated in comparison of dendritic cells (DC) stimulated with LPS (TLR4 agonist) at 1 h versus DC cells stimulated with poly(I:C) (TLR3 agonist) at 1 h.	7	0.035	1.03e-10	4.28e-08
GSE22886_DAY0_VS_DAY7_MONOCYTE_IN_CULTURE_UP	200	Genes up-regulated in comparison of monocytes cultured for 0 days versus those cultured for 7 days.	7	0.035	1.03e-10	4.28e-08
GSE22886_DC_VS_MONOCYTE_DN	200	Genes down-regulated in comparison of dendritic cells (DC) versus monocytes.	7	0.035	1.03e-10	4.28e-08
GSE39820_CTRL_VS_IL1B_IL6_CD4_TCELL_DN	200	Genes down-regulated in comparison of untreated CD4 [GeneID=920] T cells versus those treated with IL1B [GeneID=3553] and IL6 [GeneID=3569].	7	0.035	1.03e-10	4.28e-08
GSE45365_NK_CELL_VS_BCELL_UP	200	Genes up-regulated in NK cells versus B lymphocytes.	7	0.035	1.03e-10	4.28e-08
GOZGIT_ESR1_TARGETS_DN	781	Genes down-regulated in TMX2-28 cells (breast cancer) which do not express ESR1 [GeneID=2099]) compared to the parental MCF7 cells which do.	10	0.0128	1.23e-10	5e-08
BUYTAERT_PHOTODYNAMIC_THERAPY_STRESS_UP	811	Genes up-regulated in T24 (bladder cancer) cells in response to the photodynamic therapy (PDT) stress.	10	0.0123	1.78e-10	7.04e-08
GO_CELLULAR_RESPONSE_TO_ORGANIC_SUBSTANCE	1848	Any process that results in a change in state or activity of a cell (in terms of movement, secretion, enzyme production, gene expression, etc.) as a result of an organic substance stimulus.	13	0.007	1.86e-10	7.2e-08
SRF_Q5_01	220	Genes having at least one occurence of the transcription factor binding site V$SRF_Q5_01 (v7.4 TRANSFAC) in the regions spanning up to 4 kb around their transcription starting sites.	7	0.0318	2.01e-10	7.54e-08
MONNIER_POSTRADIATION_TUMOR_ESCAPE_DN	373	The postradiation tumor escape signature: genes down-regulated in tumors from irradiated stroma vs those from non-irradiated stroma.	8	0.0214	2.03e-10	7.54e-08
CHEN_HOXA5_TARGETS_9HR_UP	223	Genes up-regulated 9 h after induction of HoxA5 [GeneID=3205] expression in a breast cancer cell line.	7	0.0314	2.21e-10	8.04e-08
GRAESSMANN_APOPTOSIS_BY_DOXORUBICIN_UP	1142	Genes up-regulated in ME-A cells (breast cancer) undergoing apoptosis in response to doxorubicin [PubChem=31703].	11	0.0096	2.5e-10	8.76e-08
Gene/Gene Set Overlap Matrix
Entrez Gene Id	Gene Symbol	Gene Description	GSE19923_WT_VS_HEB_AND_E2A_KO_DP_THYMOCYTE_DN	AMIT_EGF_RESPONSE_40_HELA	NAGASHIMA_NRG1_SIGNALING_UP	NAGASHIMA_EGF_SIGNALING_UP	PHONG_TNF_TARGETS_UP	GSE14769_UNSTIM_VS_40MIN_LPS_BMDM_DN	HALLMARK_TNFA_SIGNALING_VIA_NFKB	ONKEN_UVEAL_MELANOMA_UP	BOQUEST_STEM_CELL_CULTURED_VS_FRESH_UP	STK33_NOMO_UP	GSE14769_UNSTIM_VS_60MIN_LPS_BMDM_DN	HALLMARK_HYPOXIA	OSWALD_HEMATOPOIETIC_STEM_CELL_IN_COLLAGEN_GEL_UP	CONCANNON_APOPTOSIS_BY_EPOXOMICIN_UP	GSE37605_TREG_VS_TCONV_NOD_FOXP3_FUSION_GFP_UP	WEST_ADRENOCORTICAL_TUMOR_DN	DAZARD_RESPONSE_TO_UV_NHEK_UP	GSE36891_POLYIC_TLR3_VS_PAM_TLR2_STIM_PERITONEAL_MACROPHAGE_UP	RODRIGUES_NTN1_AND_DCC_TARGETS	STK33_UP	GSE37605_FOXP3_FUSION_GFP_VS_IRES_GFP_TREG_C57BL6_UP	RASHI_RESPONSE_TO_IONIZING_RADIATION_1	CHEN_LVAD_SUPPORT_OF_FAILING_HEART_UP	GSE23925_LIGHT_ZONE_VS_NAIVE_BCELL_UP	GSE27434_WT_VS_DNMT1_KO_TREG_DN	KAN_RESPONSE_TO_ARSENIC_TRIOXIDE	NUYTTEN_EZH2_TARGETS_UP	MODULE_1	DIRMEIER_LMP1_RESPONSE_EARLY	PID_AP1_PATHWAY	BILD_HRAS_ONCOGENIC_SIGNATURE	RELA_DN.V1_UP	AMIT_SERUM_RESPONSE_40_MCF10A	MATSUDA_NATURAL_KILLER_DIFFERENTIATION	WONG_ADULT_TISSUE_STEM_MODULE	CROONQUIST_NRAS_VS_STROMAL_STIMULATION_DN	ENK_UV_RESPONSE_KERATINOCYTE_UP	GSE17721_CTRL_VS_LPS_1H_BMDC_DN	GSE17721_LPS_VS_POLYIC_1H_BMDC_UP	GSE22886_DAY0_VS_DAY7_MONOCYTE_IN_CULTURE_UP	GSE22886_DC_VS_MONOCYTE_DN	GSE39820_CTRL_VS_IL1B_IL6_CD4_TCELL_DN	GSE45365_NK_CELL_VS_BCELL_UP	GOZGIT_ESR1_TARGETS_DN	BUYTAERT_PHOTODYNAMIC_THERAPY_STRESS_UP	GO_CELLULAR_RESPONSE_TO_ORGANIC_SUBSTANCE	SRF_Q5_01
1316	KLF6	Kruppel-like factor 6	GSE19923_WT_VS_HEB_AND_E2A_KO_DP_THYMOCYTE_DN	AMIT_EGF_RESPONSE_40_HELA	NAGASHIMA_NRG1_SIGNALING_UP	NAGASHIMA_EGF_SIGNALING_UP	PHONG_TNF_TARGETS_UP	GSE14769_UNSTIM_VS_40MIN_LPS_BMDM_DN	HALLMARK_TNFA_SIGNALING_VIA_NFKB		BOQUEST_STEM_CELL_CULTURED_VS_FRESH_UP	STK33_NOMO_UP	GSE14769_UNSTIM_VS_60MIN_LPS_BMDM_DN	HALLMARK_HYPOXIA	OSWALD_HEMATOPOIETIC_STEM_CELL_IN_COLLAGEN_GEL_UP	CONCANNON_APOPTOSIS_BY_EPOXOMICIN_UP		WEST_ADRENOCORTICAL_TUMOR_DN				STK33_UP							NUYTTEN_EZH2_TARGETS_UP		DIRMEIER_LMP1_RESPONSE_EARLY		BILD_HRAS_ONCOGENIC_SIGNATURE	RELA_DN.V1_UP	AMIT_SERUM_RESPONSE_40_MCF10A	MATSUDA_NATURAL_KILLER_DIFFERENTIATION	WONG_ADULT_TISSUE_STEM_MODULE				GSE17721_LPS_VS_POLYIC_1H_BMDC_UP	GSE22886_DAY0_VS_DAY7_MONOCYTE_IN_CULTURE_UP	GSE22886_DC_VS_MONOCYTE_DN				BUYTAERT_PHOTODYNAMIC_THERAPY_STRESS_UP	GO_CELLULAR_RESPONSE_TO_ORGANIC_SUBSTANCE	SRF_Q5_01
7538	ZFP36	zinc finger protein 36, C3H type, homolog (mouse)	GSE19923_WT_VS_HEB_AND_E2A_KO_DP_THYMOCYTE_DN	AMIT_EGF_RESPONSE_40_HELA	NAGASHIMA_NRG1_SIGNALING_UP	NAGASHIMA_EGF_SIGNALING_UP	PHONG_TNF_TARGETS_UP	GSE14769_UNSTIM_VS_40MIN_LPS_BMDM_DN	HALLMARK_TNFA_SIGNALING_VIA_NFKB		BOQUEST_STEM_CELL_CULTURED_VS_FRESH_UP	STK33_NOMO_UP		HALLMARK_HYPOXIA	OSWALD_HEMATOPOIETIC_STEM_CELL_IN_COLLAGEN_GEL_UP	CONCANNON_APOPTOSIS_BY_EPOXOMICIN_UP	GSE37605_TREG_VS_TCONV_NOD_FOXP3_FUSION_GFP_UP	WEST_ADRENOCORTICAL_TUMOR_DN	DAZARD_RESPONSE_TO_UV_NHEK_UP	GSE36891_POLYIC_TLR3_VS_PAM_TLR2_STIM_PERITONEAL_MACROPHAGE_UP		STK33_UP	GSE37605_FOXP3_FUSION_GFP_VS_IRES_GFP_TREG_C57BL6_UP	RASHI_RESPONSE_TO_IONIZING_RADIATION_1	CHEN_LVAD_SUPPORT_OF_FAILING_HEART_UP	GSE23925_LIGHT_ZONE_VS_NAIVE_BCELL_UP	GSE27434_WT_VS_DNMT1_KO_TREG_DN				DIRMEIER_LMP1_RESPONSE_EARLY		BILD_HRAS_ONCOGENIC_SIGNATURE	RELA_DN.V1_UP	AMIT_SERUM_RESPONSE_40_MCF10A				ENK_UV_RESPONSE_KERATINOCYTE_UP	GSE17721_CTRL_VS_LPS_1H_BMDC_DN	GSE17721_LPS_VS_POLYIC_1H_BMDC_UP	GSE22886_DAY0_VS_DAY7_MONOCYTE_IN_CULTURE_UP	GSE22886_DC_VS_MONOCYTE_DN	GSE39820_CTRL_VS_IL1B_IL6_CD4_TCELL_DN	GSE45365_NK_CELL_VS_BCELL_UP		BUYTAERT_PHOTODYNAMIC_THERAPY_STRESS_UP
3726	JUNB	jun B proto-oncogene	GSE19923_WT_VS_HEB_AND_E2A_KO_DP_THYMOCYTE_DN	AMIT_EGF_RESPONSE_40_HELA	NAGASHIMA_NRG1_SIGNALING_UP	NAGASHIMA_EGF_SIGNALING_UP	PHONG_TNF_TARGETS_UP	GSE14769_UNSTIM_VS_40MIN_LPS_BMDM_DN	HALLMARK_TNFA_SIGNALING_VIA_NFKB		BOQUEST_STEM_CELL_CULTURED_VS_FRESH_UP	STK33_NOMO_UP			OSWALD_HEMATOPOIETIC_STEM_CELL_IN_COLLAGEN_GEL_UP		GSE37605_TREG_VS_TCONV_NOD_FOXP3_FUSION_GFP_UP	WEST_ADRENOCORTICAL_TUMOR_DN	DAZARD_RESPONSE_TO_UV_NHEK_UP	GSE36891_POLYIC_TLR3_VS_PAM_TLR2_STIM_PERITONEAL_MACROPHAGE_UP		STK33_UP	GSE37605_FOXP3_FUSION_GFP_VS_IRES_GFP_TREG_C57BL6_UP			GSE23925_LIGHT_ZONE_VS_NAIVE_BCELL_UP	GSE27434_WT_VS_DNMT1_KO_TREG_DN		NUYTTEN_EZH2_TARGETS_UP	MODULE_1	DIRMEIER_LMP1_RESPONSE_EARLY	PID_AP1_PATHWAY	BILD_HRAS_ONCOGENIC_SIGNATURE	RELA_DN.V1_UP			WONG_ADULT_TISSUE_STEM_MODULE		ENK_UV_RESPONSE_KERATINOCYTE_UP		GSE17721_LPS_VS_POLYIC_1H_BMDC_UP	GSE22886_DAY0_VS_DAY7_MONOCYTE_IN_CULTURE_UP			GSE45365_NK_CELL_VS_BCELL_UP			GO_CELLULAR_RESPONSE_TO_ORGANIC_SUBSTANCE	SRF_Q5_01
467	ATF3	activating transcription factor 3	GSE19923_WT_VS_HEB_AND_E2A_KO_DP_THYMOCYTE_DN	AMIT_EGF_RESPONSE_40_HELA	NAGASHIMA_NRG1_SIGNALING_UP	NAGASHIMA_EGF_SIGNALING_UP	PHONG_TNF_TARGETS_UP	GSE14769_UNSTIM_VS_40MIN_LPS_BMDM_DN	HALLMARK_TNFA_SIGNALING_VIA_NFKB		BOQUEST_STEM_CELL_CULTURED_VS_FRESH_UP		GSE14769_UNSTIM_VS_60MIN_LPS_BMDM_DN	HALLMARK_HYPOXIA	OSWALD_HEMATOPOIETIC_STEM_CELL_IN_COLLAGEN_GEL_UP	CONCANNON_APOPTOSIS_BY_EPOXOMICIN_UP	GSE37605_TREG_VS_TCONV_NOD_FOXP3_FUSION_GFP_UP		DAZARD_RESPONSE_TO_UV_NHEK_UP	GSE36891_POLYIC_TLR3_VS_PAM_TLR2_STIM_PERITONEAL_MACROPHAGE_UP			GSE37605_FOXP3_FUSION_GFP_VS_IRES_GFP_TREG_C57BL6_UP	RASHI_RESPONSE_TO_IONIZING_RADIATION_1	CHEN_LVAD_SUPPORT_OF_FAILING_HEART_UP	GSE23925_LIGHT_ZONE_VS_NAIVE_BCELL_UP		KAN_RESPONSE_TO_ARSENIC_TRIOXIDE	NUYTTEN_EZH2_TARGETS_UP	MODULE_1		PID_AP1_PATHWAY		RELA_DN.V1_UP	AMIT_SERUM_RESPONSE_40_MCF10A		WONG_ADULT_TISSUE_STEM_MODULE		ENK_UV_RESPONSE_KERATINOCYTE_UP	GSE17721_CTRL_VS_LPS_1H_BMDC_DN					GSE45365_NK_CELL_VS_BCELL_UP		BUYTAERT_PHOTODYNAMIC_THERAPY_STRESS_UP	GO_CELLULAR_RESPONSE_TO_ORGANIC_SUBSTANCE	SRF_Q5_01
9592	IER2	immediate early response 2	GSE19923_WT_VS_HEB_AND_E2A_KO_DP_THYMOCYTE_DN	AMIT_EGF_RESPONSE_40_HELA	NAGASHIMA_NRG1_SIGNALING_UP	NAGASHIMA_EGF_SIGNALING_UP	PHONG_TNF_TARGETS_UP	GSE14769_UNSTIM_VS_40MIN_LPS_BMDM_DN	HALLMARK_TNFA_SIGNALING_VIA_NFKB				GSE14769_UNSTIM_VS_60MIN_LPS_BMDM_DN		OSWALD_HEMATOPOIETIC_STEM_CELL_IN_COLLAGEN_GEL_UP		GSE37605_TREG_VS_TCONV_NOD_FOXP3_FUSION_GFP_UP	WEST_ADRENOCORTICAL_TUMOR_DN	DAZARD_RESPONSE_TO_UV_NHEK_UP	GSE36891_POLYIC_TLR3_VS_PAM_TLR2_STIM_PERITONEAL_MACROPHAGE_UP				RASHI_RESPONSE_TO_IONIZING_RADIATION_1		GSE23925_LIGHT_ZONE_VS_NAIVE_BCELL_UP	GSE27434_WT_VS_DNMT1_KO_TREG_DN				DIRMEIER_LMP1_RESPONSE_EARLY		BILD_HRAS_ONCOGENIC_SIGNATURE				WONG_ADULT_TISSUE_STEM_MODULE	CROONQUIST_NRAS_VS_STROMAL_STIMULATION_DN	ENK_UV_RESPONSE_KERATINOCYTE_UP	GSE17721_CTRL_VS_LPS_1H_BMDC_DN		GSE22886_DAY0_VS_DAY7_MONOCYTE_IN_CULTURE_UP	GSE22886_DC_VS_MONOCYTE_DN		GSE45365_NK_CELL_VS_BCELL_UP				SRF_Q5_01
6446	SGK1	serum/glucocorticoid regulated kinase 1	GSE19923_WT_VS_HEB_AND_E2A_KO_DP_THYMOCYTE_DN	AMIT_EGF_RESPONSE_40_HELA	NAGASHIMA_NRG1_SIGNALING_UP			GSE14769_UNSTIM_VS_40MIN_LPS_BMDM_DN	HALLMARK_TNFA_SIGNALING_VIA_NFKB	ONKEN_UVEAL_MELANOMA_UP		STK33_NOMO_UP	GSE14769_UNSTIM_VS_60MIN_LPS_BMDM_DN		OSWALD_HEMATOPOIETIC_STEM_CELL_IN_COLLAGEN_GEL_UP		GSE37605_TREG_VS_TCONV_NOD_FOXP3_FUSION_GFP_UP		DAZARD_RESPONSE_TO_UV_NHEK_UP	GSE36891_POLYIC_TLR3_VS_PAM_TLR2_STIM_PERITONEAL_MACROPHAGE_UP		STK33_UP	GSE37605_FOXP3_FUSION_GFP_VS_IRES_GFP_TREG_C57BL6_UP	RASHI_RESPONSE_TO_IONIZING_RADIATION_1			GSE27434_WT_VS_DNMT1_KO_TREG_DN		NUYTTEN_EZH2_TARGETS_UP	MODULE_1						MATSUDA_NATURAL_KILLER_DIFFERENTIATION			ENK_UV_RESPONSE_KERATINOCYTE_UP							GOZGIT_ESR1_TARGETS_DN		GO_CELLULAR_RESPONSE_TO_ORGANIC_SUBSTANCE	SRF_Q5_01
23645	PPP1R15A	protein phosphatase 1, regulatory subunit 15A	GSE19923_WT_VS_HEB_AND_E2A_KO_DP_THYMOCYTE_DN	AMIT_EGF_RESPONSE_40_HELA	NAGASHIMA_NRG1_SIGNALING_UP			GSE14769_UNSTIM_VS_40MIN_LPS_BMDM_DN	HALLMARK_TNFA_SIGNALING_VIA_NFKB		BOQUEST_STEM_CELL_CULTURED_VS_FRESH_UP	STK33_NOMO_UP		HALLMARK_HYPOXIA	OSWALD_HEMATOPOIETIC_STEM_CELL_IN_COLLAGEN_GEL_UP	CONCANNON_APOPTOSIS_BY_EPOXOMICIN_UP	GSE37605_TREG_VS_TCONV_NOD_FOXP3_FUSION_GFP_UP		DAZARD_RESPONSE_TO_UV_NHEK_UP			STK33_UP	GSE37605_FOXP3_FUSION_GFP_VS_IRES_GFP_TREG_C57BL6_UP			GSE23925_LIGHT_ZONE_VS_NAIVE_BCELL_UP	GSE27434_WT_VS_DNMT1_KO_TREG_DN	KAN_RESPONSE_TO_ARSENIC_TRIOXIDE		MODULE_1	DIRMEIER_LMP1_RESPONSE_EARLY		BILD_HRAS_ONCOGENIC_SIGNATURE	RELA_DN.V1_UP			WONG_ADULT_TISSUE_STEM_MODULE	CROONQUIST_NRAS_VS_STROMAL_STIMULATION_DN	ENK_UV_RESPONSE_KERATINOCYTE_UP	GSE17721_CTRL_VS_LPS_1H_BMDC_DN				GSE39820_CTRL_VS_IL1B_IL6_CD4_TCELL_DN			BUYTAERT_PHOTODYNAMIC_THERAPY_STRESS_UP	GO_CELLULAR_RESPONSE_TO_ORGANIC_SUBSTANCE
2353	FOS	FBJ murine osteosarcoma viral oncogene homolog	GSE19923_WT_VS_HEB_AND_E2A_KO_DP_THYMOCYTE_DN		NAGASHIMA_NRG1_SIGNALING_UP	NAGASHIMA_EGF_SIGNALING_UP	PHONG_TNF_TARGETS_UP	GSE14769_UNSTIM_VS_40MIN_LPS_BMDM_DN	HALLMARK_TNFA_SIGNALING_VIA_NFKB			STK33_NOMO_UP	GSE14769_UNSTIM_VS_60MIN_LPS_BMDM_DN	HALLMARK_HYPOXIA	OSWALD_HEMATOPOIETIC_STEM_CELL_IN_COLLAGEN_GEL_UP	CONCANNON_APOPTOSIS_BY_EPOXOMICIN_UP	GSE37605_TREG_VS_TCONV_NOD_FOXP3_FUSION_GFP_UP	WEST_ADRENOCORTICAL_TUMOR_DN	DAZARD_RESPONSE_TO_UV_NHEK_UP	GSE36891_POLYIC_TLR3_VS_PAM_TLR2_STIM_PERITONEAL_MACROPHAGE_UP	RODRIGUES_NTN1_AND_DCC_TARGETS	STK33_UP	GSE37605_FOXP3_FUSION_GFP_VS_IRES_GFP_TREG_C57BL6_UP	RASHI_RESPONSE_TO_IONIZING_RADIATION_1		GSE23925_LIGHT_ZONE_VS_NAIVE_BCELL_UP	GSE27434_WT_VS_DNMT1_KO_TREG_DN			MODULE_1		PID_AP1_PATHWAY	BILD_HRAS_ONCOGENIC_SIGNATURE	RELA_DN.V1_UP	AMIT_SERUM_RESPONSE_40_MCF10A	MATSUDA_NATURAL_KILLER_DIFFERENTIATION	WONG_ADULT_TISSUE_STEM_MODULE	CROONQUIST_NRAS_VS_STROMAL_STIMULATION_DN	ENK_UV_RESPONSE_KERATINOCYTE_UP	GSE17721_CTRL_VS_LPS_1H_BMDC_DN	GSE17721_LPS_VS_POLYIC_1H_BMDC_UP		GSE22886_DC_VS_MONOCYTE_DN		GSE45365_NK_CELL_VS_BCELL_UP		BUYTAERT_PHOTODYNAMIC_THERAPY_STRESS_UP	GO_CELLULAR_RESPONSE_TO_ORGANIC_SUBSTANCE	SRF_Q5_01
2669	GEM	GTP binding protein overexpressed in skeletal muscle	GSE19923_WT_VS_HEB_AND_E2A_KO_DP_THYMOCYTE_DN		NAGASHIMA_NRG1_SIGNALING_UP	NAGASHIMA_EGF_SIGNALING_UP	PHONG_TNF_TARGETS_UP		HALLMARK_TNFA_SIGNALING_VIA_NFKB	ONKEN_UVEAL_MELANOMA_UP	BOQUEST_STEM_CELL_CULTURED_VS_FRESH_UP		GSE14769_UNSTIM_VS_60MIN_LPS_BMDM_DN			CONCANNON_APOPTOSIS_BY_EPOXOMICIN_UP		WEST_ADRENOCORTICAL_TUMOR_DN	DAZARD_RESPONSE_TO_UV_NHEK_UP	GSE36891_POLYIC_TLR3_VS_PAM_TLR2_STIM_PERITONEAL_MACROPHAGE_UP			GSE37605_FOXP3_FUSION_GFP_VS_IRES_GFP_TREG_C57BL6_UP			GSE23925_LIGHT_ZONE_VS_NAIVE_BCELL_UP			NUYTTEN_EZH2_TARGETS_UP	MODULE_1						MATSUDA_NATURAL_KILLER_DIFFERENTIATION	WONG_ADULT_TISSUE_STEM_MODULE		ENK_UV_RESPONSE_KERATINOCYTE_UP					GSE39820_CTRL_VS_IL1B_IL6_CD4_TCELL_DN	GSE45365_NK_CELL_VS_BCELL_UP		BUYTAERT_PHOTODYNAMIC_THERAPY_STRESS_UP
26118	WSB1	WD repeat and SOCS box containing 1	GSE19923_WT_VS_HEB_AND_E2A_KO_DP_THYMOCYTE_DN							ONKEN_UVEAL_MELANOMA_UP			GSE14769_UNSTIM_VS_60MIN_LPS_BMDM_DN	HALLMARK_HYPOXIA																											GSE17721_LPS_VS_POLYIC_1H_BMDC_UP						BUYTAERT_PHOTODYNAMIC_THERAPY_STRESS_UP
4493	MT1E	metallothionein 1E	GSE19923_WT_VS_HEB_AND_E2A_KO_DP_THYMOCYTE_DN							ONKEN_UVEAL_MELANOMA_UP				HALLMARK_HYPOXIA				WEST_ADRENOCORTICAL_TUMOR_DN			RODRIGUES_NTN1_AND_DCC_TARGETS				CHEN_LVAD_SUPPORT_OF_FAILING_HEART_UP			KAN_RESPONSE_TO_ARSENIC_TRIOXIDE	NUYTTEN_EZH2_TARGETS_UP												GSE17721_LPS_VS_POLYIC_1H_BMDC_UP			GSE39820_CTRL_VS_IL1B_IL6_CD4_TCELL_DN
3725	JUN	jun proto-oncogene		AMIT_EGF_RESPONSE_40_HELA	NAGASHIMA_NRG1_SIGNALING_UP	NAGASHIMA_EGF_SIGNALING_UP	PHONG_TNF_TARGETS_UP	GSE14769_UNSTIM_VS_40MIN_LPS_BMDM_DN	HALLMARK_TNFA_SIGNALING_VIA_NFKB		BOQUEST_STEM_CELL_CULTURED_VS_FRESH_UP	STK33_NOMO_UP	GSE14769_UNSTIM_VS_60MIN_LPS_BMDM_DN	HALLMARK_HYPOXIA	OSWALD_HEMATOPOIETIC_STEM_CELL_IN_COLLAGEN_GEL_UP	CONCANNON_APOPTOSIS_BY_EPOXOMICIN_UP	GSE37605_TREG_VS_TCONV_NOD_FOXP3_FUSION_GFP_UP		DAZARD_RESPONSE_TO_UV_NHEK_UP	GSE36891_POLYIC_TLR3_VS_PAM_TLR2_STIM_PERITONEAL_MACROPHAGE_UP		STK33_UP	GSE37605_FOXP3_FUSION_GFP_VS_IRES_GFP_TREG_C57BL6_UP	RASHI_RESPONSE_TO_IONIZING_RADIATION_1	CHEN_LVAD_SUPPORT_OF_FAILING_HEART_UP			KAN_RESPONSE_TO_ARSENIC_TRIOXIDE	NUYTTEN_EZH2_TARGETS_UP	MODULE_1	DIRMEIER_LMP1_RESPONSE_EARLY	PID_AP1_PATHWAY		RELA_DN.V1_UP	AMIT_SERUM_RESPONSE_40_MCF10A	MATSUDA_NATURAL_KILLER_DIFFERENTIATION	WONG_ADULT_TISSUE_STEM_MODULE	CROONQUIST_NRAS_VS_STROMAL_STIMULATION_DN	ENK_UV_RESPONSE_KERATINOCYTE_UP	GSE17721_CTRL_VS_LPS_1H_BMDC_DN						GOZGIT_ESR1_TARGETS_DN		GO_CELLULAR_RESPONSE_TO_ORGANIC_SUBSTANCE
3304	HSPA1B	heat shock 70kDa protein 1B						GSE14769_UNSTIM_VS_40MIN_LPS_BMDM_DN					GSE14769_UNSTIM_VS_60MIN_LPS_BMDM_DN			CONCANNON_APOPTOSIS_BY_EPOXOMICIN_UP																				MATSUDA_NATURAL_KILLER_DIFFERENTIATION	WONG_ADULT_TISSUE_STEM_MODULE							GSE39820_CTRL_VS_IL1B_IL6_CD4_TCELL_DN
9788	MTSS1	metastasis suppressor 1								ONKEN_UVEAL_MELANOMA_UP	BOQUEST_STEM_CELL_CULTURED_VS_FRESH_UP	STK33_NOMO_UP										STK33_UP																				GSE22886_DAY0_VS_DAY7_MONOCYTE_IN_CULTURE_UP	GSE22886_DC_VS_MONOCYTE_DN	GSE39820_CTRL_VS_IL1B_IL6_CD4_TCELL_DN		GOZGIT_ESR1_TARGETS_DN
4502	MT2A	metallothionein 2A								ONKEN_UVEAL_MELANOMA_UP				HALLMARK_HYPOXIA				WEST_ADRENOCORTICAL_TUMOR_DN			RODRIGUES_NTN1_AND_DCC_TARGETS				CHEN_LVAD_SUPPORT_OF_FAILING_HEART_UP			KAN_RESPONSE_TO_ARSENIC_TRIOXIDE	NUYTTEN_EZH2_TARGETS_UP			PID_AP1_PATHWAY									GSE17721_LPS_VS_POLYIC_1H_BMDC_UP			GSE39820_CTRL_VS_IL1B_IL6_CD4_TCELL_DN		GOZGIT_ESR1_TARGETS_DN		GO_CELLULAR_RESPONSE_TO_ORGANIC_SUBSTANCE
10417	SPON2	spondin 2, extracellular matrix protein								ONKEN_UVEAL_MELANOMA_UP								WEST_ADRENOCORTICAL_TUMOR_DN																		MATSUDA_NATURAL_KILLER_DIFFERENTIATION												GO_CELLULAR_RESPONSE_TO_ORGANIC_SUBSTANCE
347	APOD	apolipoprotein D								ONKEN_UVEAL_MELANOMA_UP								WEST_ADRENOCORTICAL_TUMOR_DN																												GOZGIT_ESR1_TARGETS_DN
1278	COL1A2	collagen, type I, alpha 2								ONKEN_UVEAL_MELANOMA_UP																	GSE27434_WT_VS_DNMT1_KO_TREG_DN			MODULE_1		PID_AP1_PATHWAY						CROONQUIST_NRAS_VS_STROMAL_STIMULATION_DN										GO_CELLULAR_RESPONSE_TO_ORGANIC_SUBSTANCE
92140	MTDH	metadherin								ONKEN_UVEAL_MELANOMA_UP																	GSE27434_WT_VS_DNMT1_KO_TREG_DN																					GO_CELLULAR_RESPONSE_TO_ORGANIC_SUBSTANCE
113146	AHNAK2	AHNAK nucleoprotein 2								ONKEN_UVEAL_MELANOMA_UP																			NUYTTEN_EZH2_TARGETS_UP				BILD_HRAS_ONCOGENIC_SIGNATURE														BUYTAERT_PHOTODYNAMIC_THERAPY_STRESS_UP
10142	AKAP9	A kinase (PRKA) anchor protein (yotiao) 9								ONKEN_UVEAL_MELANOMA_UP																										MATSUDA_NATURAL_KILLER_DIFFERENTIATION							GSE22886_DC_VS_MONOCYTE_DN				BUYTAERT_PHOTODYNAMIC_THERAPY_STRESS_UP	GO_CELLULAR_RESPONSE_TO_ORGANIC_SUBSTANCE
23224	SYNE2	spectrin repeat containing, nuclear envelope 2								ONKEN_UVEAL_MELANOMA_UP
1831	TSC22D3	TSC22 domain family, member 3									BOQUEST_STEM_CELL_CULTURED_VS_FRESH_UP														CHEN_LVAD_SUPPORT_OF_FAILING_HEART_UP			KAN_RESPONSE_TO_ARSENIC_TRIOXIDE								MATSUDA_NATURAL_KILLER_DIFFERENTIATION		CROONQUIST_NRAS_VS_STROMAL_STIMULATION_DN				GSE22886_DAY0_VS_DAY7_MONOCYTE_IN_CULTURE_UP	GSE22886_DC_VS_MONOCYTE_DN			GOZGIT_ESR1_TARGETS_DN
5270	SERPINE2	serpin peptidase inhibitor, clade E (nexin, plasminogen activator inhibitor type 1), member 2									BOQUEST_STEM_CELL_CULTURED_VS_FRESH_UP																		NUYTTEN_EZH2_TARGETS_UP
4286	MITF	microphthalmia-associated transcription factor									BOQUEST_STEM_CELL_CULTURED_VS_FRESH_UP																			MODULE_1							WONG_ADULT_TISSUE_STEM_MODULE									GOZGIT_ESR1_TARGETS_DN			SRF_Q5_01
283131	NEAT1	nuclear paraspeckle assembly transcript 1 (non-protein coding)										STK33_NOMO_UP				CONCANNON_APOPTOSIS_BY_EPOXOMICIN_UP					RODRIGUES_NTN1_AND_DCC_TARGETS					GSE23925_LIGHT_ZONE_VS_NAIVE_BCELL_UP																				GOZGIT_ESR1_TARGETS_DN
84159	ARID5B	AT rich interactive domain 5B (MRF1-like)										STK33_NOMO_UP										STK33_UP							NUYTTEN_EZH2_TARGETS_UP											GSE17721_CTRL_VS_LPS_1H_BMDC_DN					GSE45365_NK_CELL_VS_BCELL_UP	GOZGIT_ESR1_TARGETS_DN
4501	MT1X	metallothionein 1X																WEST_ADRENOCORTICAL_TUMOR_DN			RODRIGUES_NTN1_AND_DCC_TARGETS				CHEN_LVAD_SUPPORT_OF_FAILING_HEART_UP			KAN_RESPONSE_TO_ARSENIC_TRIOXIDE	NUYTTEN_EZH2_TARGETS_UP																		BUYTAERT_PHOTODYNAMIC_THERAPY_STRESS_UP	GO_CELLULAR_RESPONSE_TO_ORGANIC_SUBSTANCE
378938	MALAT1	metastasis associated lung adenocarcinoma transcript 1 (non-protein coding)																			RODRIGUES_NTN1_AND_DCC_TARGETS												BILD_HRAS_ONCOGENIC_SIGNATURE													GOZGIT_ESR1_TARGETS_DN
5586	PKN2	protein kinase N2																																								GSE22886_DAY0_VS_DAY7_MONOCYTE_IN_CULTURE_UP
79960	PHF17	PHD finger protein 17
10351	ABCA8	ATP-binding cassette, sub-family A (ABC1), member 8
28513	CDH19	cadherin 19, type 2
[truncated: 3 more columns]

## Sheet: UMM041L_Cluster 2
Overlap Results
Collection(s):	C1, C2, C3, C4, C5, C6, C7, H
# overlaps shown:	16
# genesets in collections:	17810
# genes in comparison (n):	2
# genes in universe (N):	45956
Gene Set Name	# Genes in Gene Set (K)	Description	# Genes in Overlap (k)	k/K	p-value	FDR q-value
LAU_APOPTOSIS_CDKN2A_UP	55	Genes up-regulated by UV-irradiation in cervical cancer cells after knockdown of CDKN2A [GeneID=1029].	2	0.0364	1.41e-06	0.0221
HILLION_HMGA1_TARGETS	90	Genes changed in Rat1a cells (fibroblasts) by overexpression of HMGA1 isoform a [GeneID=3159] off a plasmid vector.	2	0.0222	3.79e-06	0.0221
HILLION_HMGA1B_TARGETS	92	Genes changed in Rat1a cells (fibroblasts) by overexpression of HMGA1 isoform b [GeneID=3159] off a plasmid vector.	2	0.0217	3.96e-06	0.0221
CHEN_LVAD_SUPPORT_OF_FAILING_HEART_UP	103	Up-regulated genesin the left ventricle myocardium of patients with heart failure following implantation of LVAD (left ventricular assist device).	2	0.0194	4.97e-06	0.0221
GO_POSITIVE_REGULATION_OF_NF_KAPPAB_TRANSCRIPTION_FACTOR_ACTIVITY	132	Any process that activates or increases the frequency, rate or extent of activity of the transcription factor NF-kappaB.	2	0.0152	8.19e-06	0.0288
SARRIO_EPITHELIAL_MESENCHYMAL_TRANSITION_DN	154	Genes down-regulated in MCF10A cells (breast cancer) grown at low (mesenchymal phenotype) compared to those grown at high (epithelial, basal-like phenotype) confluency.	2	0.013	1.12e-05	0.0288
GO_PROTEIN_IMPORT	155	The targeting and directed movement of proteins into a cell or organelle. Not all import involves an initial targeting event.	2	0.0129	1.13e-05	0.0288
VERHAAK_AML_WITH_NPM1_MUTATED_UP	183	Genes up-regulated in acute myeloid leukemia (AML) patients with mutated NPM1 [GeneID=4869].	2	0.0109	1.58e-05	0.0305
GSE12392_IFNAR_KO_VS_IFNB_KO_CD8_NEG_SPLEEN_DC_DN	200	Genes down-regulated in CD8A- [GeneID=925] splenic dendritic cells: IFNAR1 [GeneID=3454] knockout versus IFNB1 [GeneID=3456] knockout.	2	0.01	1.88e-05	0.0305
GSE3982_CTRL_VS_LPS_48H_DC_DN	200	Genes down-regulated in comparison of untreated dendritic cells (DC) versus DCs treated with LPS (TLR4 agonist) at 48 h.	2	0.01	1.88e-05	0.0305
GSE45365_NK_CELL_VS_CD8_TCELL_MCMV_INFECTION_DN	200	Genes down-regulated during primary acute viral infection: NK vells versus CD8 T cells.	2	0.01	1.88e-05	0.0305
GO_POSITIVE_REGULATION_OF_SEQUENCE_SPECIFIC_DNA_BINDING_TRANSCRIPTION_FACTOR_ACTIVITY	228	Any process that activates or increases the frequency, rate or extent of activity of a transcription factor, any factor involved in the initiation or regulation of transcription.	2	0.0088	2.45e-05	0.0354
CEBP_Q2	234	Genes having at least one occurence of the transcription factor binding site V$CEBP_Q2 (v7.4 TRANSFAC) in the regions spanning up to 4 kb around their transcription starting sites.	2	0.0085	2.58e-05	0.0354
STAT5B_01	247	Genes having at least one occurence of the transcription factor binding site V$STAT5B_01 (v7.4 TRANSFAC) in the regions spanning up to 4 kb around their transcription starting sites.	2	0.0081	2.88e-05	0.0366
QI_PLASMACYTOMA_UP	259	Up-regulated genes that best disciminate plasmablastic plasmacytoma from plasmacytic plasmacytoma tumors.	2	0.0077	3.16e-05	0.0366
GO_UBIQUITIN_LIKE_PROTEIN_LIGASE_BINDING	264	Interacting selectively and non-covalently with a ubiquitin-like protein ligase, such as ubiquitin-ligase.	2	0.0076	3.29e-05	0.0366
Gene/Gene Set Overlap Matrix
Entrez Gene Id	Gene Symbol	Gene Description	LAU_APOPTOSIS_CDKN2A_UP	HILLION_HMGA1_TARGETS	HILLION_HMGA1B_TARGETS	CHEN_LVAD_SUPPORT_OF_FAILING_HEART_UP	GO_POSITIVE_REGULATION_OF_NF_KAPPAB_TRANSCRIPTION_FACTOR_ACTIVITY	SARRIO_EPITHELIAL_MESENCHYMAL_TRANSITION_DN	GO_PROTEIN_IMPORT	VERHAAK_AML_WITH_NPM1_MUTATED_UP	GSE12392_IFNAR_KO_VS_IFNB_KO_CD8_NEG_SPLEEN_DC_DN	GSE3982_CTRL_VS_LPS_48H_DC_DN	GSE45365_NK_CELL_VS_CD8_TCELL_MCMV_INFECTION_DN	GO_POSITIVE_REGULATION_OF_SEQUENCE_SPECIFIC_DNA_BINDING_TRANSCRIPTION_FACTOR_ACTIVITY	CEBP_Q2	STAT5B_01	QI_PLASMACYTOMA_UP	GO_UBIQUITIN_LIKE_PROTEIN_LIGASE_BINDING
4792	NFKBIA	nuclear factor of kappa light polypeptide gene enhancer in B-cells inhibitor, alpha	LAU_APOPTOSIS_CDKN2A_UP	HILLION_HMGA1_TARGETS	HILLION_HMGA1B_TARGETS	CHEN_LVAD_SUPPORT_OF_FAILING_HEART_UP	GO_POSITIVE_REGULATION_OF_NF_KAPPAB_TRANSCRIPTION_FACTOR_ACTIVITY	SARRIO_EPITHELIAL_MESENCHYMAL_TRANSITION_DN	GO_PROTEIN_IMPORT	VERHAAK_AML_WITH_NPM1_MUTATED_UP	GSE12392_IFNAR_KO_VS_IFNB_KO_CD8_NEG_SPLEEN_DC_DN	GSE3982_CTRL_VS_LPS_48H_DC_DN	GSE45365_NK_CELL_VS_CD8_TCELL_MCMV_INFECTION_DN	GO_POSITIVE_REGULATION_OF_SEQUENCE_SPECIFIC_DNA_BINDING_TRANSCRIPTION_FACTOR_ACTIVITY	CEBP_Q2	STAT5B_01	QI_PLASMACYTOMA_UP	GO_UBIQUITIN_LIKE_PROTEIN_LIGASE_BINDING
1191	CLU	clusterin	LAU_APOPTOSIS_CDKN2A_UP	HILLION_HMGA1_TARGETS	HILLION_HMGA1B_TARGETS	CHEN_LVAD_SUPPORT_OF_FAILING_HEART_UP	GO_POSITIVE_REGULATION_OF_NF_KAPPAB_TRANSCRIPTION_FACTOR_ACTIVITY	SARRIO_EPITHELIAL_MESENCHYMAL_TRANSITION_DN	GO_PROTEIN_IMPORT	VERHAAK_AML_WITH_NPM1_MUTATED_UP	GSE12392_IFNAR_KO_VS_IFNB_KO_CD8_NEG_SPLEEN_DC_DN	GSE3982_CTRL_VS_LPS_48H_DC_DN	GSE45365_NK_CELL_VS_CD8_TCELL_MCMV_INFECTION_DN	GO_POSITIVE_REGULATION_OF_SEQUENCE_SPECIFIC_DNA_BINDING_TRANSCRIPTION_FACTOR_ACTIVITY	CEBP_Q2	STAT5B_01	QI_PLASMACYTOMA_UP	GO_UBIQUITIN_LIKE_PROTEIN_LIGASE_BINDING

## Sheet: UMM041L_Cluster 3
Overlap Results
Collection(s):	C1, C2, C3, C4, C5, C6, C7, H
# overlaps shown:	50
# genesets in collections:	17810
# genes in comparison (n):	11
# genes in universe (N):	45956
Gene Set Name	# Genes in Gene Set (K)	Description	# Genes in Overlap (k)	k/K	p-value	FDR q-value
MODULE_75	399	Immune response.	6	0.015	1.84e-10	2.56e-06
JOHNSTONE_PARVB_TARGETS_3_UP	430	Genes up-regulated upon overexpression of PARVB [GeneID=29780] in MDA-MB-231 cells (breast cancer) cultured in 3D Matrigel only.	6	0.014	2.88e-10	2.56e-06
CHEN_LVAD_SUPPORT_OF_FAILING_HEART_UP	103	Up-regulated genesin the left ventricle myocardium of patients with heart failure following implantation of LVAD (left ventricular assist device).	4	0.0388	7.76e-09	4.61e-05
LENAOUR_DENDRITIC_CELL_MATURATION_DN	128	Genes down-regulated during in vitro maturation of CD14+ [GeneID=929] monocytes (day 0) into immature (day 7) and mature dendritic cells (day 14).	4	0.0312	1.87e-08	7.21e-05
MODULE_46	395	Genes in the cancer module 46.	5	0.0127	2.03e-08	7.21e-05
SENESE_HDAC3_TARGETS_UP	501	Genes up-regulated in U2OS cells (osteosarcoma) upon knockdown of HDAC3 [GeneID=8841] by RNAi.	5	0.01	6.61e-08	0.000196
P53_DN.V1_DN	192	Genes down-regulated in NCI-60 panel of cell lines with mutated TP53 [Gene ID=7157].	4	0.0208	9.52e-08	0.000242
GSE29618_MONOCYTE_VS_MDC_UP	200	Genes up-regulated in comparison of monocytes versus myeloid dendritic cells (mDC).	4	0.02	1.12e-07	0.00025
MCDOWELL_ACUTE_LUNG_INJURY_UP	45	Genes up-regulated in the mouse model of acute lung injury induced by inhaling nickel sulfate [PubChem=24586].	3	0.0667	1.44e-07	0.000285
DEMAGALHAES_AGING_UP	55	Genes consistently overexpressed with age, based on meta-analysis of microarray data.	3	0.0545	2.66e-07	0.000473
GO_REGULATION_OF_RESPONSE_TO_STRESS	1468	Any process that modulates the frequency, rate or extent of a response to stress. Response to stress is a change in state or activity of a cell or an organism (in terms of movement, secretion, enzyme production, gene expression, etc.) as a result of a disturbance in organismal or cellular homeostasis, usually, but not necessarily, exogenous (e.g. temperature, humidity, ionizing radiation).	6	0.0041	4.23e-07	0.000685
GAJATE_RESPONSE_TO_TRABECTEDIN_UP	67	Genes up-regulated in HeLa cells (cervical carcinoma) by trabectedin [PubChem=3199].	3	0.0448	4.85e-07	0.000707
ZHANG_TLX_TARGETS_60HR_UP	293	Genes up-regulated in neural stem cells (NSC) at 60 h after cre-lox knockout of TLX (NR2E1) [GeneID=7101].	4	0.0137	5.16e-07	0.000707
WALLACE_PROSTATE_CANCER_RACE_UP	299	Genes up-regulated in prostate cancer samples from African-American patients compared to those from the European-American patients.	4	0.0134	5.59e-07	0.000711
SANA_TNF_SIGNALING_UP	83	Genes up-regulated in five primary endothelial cell types (lung, aortic, iliac, dermal, and colon) by TNF [GeneID=7124].	3	0.0361	9.28e-07	0.0011
GO_NEGATIVE_REGULATION_OF_CELL_DEATH	872	Any process that decreases the rate or frequency of cell death. Cell death is the specific activation or halting of processes within a cell so that its vital functions markedly cease, rather than simply deteriorating gradually over time, which culminates in cell death.	5	0.0057	1.02e-06	0.00114
GO_RESPONSE_TO_EXTERNAL_STIMULUS	1821	Any process that results in a change in state or activity of a cell or an organism (in terms of movement, secretion, enzyme production, gene expression, etc.) as a result of an external stimulus.	6	0.0033	1.49e-06	0.00157
GO_CELLULAR_RESPONSE_TO_ORGANIC_SUBSTANCE	1848	Any process that results in a change in state or activity of a cell (in terms of movement, secretion, enzyme production, gene expression, etc.) as a result of an organic substance stimulus.	6	0.0032	1.63e-06	0.00161
REACTOME_ENDOSOMAL_VACUOLAR_PATHWAY	9	Genes involved in Endosomal/Vacuolar pathway	2	0.2222	1.87e-06	0.00176
BOQUEST_STEM_CELL_CULTURED_VS_FRESH_UP	425	Genes up-regulated in cultured stromal stem cells from adipose tissue, compared to the freshly isolated cells.	4	0.0094	2.26e-06	0.00201
DIAZ_CHRONIC_MEYLOGENOUS_LEUKEMIA_DN	116	Genes down-regulated in CD34+ [GeneID=947] cells isolated from bone marrow of CML (chronic myelogenous leukemia) patients, compared to those from normal donors.	3	0.0259	2.55e-06	0.00206
MCBRYAN_PUBERTAL_BREAST_5_6WK_UP	116	Genes up-regulated during pubertal mammary gland development between week 5 and 6.	3	0.0259	2.55e-06	0.00206
GO_MHC_CLASS_I_PROTEIN_COMPLEX	11	A transmembrane protein complex composed of a MHC class I alpha chain and an invariant beta2-microglobin chain, and with or without a bound peptide antigen. Class I here refers to classical class I molecules.	2	0.1818	2.86e-06	0.00222
HELLER_HDAC_TARGETS_SILENCED_BY_METHYLATION_UP	461	Genes up-regulated in multiple myeloma (MM) cell lines treated with both decitabine [PubChem=451668] TSA [PubChem=5562].	4	0.0087	3.12e-06	0.00231
MODULE_293	12	Genes in the cancer module 293.	2	0.1667	3.43e-06	0.00245
LIU_PROSTATE_CANCER_DN	481	Genes down-regulated in prostate cancer samples.	4	0.0083	3.69e-06	0.00253
SENESE_HDAC2_TARGETS_DN	133	Genes down-regulated in U2OS cells (osteosarcoma) upon knockdown of HDAC2 [GeneID=3066] by RNAi.	3	0.0226	3.84e-06	0.00254
MODULE_223	142	Immune (defense) response.	3	0.0211	4.68e-06	0.00281
GO_ANTIGEN_PROCESSING_AND_PRESENTATION_OF_ENDOGENOUS_PEPTIDE_ANTIGEN	14	The process in which an antigen-presenting cell expresses a peptide antigen of endogenous origin on its cell surface in association with an MHC protein complex. The peptide is typically a fragment of a larger endogenous protein which has been degraded within the cell.	2	0.1429	4.73e-06	0.00281
MODULE_143	14	Genes in the cancer module 143.	2	0.1429	4.73e-06	0.00281
GO_DEFENSE_RESPONSE	1231	Reactions, triggered in response to the presence of a foreign body or the occurrence of an injury, which result in restriction of damage to the organism attacked or prevention/recovery from the infection caused by the attack.	5	0.0041	5.52e-06	0.00317
RUIZ_TNC_TARGETS_UP	153	Genes up-regulated in T98G cells (glioblastoma) by TNC [GeneID=3371].	3	0.0196	5.85e-06	0.00326
GO_INTRACELLULAR_VESICLE	1259	Any vesicle that is part of the intracellular region.	5	0.004	6.16e-06	0.00333
GALE_APL_WITH_FLT3_MUTATED_DN	17	Genes down-regulated in acute promyelocytic leukemia (APL) patients with mutated FLT3 [GeneID=2322].	2	0.1176	7.07e-06	0.0035
GO_ANTIGEN_PROCESSING_AND_PRESENTATION_OF_ENDOGENOUS_ANTIGEN	17	The process in which an antigen-presenting cell expresses antigen (peptide or lipid) of endogenous origin on its cell surface in association with an MHC protein complex.	2	0.1176	7.07e-06	0.0035
LEI_HOXC8_TARGETS_DN	17	Genes down-regulated in MEF cells (embryonic fibroblasts) by overexpression of HOXC8 [GeneID=3224].	2	0.1176	7.07e-06	0.0035
MARTINEZ_TP53_TARGETS_DN	593	Genes down-regulated in mice with skin specific knockout of TP53 [GeneID=7157].	4	0.0067	8.43e-06	0.00397
RASHI_NFKB1_TARGETS	19	Known and putative targets of NFKB1 [GeneID=4790] identified among the ATM [GeneID=472] dependent, late responders to ionizing radiation.	2	0.1053	8.89e-06	0.00397
GO_NEGATIVE_REGULATION_OF_RESPONSE_TO_STIMULUS	1360	Any process that stops, prevents, or reduces the frequency, rate or extent of a response to a stimulus. Response to stimulus is a change in state or activity of a cell or an organism (in terms of movement, secretion, enzyme production, gene expression, etc.) as a result of a stimulus.	5	0.0037	8.97e-06	0.00397
GO_RESPONSE_TO_OXYGEN_CONTAINING_COMPOUND	1381	Any process that results in a change in state or activity of a cell or an organism (in terms of movement, secretion, enzyme production, gene expression, etc.) as a result of an oxygen-containing compound stimulus.	5	0.0036	9.66e-06	0.00397
LI_WILMS_TUMOR_VS_FETAL_KIDNEY_1_UP	182	Genes up-regulated in Wilm's tumor samples compared to fetal kidney.	3	0.0165	9.85e-06	0.00397
GO_REGULATION_OF_IMMUNE_SYSTEM_PROCESS	1403	Any process that modulates the frequency, rate, or extent of an immune system process.	5	0.0036	1.04e-05	0.00397
GSE7219_UNSTIM_VS_LPS_AND_ANTI_CD40_STIM_NIK_NFKB2_KO_DC_DN	188	Genes down-regulated in dendritic cell NIK NFkB2-KO versus dendritic cell NIK NFkB2-KO LPS and anti-CD40 stimulated.	3	0.016	1.09e-05	0.00397
REACTOME_ANTIGEN_PRESENTATION_FOLDING_ASSEMBLY_AND_PEPTIDE_LOADING_OF_CLASS_I_MHC	21	Genes involved in Antigen Presentation: Folding, assembly and peptide loading of class I MHC	2	0.0952	1.09e-05	0.00397
GO_PERINUCLEAR_REGION_OF_CYTOPLASM	642	Cytoplasm situated near, or occurring around, the nucleus.	4	0.0062	1.15e-05	0.00397
GO_RESPONSE_TO_ENDOGENOUS_STIMULUS	1450	Any process that results in a change in state or activity of a cell or an organism (in terms of movement, secretion, enzyme production, gene expression, etc.) as a result of a stimulus arising within the organism.	5	0.0034	1.22e-05	0.00397
GSE27241_CTRL_VS_DIGOXIN_TREATED_CD4_TCELL_IN_TH17_POLARIZING_CONDITIONS_DN	199	Genes down-regulated in polarizing CD4 [GeneID=920] Th17 cells: untreated versus digoxin [PubChem=2724385].	3	0.0151	1.29e-05	0.00397
GSE12392_CD8A_POS_VS_NEG_SPLEEN_DC_DN	200	Genes down-regulated in wildtype splenic dendritic cells: CD8A+ [GeneID=925] versus CD8A- [GeneID=925].	3	0.015	1.31e-05	0.00397
GSE16266_LPS_VS_HEATSHOCK_AND_LPS_STIM_MEF_UP	200	Genes up-regulated in mouse embryonic fibroblasts (MEF): LPS versus LPS and heat shock.	3	0.015	1.31e-05	0.00397
GSE18281_CORTICAL_VS_MEDULLARY_THYMOCYTE_UP	200	Genes up-regulated in thymocytes: cortical versus medullary sources.	3	0.015	1.31e-05	0.00397
Gene/Gene Set Overlap Matrix
Entrez Gene Id	Gene Symbol	Gene Description	MODULE_75	JOHNSTONE_PARVB_TARGETS_3_UP	CHEN_LVAD_SUPPORT_OF_FAILING_HEART_UP	LENAOUR_DENDRITIC_CELL_MATURATION_DN	MODULE_46	SENESE_HDAC3_TARGETS_UP	P53_DN.V1_DN	GSE29618_MONOCYTE_VS_MDC_UP	MCDOWELL_ACUTE_LUNG_INJURY_UP	DEMAGALHAES_AGING_UP	GO_REGULATION_OF_RESPONSE_TO_STRESS	GAJATE_RESPONSE_TO_TRABECTEDIN_UP	ZHANG_TLX_TARGETS_60HR_UP	WALLACE_PROSTATE_CANCER_RACE_UP	SANA_TNF_SIGNALING_UP	GO_NEGATIVE_REGULATION_OF_CELL_DEATH	GO_RESPONSE_TO_EXTERNAL_STIMULUS	GO_CELLULAR_RESPONSE_TO_ORGANIC_SUBSTANCE	REACTOME_ENDOSOMAL_VACUOLAR_PATHWAY	BOQUEST_STEM_CELL_CULTURED_VS_FRESH_UP	DIAZ_CHRONIC_MEYLOGENOUS_LEUKEMIA_DN	MCBRYAN_PUBERTAL_BREAST_5_6WK_UP	GO_MHC_CLASS_I_PROTEIN_COMPLEX	HELLER_HDAC_TARGETS_SILENCED_BY_METHYLATION_UP	MODULE_293	LIU_PROSTATE_CANCER_DN	SENESE_HDAC2_TARGETS_DN	MODULE_223	GO_ANTIGEN_PROCESSING_AND_PRESENTATION_OF_ENDOGENOUS_PEPTIDE_ANTIGEN	MODULE_143	GO_DEFENSE_RESPONSE	RUIZ_TNC_TARGETS_UP	GO_INTRACELLULAR_VESICLE	GALE_APL_WITH_FLT3_MUTATED_DN	GO_ANTIGEN_PROCESSING_AND_PRESENTATION_OF_ENDOGENOUS_ANTIGEN	LEI_HOXC8_TARGETS_DN	MARTINEZ_TP53_TARGETS_DN	RASHI_NFKB1_TARGETS	GO_NEGATIVE_REGULATION_OF_RESPONSE_TO_STIMULUS	GO_RESPONSE_TO_OXYGEN_CONTAINING_COMPOUND	LI_WILMS_TUMOR_VS_FETAL_KIDNEY_1_UP	GO_REGULATION_OF_IMMUNE_SYSTEM_PROCESS	GSE7219_UNSTIM_VS_LPS_AND_ANTI_CD40_STIM_NIK_NFKB2_KO_DC_DN	REACTOME_ANTIGEN_PRESENTATION_FOLDING_ASSEMBLY_AND_PEPTIDE_LOADING_OF_CLASS_I_MHC	GO_PERINUCLEAR_REGION_OF_CYTOPLASM	GO_RESPONSE_TO_ENDOGENOUS_STIMULUS	GSE27241_CTRL_VS_DIGOXIN_TREATED_CD4_TCELL_IN_TH17_POLARIZING_CONDITIONS_DN
4792	NFKBIA	nuclear factor of kappa light polypeptide gene enhancer in B-cells inhibitor, alpha	MODULE_75	JOHNSTONE_PARVB_TARGETS_3_UP	CHEN_LVAD_SUPPORT_OF_FAILING_HEART_UP	LENAOUR_DENDRITIC_CELL_MATURATION_DN	MODULE_46	SENESE_HDAC3_TARGETS_UP		GSE29618_MONOCYTE_VS_MDC_UP	MCDOWELL_ACUTE_LUNG_INJURY_UP		GO_REGULATION_OF_RESPONSE_TO_STRESS				SANA_TNF_SIGNALING_UP	GO_NEGATIVE_REGULATION_OF_CELL_DEATH	GO_RESPONSE_TO_EXTERNAL_STIMULUS	GO_CELLULAR_RESPONSE_TO_ORGANIC_SUBSTANCE		BOQUEST_STEM_CELL_CULTURED_VS_FRESH_UP																		RASHI_NFKB1_TARGETS	GO_NEGATIVE_REGULATION_OF_RESPONSE_TO_STIMULUS	GO_RESPONSE_TO_OXYGEN_CONTAINING_COMPOUND		GO_REGULATION_OF_IMMUNE_SYSTEM_PROCESS	GSE7219_UNSTIM_VS_LPS_AND_ANTI_CD40_STIM_NIK_NFKB2_KO_DC_DN			GO_RESPONSE_TO_ENDOGENOUS_STIMULUS	GSE27241_CTRL_VS_DIGOXIN_TREATED_CD4_TCELL_IN_TH17_POLARIZING_CONDITIONS_DN
1191	CLU	clusterin	MODULE_75	JOHNSTONE_PARVB_TARGETS_3_UP	CHEN_LVAD_SUPPORT_OF_FAILING_HEART_UP		MODULE_46					DEMAGALHAES_AGING_UP	GO_REGULATION_OF_RESPONSE_TO_STRESS	GAJATE_RESPONSE_TO_TRABECTEDIN_UP	ZHANG_TLX_TARGETS_60HR_UP	WALLACE_PROSTATE_CANCER_RACE_UP		GO_NEGATIVE_REGULATION_OF_CELL_DEATH	GO_RESPONSE_TO_EXTERNAL_STIMULUS	GO_CELLULAR_RESPONSE_TO_ORGANIC_SUBSTANCE				MCBRYAN_PUBERTAL_BREAST_5_6WK_UP				LIU_PROSTATE_CANCER_DN	SENESE_HDAC2_TARGETS_DN				GO_DEFENSE_RESPONSE	RUIZ_TNC_TARGETS_UP	GO_INTRACELLULAR_VESICLE				MARTINEZ_TP53_TARGETS_DN		GO_NEGATIVE_REGULATION_OF_RESPONSE_TO_STIMULUS		LI_WILMS_TUMOR_VS_FETAL_KIDNEY_1_UP	GO_REGULATION_OF_IMMUNE_SYSTEM_PROCESS			GO_PERINUCLEAR_REGION_OF_CYTOPLASM
3106	HLA-B	major histocompatibility complex, class I, B	MODULE_75	JOHNSTONE_PARVB_TARGETS_3_UP			MODULE_46			GSE29618_MONOCYTE_VS_MDC_UP			GO_REGULATION_OF_RESPONSE_TO_STRESS			WALLACE_PROSTATE_CANCER_RACE_UP	SANA_TNF_SIGNALING_UP		GO_RESPONSE_TO_EXTERNAL_STIMULUS	GO_CELLULAR_RESPONSE_TO_ORGANIC_SUBSTANCE	REACTOME_ENDOSOMAL_VACUOLAR_PATHWAY		DIAZ_CHRONIC_MEYLOGENOUS_LEUKEMIA_DN		GO_MHC_CLASS_I_PROTEIN_COMPLEX		MODULE_293			MODULE_223	GO_ANTIGEN_PROCESSING_AND_PRESENTATION_OF_ENDOGENOUS_PEPTIDE_ANTIGEN	MODULE_143	GO_DEFENSE_RESPONSE		GO_INTRACELLULAR_VESICLE	GALE_APL_WITH_FLT3_MUTATED_DN	GO_ANTIGEN_PROCESSING_AND_PRESENTATION_OF_ENDOGENOUS_ANTIGEN				GO_NEGATIVE_REGULATION_OF_RESPONSE_TO_STIMULUS			GO_REGULATION_OF_IMMUNE_SYSTEM_PROCESS		REACTOME_ANTIGEN_PRESENTATION_FOLDING_ASSEMBLY_AND_PEPTIDE_LOADING_OF_CLASS_I_MHC			GSE27241_CTRL_VS_DIGOXIN_TREATED_CD4_TCELL_IN_TH17_POLARIZING_CONDITIONS_DN
3107	HLA-C	major histocompatibility complex, class I, C	MODULE_75	JOHNSTONE_PARVB_TARGETS_3_UP			MODULE_46							GAJATE_RESPONSE_TO_TRABECTEDIN_UP		WALLACE_PROSTATE_CANCER_RACE_UP	SANA_TNF_SIGNALING_UP			GO_CELLULAR_RESPONSE_TO_ORGANIC_SUBSTANCE	REACTOME_ENDOSOMAL_VACUOLAR_PATHWAY		DIAZ_CHRONIC_MEYLOGENOUS_LEUKEMIA_DN		GO_MHC_CLASS_I_PROTEIN_COMPLEX		MODULE_293			MODULE_223	GO_ANTIGEN_PROCESSING_AND_PRESENTATION_OF_ENDOGENOUS_PEPTIDE_ANTIGEN	MODULE_143	GO_DEFENSE_RESPONSE	RUIZ_TNC_TARGETS_UP	GO_INTRACELLULAR_VESICLE	GALE_APL_WITH_FLT3_MUTATED_DN	GO_ANTIGEN_PROCESSING_AND_PRESENTATION_OF_ENDOGENOUS_ANTIGEN							GO_REGULATION_OF_IMMUNE_SYSTEM_PROCESS		REACTOME_ANTIGEN_PRESENTATION_FOLDING_ASSEMBLY_AND_PEPTIDE_LOADING_OF_CLASS_I_MHC
7832	BTG2	BTG family, member 2	MODULE_75		CHEN_LVAD_SUPPORT_OF_FAILING_HEART_UP	LENAOUR_DENDRITIC_CELL_MATURATION_DN		SENESE_HDAC3_TARGETS_UP	P53_DN.V1_DN	GSE29618_MONOCYTE_VS_MDC_UP	MCDOWELL_ACUTE_LUNG_INJURY_UP				ZHANG_TLX_TARGETS_60HR_UP			GO_NEGATIVE_REGULATION_OF_CELL_DEATH	GO_RESPONSE_TO_EXTERNAL_STIMULUS			BOQUEST_STEM_CELL_CULTURED_VS_FRESH_UP	DIAZ_CHRONIC_MEYLOGENOUS_LEUKEMIA_DN																	RASHI_NFKB1_TARGETS		GO_RESPONSE_TO_OXYGEN_CONTAINING_COMPOUND			GSE7219_UNSTIM_VS_LPS_AND_ANTI_CD40_STIM_NIK_NFKB2_KO_DC_DN			GO_RESPONSE_TO_ENDOGENOUS_STIMULUS
5176	SERPINF1	serpin peptidase inhibitor, clade F (alpha-2 antiplasmin, pigment epithelium derived factor), member 1	MODULE_75			LENAOUR_DENDRITIC_CELL_MATURATION_DN	MODULE_46						GO_REGULATION_OF_RESPONSE_TO_STRESS					GO_NEGATIVE_REGULATION_OF_CELL_DEATH		GO_CELLULAR_RESPONSE_TO_ORGANIC_SUBSTANCE		BOQUEST_STEM_CELL_CULTURED_VS_FRESH_UP				HELLER_HDAC_TARGETS_SILENCED_BY_METHYLATION_UP		LIU_PROSTATE_CANCER_DN		MODULE_223					GO_INTRACELLULAR_VESICLE			LEI_HOXC8_TARGETS_DN			GO_NEGATIVE_REGULATION_OF_RESPONSE_TO_STIMULUS	GO_RESPONSE_TO_OXYGEN_CONTAINING_COMPOUND	LI_WILMS_TUMOR_VS_FETAL_KIDNEY_1_UP				GO_PERINUCLEAR_REGION_OF_CYTOPLASM	GO_RESPONSE_TO_ENDOGENOUS_STIMULUS
5166	PDK4	pyruvate dehydrogenase kinase, isozyme 4		JOHNSTONE_PARVB_TARGETS_3_UP	CHEN_LVAD_SUPPORT_OF_FAILING_HEART_UP			SENESE_HDAC3_TARGETS_UP					GO_REGULATION_OF_RESPONSE_TO_STRESS			WALLACE_PROSTATE_CANCER_RACE_UP		GO_NEGATIVE_REGULATION_OF_CELL_DEATH	GO_RESPONSE_TO_EXTERNAL_STIMULUS	GO_CELLULAR_RESPONSE_TO_ORGANIC_SUBSTANCE		BOQUEST_STEM_CELL_CULTURED_VS_FRESH_UP		MCBRYAN_PUBERTAL_BREAST_5_6WK_UP				LIU_PROSTATE_CANCER_DN					GO_DEFENSE_RESPONSE						MARTINEZ_TP53_TARGETS_DN			GO_RESPONSE_TO_OXYGEN_CONTAINING_COMPOUND		GO_REGULATION_OF_IMMUNE_SYSTEM_PROCESS				GO_RESPONSE_TO_ENDOGENOUS_STIMULUS
6275	S100A4	S100 calcium binding protein A4		JOHNSTONE_PARVB_TARGETS_3_UP		LENAOUR_DENDRITIC_CELL_MATURATION_DN				GSE29618_MONOCYTE_VS_MDC_UP		DEMAGALHAES_AGING_UP		GAJATE_RESPONSE_TO_TRABECTEDIN_UP	ZHANG_TLX_TARGETS_60HR_UP											HELLER_HDAC_TARGETS_SILENCED_BY_METHYLATION_UP		LIU_PROSTATE_CANCER_DN	SENESE_HDAC2_TARGETS_DN																		GO_PERINUCLEAR_REGION_OF_CYTOPLASM
6696	SPP1	secreted phosphoprotein 1						SENESE_HDAC3_TARGETS_UP	P53_DN.V1_DN		MCDOWELL_ACUTE_LUNG_INJURY_UP	DEMAGALHAES_AGING_UP	GO_REGULATION_OF_RESPONSE_TO_STRESS		ZHANG_TLX_TARGETS_60HR_UP				GO_RESPONSE_TO_EXTERNAL_STIMULUS					MCBRYAN_PUBERTAL_BREAST_5_6WK_UP		HELLER_HDAC_TARGETS_SILENCED_BY_METHYLATION_UP			SENESE_HDAC2_TARGETS_DN				GO_DEFENSE_RESPONSE	RUIZ_TNC_TARGETS_UP				LEI_HOXC8_TARGETS_DN			GO_NEGATIVE_REGULATION_OF_RESPONSE_TO_STIMULUS	GO_RESPONSE_TO_OXYGEN_CONTAINING_COMPOUND	LI_WILMS_TUMOR_VS_FETAL_KIDNEY_1_UP				GO_PERINUCLEAR_REGION_OF_CYTOPLASM	GO_RESPONSE_TO_ENDOGENOUS_STIMULUS
25800	SLC39A6	solute carrier family 39 (zinc transporter), member 6						SENESE_HDAC3_TARGETS_UP	P53_DN.V1_DN																														MARTINEZ_TP53_TARGETS_DN						GSE7219_UNSTIM_VS_LPS_AND_ANTI_CD40_STIM_NIK_NFKB2_KO_DC_DN				GSE27241_CTRL_VS_DIGOXIN_TREATED_CD4_TCELL_IN_TH17_POLARIZING_CONDITIONS_DN
6490	PMEL	premelanosome protein							P53_DN.V1_DN																	HELLER_HDAC_TARGETS_SILENCED_BY_METHYLATION_UP									GO_INTRACELLULAR_VESICLE				MARTINEZ_TP53_TARGETS_DN
[truncated: 3 more columns]

## Sheet: UMM059_Cluster 1
Overlap Results
Collection(s):	C1, C2, C3, C4, C5, C6, C7, H
# overlaps shown:	50
# genesets in collections:	17810
# genes in comparison (n):	210
# genes in universe (N):	45956
Gene Set Name	# Genes in Gene Set (K)	Description	# Genes in Overlap (k)	k/K	p-value	FDR q-value
HALLMARK_TNFA_SIGNALING_VIA_NFKB	200	Genes regulated by NF-kB in response to TNF [GeneID=7124].	44	0.22	1.97e-61	3.51e-57
GSE14769_UNSTIM_VS_40MIN_LPS_BMDM_DN	200	Genes down-regulated in comparison of unstimulated macrophage cells versus macrophage cells stimulated with LPS (TLR4 agonist) for 40 min.	36	0.18	8.4e-47	7.48e-43
GSE14769_UNSTIM_VS_60MIN_LPS_BMDM_DN	200	Genes down-regulated in comparison of unstimulated macrophage cells versus macrophage cells stimulated with LPS (TLR4 agonist) for 60 min.	33	0.165	1.37e-41	8.13e-38
GSE36891_POLYIC_TLR3_VS_PAM_TLR2_STIM_PERITONEAL_MACROPHAGE_UP	146	Genes up-regulated in peritoneal macrophages: poly(IC) versus Pam3Cys-Ser-(Lys)4 [PubChem=130704].	30	0.2055	6.02e-41	2.68e-37
WONG_ADULT_TISSUE_STEM_MODULE	721	The 'adult tissue stem' module: genes coordinately up-regulated in a compendium of adult tissue stem cells.	47	0.0652	6.62e-40	2.36e-36
HSIAO_HOUSEKEEPING_GENES	389	Housekeeping genes identified as expressed across 19 normal tissues.	38	0.0977	7.28e-39	2.16e-35
GO_REGULATION_OF_CELL_DEATH	1472	Any process that modulates the rate or frequency of cell death. Cell death is the specific activation or halting of processes within a cell so that its vital functions markedly cease, rather than simply deteriorating gradually over time, which culminates in cell death.	59	0.0401	1.83e-38	4.65e-35
GSE14769_UNSTIM_VS_80MIN_LPS_BMDM_DN	200	Genes down-regulated in comparison of unstimulated macrophage cells versus macrophage cells stimulated with LPS (TLR4 agonist) for 80 min.	31	0.155	3.33e-38	6.59e-35
GSE19923_WT_VS_HEB_AND_E2A_KO_DP_THYMOCYTE_DN	200	Genes down-regulated in double positive thymocytes: wildtype versus TCF3 and TCF12 [GeneID=6929;6938] knockout.	31	0.155	3.33e-38	6.59e-35
ENK_UV_RESPONSE_KERATINOCYTE_UP	530	Genes up-regulated in NHEK cells (normal epidermal keratinocytes) after UVB irradiation.	41	0.0774	9.1e-38	1.62e-34
NUYTTEN_EZH2_TARGETS_UP	1037	Genes up-regulated in PC3 cells (prostate cancer) after knockdown of EZH2 [GeneID=2146] by RNAi.	51	0.0492	2.44e-37	3.95e-34
BUYTAERT_PHOTODYNAMIC_THERAPY_STRESS_UP	811	Genes up-regulated in T24 (bladder cancer) cells in response to the photodynamic therapy (PDT) stress.	46	0.0567	2.44e-36	3.62e-33
NAGASHIMA_NRG1_SIGNALING_UP	176	Genes up-regulated in MCF7 cells (breast cancer) after stimulation with NRG1 [GeneID=3084].	28	0.1591	6.6e-35	8.65e-32
GSE27434_WT_VS_DNMT1_KO_TREG_DN	200	Genes down-regulated in T reg: wildtype versus DNMT1 [GeneID=1786] knockout.	29	0.145	6.8e-35	8.65e-32
GO_POSITIVE_REGULATION_OF_GENE_EXPRESSION	1733	Any process that increases the frequency, rate or extent of gene expression. Gene expression is the process in which a gene's coding sequence is converted into a mature gene product or products (proteins or RNA). This includes the production of an RNA transcript as well as any processing to produce a mature RNA product or an mRNA (for protein-coding genes) and the translation of that mRNA into pr…	59	0.034	1.39e-34	1.65e-31
GO_CELLULAR_RESPONSE_TO_ORGANIC_SUBSTANCE	1848	Any process that results in a change in state or activity of a cell (in terms of movement, secretion, enzyme production, gene expression, etc.) as a result of an organic substance stimulus.	60	0.0325	4.55e-34	5.07e-31
GO_REGULATION_OF_TRANSCRIPTION_FROM_RNA_POLYMERASE_II_PROMOTER	1784	Any process that modulates the frequency, rate or extent of transcription from an RNA polymerase II promoter.	58	0.0325	6.62e-33	6.82e-30
OSWALD_HEMATOPOIETIC_STEM_CELL_IN_COLLAGEN_GEL_UP	233	Genes up-regulated in hematopoietic stem cells (HSC, CD34+ [GeneID=947]) cultured in a three-dimentional collagen gel compared to the cells grown in suspension.	29	0.1245	6.89e-33	6.82e-30
MITSIADES_RESPONSE_TO_APLIDIN_UP	439	Genes up-regulated in the MM1S cells (multiple myeloma) after treatment with aplidin [PubChem=44152164], a marine-derived compound with potential anti-cancer properties.	35	0.0797	1.03e-32	9.61e-30
FLECHNER_BIOPSY_KIDNEY_TRANSPLANT_OK_VS_DONOR_UP	555	Genes up-regulated in kidney biopsies from patients with well functioning kidneys more than 1-year post transplant compared to the biopsies from normal living kidney donors.	37	0.0667	9.85e-32	8.77e-29
GSE42021_TREG_PLN_VS_CD24HI_TREG_THYMUS_UP	200	Genes up-regulated in T reg: peripheral lymph nodes versus thymic CD24 high [GeneID=100133941].	27	0.135	1.16e-31	9.84e-29
GSE42021_CD24HI_TREG_VS_CD24HI_TCONV_THYMUS_DN	199	Genes down-regulated in CD42 high [GeneID=100133941] cells from thymus: T reg versus T conv.	26	0.1307	3.9e-30	3.16e-27
PHONG_TNF_TARGETS_UP	63	Genes up-regulated in Calu-6 cells (lung cancer) at 1 h time point after TNF [GeneID=7124] treatment.	19	0.3016	7.7e-30	5.96e-27
GO_NEGATIVE_REGULATION_OF_GENE_EXPRESSION	1493	Any process that decreases the frequency, rate or extent of gene expression. Gene expression is the process in which a gene's coding sequence is converted into a mature gene product or products (proteins or RNA). This includes the production of an RNA transcript as well as any processing to produce a mature RNA product or an mRNA (for protein-coding genes) and the translation of that mRNA into pr…	51	0.0342	8.64e-30	6.41e-27
GO_NEGATIVE_REGULATION_OF_CELL_DEATH	872	Any process that decreases the rate or frequency of cell death. Cell death is the specific activation or halting of processes within a cell so that its vital functions markedly cease, rather than simply deteriorating gradually over time, which culminates in cell death.	41	0.047	3.62e-29	2.58e-26
REACTOME_IMMUNE_SYSTEM	933	Genes involved in Immune System	42	0.045	3.94e-29	2.7e-26
GO_POSITIVE_REGULATION_OF_TRANSCRIPTION_FROM_RNA_POLYMERASE_II_PROMOTER	1004	Any process that activates or increases the frequency, rate or extent of transcription from an RNA polymerase II promoter.	42	0.0418	7.07e-28	4.66e-25
GO_POSITIVE_REGULATION_OF_BIOSYNTHETIC_PROCESS	1805	Any process that activates or increases the frequency, rate or extent of the chemical reactions and pathways resulting in the formation of substances.	53	0.0294	7.71e-28	4.9e-25
GSE37605_C57BL6_VS_NOD_FOXP3_FUSION_GFP_TREG_DN	186	Genes down-regulated in Foxp3-Fusion-GFP T reg (FOXP3+ [GeneID=50943]): B6 versus NOD background.	24	0.129	9.42e-28	5.63e-25
GRAESSMANN_APOPTOSIS_BY_DOXORUBICIN_UP	1142	Genes up-regulated in ME-A cells (breast cancer) undergoing apoptosis in response to doxorubicin [PubChem=31703].	44	0.0385	9.49e-28	5.63e-25
GO_RESPONSE_TO_ENDOGENOUS_STIMULUS	1450	Any process that results in a change in state or activity of a cell or an organism (in terms of movement, secretion, enzyme production, gene expression, etc.) as a result of a stimulus arising within the organism.	48	0.0331	2.11e-27	1.21e-24
GSE41978_ID2_KO_VS_BIM_KO_KLRG1_LOW_EFFECTOR_CD8_TCELL_UP	200	Genes up-regulated in KLRG1 low [GeneID=10219] CD8 T effector cells during infection: ID2 [GeneID=10219] knockout versus BCL2L11 [GeneID=10018] knockout.	24	0.12	5.7e-27	3.17e-24
GO_REGULATION_OF_CELL_PROLIFERATION	1496	Any process that modulates the frequency, rate or extent of cell proliferation.	48	0.0321	8.23e-27	4.44e-24
NAGASHIMA_EGF_SIGNALING_UP	58	Genes up-regulated in MCF7 cells (breast cancer) after stimulation with EGF [GeneID=1950].	17	0.2931	1.43e-26	7.49e-24
GO_NEGATIVE_REGULATION_OF_NITROGEN_COMPOUND_METABOLIC_PROCESS	1517	Any process that stops, prevents, or reduces the frequency, rate or extent of the chemical reactions and pathways involving nitrogen or nitrogenous compounds.	48	0.0316	1.51e-26	7.65e-24
LOPEZ_MBD_TARGETS	957	Genes up-regulated in HeLa cells (cervical cancer) after simultaneus knockdown of all three MBD (methyl-CpG binding domain) proteins MeCP2, MBD1 and MBD2 [GeneID=4204;4152;8932] by RNAi.	40	0.0418	1.55e-26	7.65e-24
GSE37605_FOXP3_FUSION_GFP_VS_IRES_GFP_TREG_C57BL6_UP	182	Genes up-regulated in T reg (FOXP3+ [GeneID=50943]) cells from B6 mice: Foxp3-Fusion-GFP versus Foxp3-ires-GFP.	23	0.1264	2.02e-26	9.72e-24
GO_RESPONSE_TO_ORGANIC_CYCLIC_COMPOUND	917	Any process that results in a change in state or activity of a cell or an organism (in terms of movement, secretion, enzyme production, gene expression, etc.) as a result of an organic cyclic compound stimulus.	39	0.0425	3.76e-26	1.76e-23
PICCALUGA_ANGIOIMMUNOBLASTIC_LYMPHOMA_DN	136	Down-regulated genes in angioimmunoblastic lymphoma (AILT) compared to normal T lymphocytes.	21	0.1544	4e-26	1.83e-23
MODULE_1	368	Ovary genes.	28	0.0761	9.91e-26	4.41e-23
GSE37605_TREG_VS_TCONV_NOD_FOXP3_FUSION_GFP_UP	142	Genes up-regulated in splenocytes from Foxp3-Fusion-GFP NOD mice: T reg (FOXP3+ [GeneID=50943]) versus T conv (FOXP3- [GeneID=50943]) cells.	21	0.1479	1.04e-25	4.52e-23
BURTON_ADIPOGENESIS_PEAK_AT_2HR	51	Cluster 2: genes maximally expressed at 2 h time point during differentiation of 3T3-L1 fibroblasts into adipocytes (cluster 2) in response to adipogenic hormones.	16	0.3137	1.26e-25	5.34e-23
GO_NEGATIVE_REGULATION_OF_PROTEIN_METABOLIC_PROCESS	1087	Any process that stops, prevents, or reduces the frequency, rate or extent of chemical reactions and pathways involving a protein.	41	0.0377	1.67e-25	6.93e-23
GSE21360_PRIMARY_VS_TERTIARY_MEMORY_CD8_TCELL_DN	200	Genes down-regulated in memory CD8 T cells: 1' versus 3'.	23	0.115	1.89e-25	7.47e-23
GSE42021_TREG_PLN_VS_CD24INT_TREG_THYMUS_DN	200	Genes down-regulated in T reg: peripheral lymph nodes versus thymic CD24 int [GeneID=100133941].	23	0.115	1.89e-25	7.47e-23
GSE36891_UNSTIM_VS_POLYIC_TLR3_STIM_PERITONEAL_MACROPHAGE_UP	147	Genes up-regulated in peritoneal macrophages: untreated versus poly(IC).	21	0.1429	2.23e-25	8.46e-23
PODAR_RESPONSE_TO_ADAPHOSTIN_UP	147	Up-regulated genes in MM1.S cells (multiple myeloma) treated with adaphostin [PubChem=387042], a tyrosine kinase inhibitor with anticancer properties.	21	0.1429	2.23e-25	8.46e-23
REACTOME_CYTOKINE_SIGNALING_IN_IMMUNE_SYSTEM	270	Genes involved in Cytokine Signaling in Immune system	25	0.0926	3.43e-25	1.27e-22
GO_RESPONSE_TO_EXTERNAL_STIMULUS	1821	Any process that results in a change in state or activity of a cell or an organism (in terms of movement, secretion, enzyme production, gene expression, etc.) as a result of an external stimulus.	50	0.0275	6.35e-25	2.31e-22
DER_IFN_GAMMA_RESPONSE_UP	71	Genes up-regulated in HT1080 (fibrosarcoma) cells by treatment with interferon gamma for 6 h.	17	0.2394	7.12e-25	2.54e-22
Gene/Gene Set Overlap Matrix
Entrez Gene Id	Gene Symbol	Gene Description	HALLMARK_TNFA_SIGNALING_VIA_NFKB	GSE14769_UNSTIM_VS_40MIN_LPS_BMDM_DN	GSE14769_UNSTIM_VS_60MIN_LPS_BMDM_DN	GSE36891_POLYIC_TLR3_VS_PAM_TLR2_STIM_PERITONEAL_MACROPHAGE_UP	WONG_ADULT_TISSUE_STEM_MODULE	HSIAO_HOUSEKEEPING_GENES	GO_REGULATION_OF_CELL_DEATH	GSE14769_UNSTIM_VS_80MIN_LPS_BMDM_DN	GSE19923_WT_VS_HEB_AND_E2A_KO_DP_THYMOCYTE_DN	ENK_UV_RESPONSE_KERATINOCYTE_UP	NUYTTEN_EZH2_TARGETS_UP	BUYTAERT_PHOTODYNAMIC_THERAPY_STRESS_UP	NAGASHIMA_NRG1_SIGNALING_UP	GSE27434_WT_VS_DNMT1_KO_TREG_DN	GO_POSITIVE_REGULATION_OF_GENE_EXPRESSION	GO_CELLULAR_RESPONSE_TO_ORGANIC_SUBSTANCE	GO_REGULATION_OF_TRANSCRIPTION_FROM_RNA_POLYMERASE_II_PROMOTER	OSWALD_HEMATOPOIETIC_STEM_CELL_IN_COLLAGEN_GEL_UP	MITSIADES_RESPONSE_TO_APLIDIN_UP	FLECHNER_BIOPSY_KIDNEY_TRANSPLANT_OK_VS_DONOR_UP	GSE42021_TREG_PLN_VS_CD24HI_TREG_THYMUS_UP	GSE42021_CD24HI_TREG_VS_CD24HI_TCONV_THYMUS_DN	PHONG_TNF_TARGETS_UP	GO_NEGATIVE_REGULATION_OF_GENE_EXPRESSION	GO_NEGATIVE_REGULATION_OF_CELL_DEATH	REACTOME_IMMUNE_SYSTEM	GO_POSITIVE_REGULATION_OF_TRANSCRIPTION_FROM_RNA_POLYMERASE_II_PROMOTER	GO_POSITIVE_REGULATION_OF_BIOSYNTHETIC_PROCESS	GSE37605_C57BL6_VS_NOD_FOXP3_FUSION_GFP_TREG_DN	GRAESSMANN_APOPTOSIS_BY_DOXORUBICIN_UP	GO_RESPONSE_TO_ENDOGENOUS_STIMULUS	GSE41978_ID2_KO_VS_BIM_KO_KLRG1_LOW_EFFECTOR_CD8_TCELL_UP	GO_REGULATION_OF_CELL_PROLIFERATION	NAGASHIMA_EGF_SIGNALING_UP	GO_NEGATIVE_REGULATION_OF_NITROGEN_COMPOUND_METABOLIC_PROCESS	LOPEZ_MBD_TARGETS	GSE37605_FOXP3_FUSION_GFP_VS_IRES_GFP_TREG_C57BL6_UP	GO_RESPONSE_TO_ORGANIC_CYCLIC_COMPOUND	PICCALUGA_ANGIOIMMUNOBLASTIC_LYMPHOMA_DN	MODULE_1	GSE37605_TREG_VS_TCONV_NOD_FOXP3_FUSION_GFP_UP	BURTON_ADIPOGENESIS_PEAK_AT_2HR	GO_NEGATIVE_REGULATION_OF_PROTEIN_METABOLIC_PROCESS	GSE21360_PRIMARY_VS_TERTIARY_MEMORY_CD8_TCELL_DN	GSE42021_TREG_PLN_VS_CD24INT_TREG_THYMUS_DN	GSE36891_UNSTIM_VS_POLYIC_TLR3_STIM_PERITONEAL_MACROPHAGE_UP	PODAR_RESPONSE_TO_ADAPHOSTIN_UP
1843	DUSP1	dual specificity phosphatase 1	HALLMARK_TNFA_SIGNALING_VIA_NFKB	GSE14769_UNSTIM_VS_40MIN_LPS_BMDM_DN	GSE14769_UNSTIM_VS_60MIN_LPS_BMDM_DN	GSE36891_POLYIC_TLR3_VS_PAM_TLR2_STIM_PERITONEAL_MACROPHAGE_UP	WONG_ADULT_TISSUE_STEM_MODULE	HSIAO_HOUSEKEEPING_GENES	GO_REGULATION_OF_CELL_DEATH	GSE14769_UNSTIM_VS_80MIN_LPS_BMDM_DN	GSE19923_WT_VS_HEB_AND_E2A_KO_DP_THYMOCYTE_DN	ENK_UV_RESPONSE_KERATINOCYTE_UP		BUYTAERT_PHOTODYNAMIC_THERAPY_STRESS_UP	NAGASHIMA_NRG1_SIGNALING_UP	GSE27434_WT_VS_DNMT1_KO_TREG_DN		GO_CELLULAR_RESPONSE_TO_ORGANIC_SUBSTANCE		OSWALD_HEMATOPOIETIC_STEM_CELL_IN_COLLAGEN_GEL_UP	MITSIADES_RESPONSE_TO_APLIDIN_UP		GSE42021_TREG_PLN_VS_CD24HI_TREG_THYMUS_UP	GSE42021_CD24HI_TREG_VS_CD24HI_TCONV_THYMUS_DN	PHONG_TNF_TARGETS_UP		GO_NEGATIVE_REGULATION_OF_CELL_DEATH				GSE37605_C57BL6_VS_NOD_FOXP3_FUSION_GFP_TREG_DN		GO_RESPONSE_TO_ENDOGENOUS_STIMULUS			NAGASHIMA_EGF_SIGNALING_UP	GO_NEGATIVE_REGULATION_OF_NITROGEN_COMPOUND_METABOLIC_PROCESS		GSE37605_FOXP3_FUSION_GFP_VS_IRES_GFP_TREG_C57BL6_UP	GO_RESPONSE_TO_ORGANIC_CYCLIC_COMPOUND			GSE37605_TREG_VS_TCONV_NOD_FOXP3_FUSION_GFP_UP	BURTON_ADIPOGENESIS_PEAK_AT_2HR	GO_NEGATIVE_REGULATION_OF_PROTEIN_METABOLIC_PROCESS				PODAR_RESPONSE_TO_ADAPHOSTIN_UP
7832	BTG2	BTG family, member 2	HALLMARK_TNFA_SIGNALING_VIA_NFKB	GSE14769_UNSTIM_VS_40MIN_LPS_BMDM_DN	GSE14769_UNSTIM_VS_60MIN_LPS_BMDM_DN	GSE36891_POLYIC_TLR3_VS_PAM_TLR2_STIM_PERITONEAL_MACROPHAGE_UP	WONG_ADULT_TISSUE_STEM_MODULE	HSIAO_HOUSEKEEPING_GENES	GO_REGULATION_OF_CELL_DEATH	GSE14769_UNSTIM_VS_80MIN_LPS_BMDM_DN	GSE19923_WT_VS_HEB_AND_E2A_KO_DP_THYMOCYTE_DN					GSE27434_WT_VS_DNMT1_KO_TREG_DN	GO_POSITIVE_REGULATION_OF_GENE_EXPRESSION		GO_REGULATION_OF_TRANSCRIPTION_FROM_RNA_POLYMERASE_II_PROMOTER	OSWALD_HEMATOPOIETIC_STEM_CELL_IN_COLLAGEN_GEL_UP			GSE42021_TREG_PLN_VS_CD24HI_TREG_THYMUS_UP	GSE42021_CD24HI_TREG_VS_CD24HI_TCONV_THYMUS_DN		GO_NEGATIVE_REGULATION_OF_GENE_EXPRESSION	GO_NEGATIVE_REGULATION_OF_CELL_DEATH				GSE37605_C57BL6_VS_NOD_FOXP3_FUSION_GFP_TREG_DN	GRAESSMANN_APOPTOSIS_BY_DOXORUBICIN_UP	GO_RESPONSE_TO_ENDOGENOUS_STIMULUS		GO_REGULATION_OF_CELL_PROLIFERATION		GO_NEGATIVE_REGULATION_OF_NITROGEN_COMPOUND_METABOLIC_PROCESS		GSE37605_FOXP3_FUSION_GFP_VS_IRES_GFP_TREG_C57BL6_UP	GO_RESPONSE_TO_ORGANIC_CYCLIC_COMPOUND			GSE37605_TREG_VS_TCONV_NOD_FOXP3_FUSION_GFP_UP	BURTON_ADIPOGENESIS_PEAK_AT_2HR	GO_NEGATIVE_REGULATION_OF_PROTEIN_METABOLIC_PROCESS			GSE36891_UNSTIM_VS_POLYIC_TLR3_STIM_PERITONEAL_MACROPHAGE_UP
467	ATF3	activating transcription factor 3	HALLMARK_TNFA_SIGNALING_VIA_NFKB	GSE14769_UNSTIM_VS_40MIN_LPS_BMDM_DN	GSE14769_UNSTIM_VS_60MIN_LPS_BMDM_DN	GSE36891_POLYIC_TLR3_VS_PAM_TLR2_STIM_PERITONEAL_MACROPHAGE_UP	WONG_ADULT_TISSUE_STEM_MODULE		GO_REGULATION_OF_CELL_DEATH	GSE14769_UNSTIM_VS_80MIN_LPS_BMDM_DN	GSE19923_WT_VS_HEB_AND_E2A_KO_DP_THYMOCYTE_DN	ENK_UV_RESPONSE_KERATINOCYTE_UP	NUYTTEN_EZH2_TARGETS_UP	BUYTAERT_PHOTODYNAMIC_THERAPY_STRESS_UP	NAGASHIMA_NRG1_SIGNALING_UP		GO_POSITIVE_REGULATION_OF_GENE_EXPRESSION	GO_CELLULAR_RESPONSE_TO_ORGANIC_SUBSTANCE	GO_REGULATION_OF_TRANSCRIPTION_FROM_RNA_POLYMERASE_II_PROMOTER	OSWALD_HEMATOPOIETIC_STEM_CELL_IN_COLLAGEN_GEL_UP					PHONG_TNF_TARGETS_UP	GO_NEGATIVE_REGULATION_OF_GENE_EXPRESSION			GO_POSITIVE_REGULATION_OF_TRANSCRIPTION_FROM_RNA_POLYMERASE_II_PROMOTER	GO_POSITIVE_REGULATION_OF_BIOSYNTHETIC_PROCESS	GSE37605_C57BL6_VS_NOD_FOXP3_FUSION_GFP_TREG_DN	GRAESSMANN_APOPTOSIS_BY_DOXORUBICIN_UP			GO_REGULATION_OF_CELL_PROLIFERATION	NAGASHIMA_EGF_SIGNALING_UP	GO_NEGATIVE_REGULATION_OF_NITROGEN_COMPOUND_METABOLIC_PROCESS		GSE37605_FOXP3_FUSION_GFP_VS_IRES_GFP_TREG_C57BL6_UP			MODULE_1	GSE37605_TREG_VS_TCONV_NOD_FOXP3_FUSION_GFP_UP		GO_NEGATIVE_REGULATION_OF_PROTEIN_METABOLIC_PROCESS			GSE36891_UNSTIM_VS_POLYIC_TLR3_STIM_PERITONEAL_MACROPHAGE_UP	PODAR_RESPONSE_TO_ADAPHOSTIN_UP
1051	CEBPB	CCAAT/enhancer binding protein (C/EBP), beta	HALLMARK_TNFA_SIGNALING_VIA_NFKB	GSE14769_UNSTIM_VS_40MIN_LPS_BMDM_DN	GSE14769_UNSTIM_VS_60MIN_LPS_BMDM_DN	GSE36891_POLYIC_TLR3_VS_PAM_TLR2_STIM_PERITONEAL_MACROPHAGE_UP	WONG_ADULT_TISSUE_STEM_MODULE		GO_REGULATION_OF_CELL_DEATH	GSE14769_UNSTIM_VS_80MIN_LPS_BMDM_DN		ENK_UV_RESPONSE_KERATINOCYTE_UP	NUYTTEN_EZH2_TARGETS_UP	BUYTAERT_PHOTODYNAMIC_THERAPY_STRESS_UP	NAGASHIMA_NRG1_SIGNALING_UP		GO_POSITIVE_REGULATION_OF_GENE_EXPRESSION	GO_CELLULAR_RESPONSE_TO_ORGANIC_SUBSTANCE	GO_REGULATION_OF_TRANSCRIPTION_FROM_RNA_POLYMERASE_II_PROMOTER		MITSIADES_RESPONSE_TO_APLIDIN_UP		GSE42021_TREG_PLN_VS_CD24HI_TREG_THYMUS_UP			GO_NEGATIVE_REGULATION_OF_GENE_EXPRESSION	GO_NEGATIVE_REGULATION_OF_CELL_DEATH		GO_POSITIVE_REGULATION_OF_TRANSCRIPTION_FROM_RNA_POLYMERASE_II_PROMOTER	GO_POSITIVE_REGULATION_OF_BIOSYNTHETIC_PROCESS	GSE37605_C57BL6_VS_NOD_FOXP3_FUSION_GFP_TREG_DN		GO_RESPONSE_TO_ENDOGENOUS_STIMULUS	GSE41978_ID2_KO_VS_BIM_KO_KLRG1_LOW_EFFECTOR_CD8_TCELL_UP	GO_REGULATION_OF_CELL_PROLIFERATION		GO_NEGATIVE_REGULATION_OF_NITROGEN_COMPOUND_METABOLIC_PROCESS		GSE37605_FOXP3_FUSION_GFP_VS_IRES_GFP_TREG_C57BL6_UP	GO_RESPONSE_TO_ORGANIC_CYCLIC_COMPOUND			GSE37605_TREG_VS_TCONV_NOD_FOXP3_FUSION_GFP_UP					GSE36891_UNSTIM_VS_POLYIC_TLR3_STIM_PERITONEAL_MACROPHAGE_UP	PODAR_RESPONSE_TO_ADAPHOSTIN_UP
3725	JUN	jun proto-oncogene	HALLMARK_TNFA_SIGNALING_VIA_NFKB	GSE14769_UNSTIM_VS_40MIN_LPS_BMDM_DN	GSE14769_UNSTIM_VS_60MIN_LPS_BMDM_DN	GSE36891_POLYIC_TLR3_VS_PAM_TLR2_STIM_PERITONEAL_MACROPHAGE_UP	WONG_ADULT_TISSUE_STEM_MODULE		GO_REGULATION_OF_CELL_DEATH			ENK_UV_RESPONSE_KERATINOCYTE_UP	NUYTTEN_EZH2_TARGETS_UP		NAGASHIMA_NRG1_SIGNALING_UP		GO_POSITIVE_REGULATION_OF_GENE_EXPRESSION	GO_CELLULAR_RESPONSE_TO_ORGANIC_SUBSTANCE	GO_REGULATION_OF_TRANSCRIPTION_FROM_RNA_POLYMERASE_II_PROMOTER	OSWALD_HEMATOPOIETIC_STEM_CELL_IN_COLLAGEN_GEL_UP	MITSIADES_RESPONSE_TO_APLIDIN_UP				PHONG_TNF_TARGETS_UP	GO_NEGATIVE_REGULATION_OF_GENE_EXPRESSION	GO_NEGATIVE_REGULATION_OF_CELL_DEATH	REACTOME_IMMUNE_SYSTEM	GO_POSITIVE_REGULATION_OF_TRANSCRIPTION_FROM_RNA_POLYMERASE_II_PROMOTER	GO_POSITIVE_REGULATION_OF_BIOSYNTHETIC_PROCESS	GSE37605_C57BL6_VS_NOD_FOXP3_FUSION_GFP_TREG_DN		GO_RESPONSE_TO_ENDOGENOUS_STIMULUS		GO_REGULATION_OF_CELL_PROLIFERATION	NAGASHIMA_EGF_SIGNALING_UP	GO_NEGATIVE_REGULATION_OF_NITROGEN_COMPOUND_METABOLIC_PROCESS		GSE37605_FOXP3_FUSION_GFP_VS_IRES_GFP_TREG_C57BL6_UP	GO_RESPONSE_TO_ORGANIC_CYCLIC_COMPOUND	PICCALUGA_ANGIOIMMUNOBLASTIC_LYMPHOMA_DN	MODULE_1	GSE37605_TREG_VS_TCONV_NOD_FOXP3_FUSION_GFP_UP		GO_NEGATIVE_REGULATION_OF_PROTEIN_METABOLIC_PROCESS	GSE21360_PRIMARY_VS_TERTIARY_MEMORY_CD8_TCELL_DN			PODAR_RESPONSE_TO_ADAPHOSTIN_UP
2353	FOS	FBJ murine osteosarcoma viral oncogene homolog	HALLMARK_TNFA_SIGNALING_VIA_NFKB	GSE14769_UNSTIM_VS_40MIN_LPS_BMDM_DN	GSE14769_UNSTIM_VS_60MIN_LPS_BMDM_DN	GSE36891_POLYIC_TLR3_VS_PAM_TLR2_STIM_PERITONEAL_MACROPHAGE_UP	WONG_ADULT_TISSUE_STEM_MODULE			GSE14769_UNSTIM_VS_80MIN_LPS_BMDM_DN	GSE19923_WT_VS_HEB_AND_E2A_KO_DP_THYMOCYTE_DN	ENK_UV_RESPONSE_KERATINOCYTE_UP		BUYTAERT_PHOTODYNAMIC_THERAPY_STRESS_UP	NAGASHIMA_NRG1_SIGNALING_UP	GSE27434_WT_VS_DNMT1_KO_TREG_DN	GO_POSITIVE_REGULATION_OF_GENE_EXPRESSION	GO_CELLULAR_RESPONSE_TO_ORGANIC_SUBSTANCE	GO_REGULATION_OF_TRANSCRIPTION_FROM_RNA_POLYMERASE_II_PROMOTER	OSWALD_HEMATOPOIETIC_STEM_CELL_IN_COLLAGEN_GEL_UP			GSE42021_TREG_PLN_VS_CD24HI_TREG_THYMUS_UP	GSE42021_CD24HI_TREG_VS_CD24HI_TCONV_THYMUS_DN	PHONG_TNF_TARGETS_UP			REACTOME_IMMUNE_SYSTEM	GO_POSITIVE_REGULATION_OF_TRANSCRIPTION_FROM_RNA_POLYMERASE_II_PROMOTER	GO_POSITIVE_REGULATION_OF_BIOSYNTHETIC_PROCESS	GSE37605_C57BL6_VS_NOD_FOXP3_FUSION_GFP_TREG_DN	GRAESSMANN_APOPTOSIS_BY_DOXORUBICIN_UP	GO_RESPONSE_TO_ENDOGENOUS_STIMULUS			NAGASHIMA_EGF_SIGNALING_UP			GSE37605_FOXP3_FUSION_GFP_VS_IRES_GFP_TREG_C57BL6_UP	GO_RESPONSE_TO_ORGANIC_CYCLIC_COMPOUND		MODULE_1	GSE37605_TREG_VS_TCONV_NOD_FOXP3_FUSION_GFP_UP	BURTON_ADIPOGENESIS_PEAK_AT_2HR				GSE36891_UNSTIM_VS_POLYIC_TLR3_STIM_PERITONEAL_MACROPHAGE_UP
9592	IER2	immediate early response 2	HALLMARK_TNFA_SIGNALING_VIA_NFKB	GSE14769_UNSTIM_VS_40MIN_LPS_BMDM_DN	GSE14769_UNSTIM_VS_60MIN_LPS_BMDM_DN	GSE36891_POLYIC_TLR3_VS_PAM_TLR2_STIM_PERITONEAL_MACROPHAGE_UP	WONG_ADULT_TISSUE_STEM_MODULE			GSE14769_UNSTIM_VS_80MIN_LPS_BMDM_DN	GSE19923_WT_VS_HEB_AND_E2A_KO_DP_THYMOCYTE_DN	ENK_UV_RESPONSE_KERATINOCYTE_UP			NAGASHIMA_NRG1_SIGNALING_UP	GSE27434_WT_VS_DNMT1_KO_TREG_DN				OSWALD_HEMATOPOIETIC_STEM_CELL_IN_COLLAGEN_GEL_UP			GSE42021_TREG_PLN_VS_CD24HI_TREG_THYMUS_UP	GSE42021_CD24HI_TREG_VS_CD24HI_TCONV_THYMUS_DN	PHONG_TNF_TARGETS_UP						GSE37605_C57BL6_VS_NOD_FOXP3_FUSION_GFP_TREG_DN		GO_RESPONSE_TO_ENDOGENOUS_STIMULUS			NAGASHIMA_EGF_SIGNALING_UP							GSE37605_TREG_VS_TCONV_NOD_FOXP3_FUSION_GFP_UP					GSE36891_UNSTIM_VS_POLYIC_TLR3_STIM_PERITONEAL_MACROPHAGE_UP
1959	EGR2	early growth response 2	HALLMARK_TNFA_SIGNALING_VIA_NFKB	GSE14769_UNSTIM_VS_40MIN_LPS_BMDM_DN	GSE14769_UNSTIM_VS_60MIN_LPS_BMDM_DN	GSE36891_POLYIC_TLR3_VS_PAM_TLR2_STIM_PERITONEAL_MACROPHAGE_UP	WONG_ADULT_TISSUE_STEM_MODULE			GSE14769_UNSTIM_VS_80MIN_LPS_BMDM_DN	GSE19923_WT_VS_HEB_AND_E2A_KO_DP_THYMOCYTE_DN		NUYTTEN_EZH2_TARGETS_UP		NAGASHIMA_NRG1_SIGNALING_UP	GSE27434_WT_VS_DNMT1_KO_TREG_DN	GO_POSITIVE_REGULATION_OF_GENE_EXPRESSION	GO_CELLULAR_RESPONSE_TO_ORGANIC_SUBSTANCE	GO_REGULATION_OF_TRANSCRIPTION_FROM_RNA_POLYMERASE_II_PROMOTER	OSWALD_HEMATOPOIETIC_STEM_CELL_IN_COLLAGEN_GEL_UP	MITSIADES_RESPONSE_TO_APLIDIN_UP		GSE42021_TREG_PLN_VS_CD24HI_TREG_THYMUS_UP	GSE42021_CD24HI_TREG_VS_CD24HI_TCONV_THYMUS_DN	PHONG_TNF_TARGETS_UP				GO_POSITIVE_REGULATION_OF_TRANSCRIPTION_FROM_RNA_POLYMERASE_II_PROMOTER	GO_POSITIVE_REGULATION_OF_BIOSYNTHETIC_PROCESS		GRAESSMANN_APOPTOSIS_BY_DOXORUBICIN_UP	GO_RESPONSE_TO_ENDOGENOUS_STIMULUS			NAGASHIMA_EGF_SIGNALING_UP			GSE37605_FOXP3_FUSION_GFP_VS_IRES_GFP_TREG_C57BL6_UP				GSE37605_TREG_VS_TCONV_NOD_FOXP3_FUSION_GFP_UP					GSE36891_UNSTIM_VS_POLYIC_TLR3_STIM_PERITONEAL_MACROPHAGE_UP
6446	SGK1	serum/glucocorticoid regulated kinase 1	HALLMARK_TNFA_SIGNALING_VIA_NFKB	GSE14769_UNSTIM_VS_40MIN_LPS_BMDM_DN	GSE14769_UNSTIM_VS_60MIN_LPS_BMDM_DN	GSE36891_POLYIC_TLR3_VS_PAM_TLR2_STIM_PERITONEAL_MACROPHAGE_UP			GO_REGULATION_OF_CELL_DEATH		GSE19923_WT_VS_HEB_AND_E2A_KO_DP_THYMOCYTE_DN	ENK_UV_RESPONSE_KERATINOCYTE_UP	NUYTTEN_EZH2_TARGETS_UP		NAGASHIMA_NRG1_SIGNALING_UP	GSE27434_WT_VS_DNMT1_KO_TREG_DN		GO_CELLULAR_RESPONSE_TO_ORGANIC_SUBSTANCE		OSWALD_HEMATOPOIETIC_STEM_CELL_IN_COLLAGEN_GEL_UP			GSE42021_TREG_PLN_VS_CD24HI_TREG_THYMUS_UP	GSE42021_CD24HI_TREG_VS_CD24HI_TCONV_THYMUS_DN			GO_NEGATIVE_REGULATION_OF_CELL_DEATH						GO_RESPONSE_TO_ENDOGENOUS_STIMULUS		GO_REGULATION_OF_CELL_PROLIFERATION			LOPEZ_MBD_TARGETS	GSE37605_FOXP3_FUSION_GFP_VS_IRES_GFP_TREG_C57BL6_UP	GO_RESPONSE_TO_ORGANIC_CYCLIC_COMPOUND		MODULE_1	GSE37605_TREG_VS_TCONV_NOD_FOXP3_FUSION_GFP_UP
11080	DNAJB4	DnaJ (Hsp40) homolog, subfamily B, member 4	HALLMARK_TNFA_SIGNALING_VIA_NFKB	GSE14769_UNSTIM_VS_40MIN_LPS_BMDM_DN	GSE14769_UNSTIM_VS_60MIN_LPS_BMDM_DN		WONG_ADULT_TISSUE_STEM_MODULE						NUYTTEN_EZH2_TARGETS_UP	BUYTAERT_PHOTODYNAMIC_THERAPY_STRESS_UP																														BURTON_ADIPOGENESIS_PEAK_AT_2HR				GSE36891_UNSTIM_VS_POLYIC_TLR3_STIM_PERITONEAL_MACROPHAGE_UP	PODAR_RESPONSE_TO_ADAPHOSTIN_UP
8878	SQSTM1	sequestosome 1	HALLMARK_TNFA_SIGNALING_VIA_NFKB	GSE14769_UNSTIM_VS_40MIN_LPS_BMDM_DN	GSE14769_UNSTIM_VS_60MIN_LPS_BMDM_DN			HSIAO_HOUSEKEEPING_GENES	GO_REGULATION_OF_CELL_DEATH	GSE14769_UNSTIM_VS_80MIN_LPS_BMDM_DN			NUYTTEN_EZH2_TARGETS_UP	BUYTAERT_PHOTODYNAMIC_THERAPY_STRESS_UP		GSE27434_WT_VS_DNMT1_KO_TREG_DN	GO_POSITIVE_REGULATION_OF_GENE_EXPRESSION		GO_REGULATION_OF_TRANSCRIPTION_FROM_RNA_POLYMERASE_II_PROMOTER		MITSIADES_RESPONSE_TO_APLIDIN_UP		GSE42021_TREG_PLN_VS_CD24HI_TREG_THYMUS_UP				GO_NEGATIVE_REGULATION_OF_CELL_DEATH	REACTOME_IMMUNE_SYSTEM	GO_POSITIVE_REGULATION_OF_TRANSCRIPTION_FROM_RNA_POLYMERASE_II_PROMOTER	GO_POSITIVE_REGULATION_OF_BIOSYNTHETIC_PROCESS																			PODAR_RESPONSE_TO_ADAPHOSTIN_UP
4609	MYC	v-myc myelocytomatosis viral oncogene homolog (avian)	HALLMARK_TNFA_SIGNALING_VIA_NFKB	GSE14769_UNSTIM_VS_40MIN_LPS_BMDM_DN	GSE14769_UNSTIM_VS_60MIN_LPS_BMDM_DN				GO_REGULATION_OF_CELL_DEATH	GSE14769_UNSTIM_VS_80MIN_LPS_BMDM_DN	GSE19923_WT_VS_HEB_AND_E2A_KO_DP_THYMOCYTE_DN				NAGASHIMA_NRG1_SIGNALING_UP	GSE27434_WT_VS_DNMT1_KO_TREG_DN	GO_POSITIVE_REGULATION_OF_GENE_EXPRESSION		GO_REGULATION_OF_TRANSCRIPTION_FROM_RNA_POLYMERASE_II_PROMOTER				GSE42021_TREG_PLN_VS_CD24HI_TREG_THYMUS_UP	GSE42021_CD24HI_TREG_VS_CD24HI_TCONV_THYMUS_DN		GO_NEGATIVE_REGULATION_OF_GENE_EXPRESSION	GO_NEGATIVE_REGULATION_OF_CELL_DEATH		GO_POSITIVE_REGULATION_OF_TRANSCRIPTION_FROM_RNA_POLYMERASE_II_PROMOTER	GO_POSITIVE_REGULATION_OF_BIOSYNTHETIC_PROCESS	GSE37605_C57BL6_VS_NOD_FOXP3_FUSION_GFP_TREG_DN				GO_REGULATION_OF_CELL_PROLIFERATION	NAGASHIMA_EGF_SIGNALING_UP	GO_NEGATIVE_REGULATION_OF_NITROGEN_COMPOUND_METABOLIC_PROCESS	LOPEZ_MBD_TARGETS	GSE37605_FOXP3_FUSION_GFP_VS_IRES_GFP_TREG_C57BL6_UP			MODULE_1		BURTON_ADIPOGENESIS_PEAK_AT_2HR	GO_NEGATIVE_REGULATION_OF_PROTEIN_METABOLIC_PROCESS
4170	MCL1	myeloid cell leukemia sequence 1 (BCL2-related)	HALLMARK_TNFA_SIGNALING_VIA_NFKB	GSE14769_UNSTIM_VS_40MIN_LPS_BMDM_DN	GSE14769_UNSTIM_VS_60MIN_LPS_BMDM_DN				GO_REGULATION_OF_CELL_DEATH	GSE14769_UNSTIM_VS_80MIN_LPS_BMDM_DN			NUYTTEN_EZH2_TARGETS_UP		NAGASHIMA_NRG1_SIGNALING_UP					OSWALD_HEMATOPOIETIC_STEM_CELL_IN_COLLAGEN_GEL_UP	MITSIADES_RESPONSE_TO_APLIDIN_UP	FLECHNER_BIOPSY_KIDNEY_TRANSPLANT_OK_VS_DONOR_UP			PHONG_TNF_TARGETS_UP		GO_NEGATIVE_REGULATION_OF_CELL_DEATH					GRAESSMANN_APOPTOSIS_BY_DOXORUBICIN_UP				NAGASHIMA_EGF_SIGNALING_UP					PICCALUGA_ANGIOIMMUNOBLASTIC_LYMPHOMA_DN					GSE21360_PRIMARY_VS_TERTIARY_MEMORY_CD8_TCELL_DN	GSE42021_TREG_PLN_VS_CD24INT_TREG_THYMUS_DN
3659	IRF1	interferon regulatory factor 1	HALLMARK_TNFA_SIGNALING_VIA_NFKB	GSE14769_UNSTIM_VS_40MIN_LPS_BMDM_DN	GSE14769_UNSTIM_VS_60MIN_LPS_BMDM_DN					GSE14769_UNSTIM_VS_80MIN_LPS_BMDM_DN	GSE19923_WT_VS_HEB_AND_E2A_KO_DP_THYMOCYTE_DN		NUYTTEN_EZH2_TARGETS_UP	BUYTAERT_PHOTODYNAMIC_THERAPY_STRESS_UP		GSE27434_WT_VS_DNMT1_KO_TREG_DN	GO_POSITIVE_REGULATION_OF_GENE_EXPRESSION	GO_CELLULAR_RESPONSE_TO_ORGANIC_SUBSTANCE	GO_REGULATION_OF_TRANSCRIPTION_FROM_RNA_POLYMERASE_II_PROMOTER		MITSIADES_RESPONSE_TO_APLIDIN_UP		GSE42021_TREG_PLN_VS_CD24HI_TREG_THYMUS_UP	GSE42021_CD24HI_TREG_VS_CD24HI_TCONV_THYMUS_DN	PHONG_TNF_TARGETS_UP	GO_NEGATIVE_REGULATION_OF_GENE_EXPRESSION		REACTOME_IMMUNE_SYSTEM	GO_POSITIVE_REGULATION_OF_TRANSCRIPTION_FROM_RNA_POLYMERASE_II_PROMOTER	GO_POSITIVE_REGULATION_OF_BIOSYNTHETIC_PROCESS				GSE41978_ID2_KO_VS_BIM_KO_KLRG1_LOW_EFFECTOR_CD8_TCELL_UP	GO_REGULATION_OF_CELL_PROLIFERATION		GO_NEGATIVE_REGULATION_OF_NITROGEN_COMPOUND_METABOLIC_PROCESS									GSE21360_PRIMARY_VS_TERTIARY_MEMORY_CD8_TCELL_DN	GSE42021_TREG_PLN_VS_CD24INT_TREG_THYMUS_DN
57018	CCNL1	cyclin L1	HALLMARK_TNFA_SIGNALING_VIA_NFKB	GSE14769_UNSTIM_VS_40MIN_LPS_BMDM_DN	GSE14769_UNSTIM_VS_60MIN_LPS_BMDM_DN					GSE14769_UNSTIM_VS_80MIN_LPS_BMDM_DN				BUYTAERT_PHOTODYNAMIC_THERAPY_STRESS_UP	NAGASHIMA_NRG1_SIGNALING_UP		GO_POSITIVE_REGULATION_OF_GENE_EXPRESSION		GO_REGULATION_OF_TRANSCRIPTION_FROM_RNA_POLYMERASE_II_PROMOTER		MITSIADES_RESPONSE_TO_APLIDIN_UP				PHONG_TNF_TARGETS_UP				GO_POSITIVE_REGULATION_OF_TRANSCRIPTION_FROM_RNA_POLYMERASE_II_PROMOTER	GO_POSITIVE_REGULATION_OF_BIOSYNTHETIC_PROCESS											PICCALUGA_ANGIOIMMUNOBLASTIC_LYMPHOMA_DN
3726	JUNB	jun B proto-oncogene	HALLMARK_TNFA_SIGNALING_VIA_NFKB	GSE14769_UNSTIM_VS_40MIN_LPS_BMDM_DN		GSE36891_POLYIC_TLR3_VS_PAM_TLR2_STIM_PERITONEAL_MACROPHAGE_UP	WONG_ADULT_TISSUE_STEM_MODULE	HSIAO_HOUSEKEEPING_GENES	GO_REGULATION_OF_CELL_DEATH		GSE19923_WT_VS_HEB_AND_E2A_KO_DP_THYMOCYTE_DN	ENK_UV_RESPONSE_KERATINOCYTE_UP	NUYTTEN_EZH2_TARGETS_UP		NAGASHIMA_NRG1_SIGNALING_UP	GSE27434_WT_VS_DNMT1_KO_TREG_DN	GO_POSITIVE_REGULATION_OF_GENE_EXPRESSION	GO_CELLULAR_RESPONSE_TO_ORGANIC_SUBSTANCE	GO_REGULATION_OF_TRANSCRIPTION_FROM_RNA_POLYMERASE_II_PROMOTER	OSWALD_HEMATOPOIETIC_STEM_CELL_IN_COLLAGEN_GEL_UP			GSE42021_TREG_PLN_VS_CD24HI_TREG_THYMUS_UP	GSE42021_CD24HI_TREG_VS_CD24HI_TCONV_THYMUS_DN	PHONG_TNF_TARGETS_UP	GO_NEGATIVE_REGULATION_OF_GENE_EXPRESSION			GO_POSITIVE_REGULATION_OF_TRANSCRIPTION_FROM_RNA_POLYMERASE_II_PROMOTER	GO_POSITIVE_REGULATION_OF_BIOSYNTHETIC_PROCESS	GSE37605_C57BL6_VS_NOD_FOXP3_FUSION_GFP_TREG_DN	GRAESSMANN_APOPTOSIS_BY_DOXORUBICIN_UP	GO_RESPONSE_TO_ENDOGENOUS_STIMULUS		GO_REGULATION_OF_CELL_PROLIFERATION	NAGASHIMA_EGF_SIGNALING_UP	GO_NEGATIVE_REGULATION_OF_NITROGEN_COMPOUND_METABOLIC_PROCESS	LOPEZ_MBD_TARGETS	GSE37605_FOXP3_FUSION_GFP_VS_IRES_GFP_TREG_C57BL6_UP	GO_RESPONSE_TO_ORGANIC_CYCLIC_COMPOUND		MODULE_1	GSE37605_TREG_VS_TCONV_NOD_FOXP3_FUSION_GFP_UP	BURTON_ADIPOGENESIS_PEAK_AT_2HR		GSE21360_PRIMARY_VS_TERTIARY_MEMORY_CD8_TCELL_DN
7538	ZFP36	zinc finger protein 36, C3H type, homolog (mouse)	HALLMARK_TNFA_SIGNALING_VIA_NFKB	GSE14769_UNSTIM_VS_40MIN_LPS_BMDM_DN		GSE36891_POLYIC_TLR3_VS_PAM_TLR2_STIM_PERITONEAL_MACROPHAGE_UP		HSIAO_HOUSEKEEPING_GENES			GSE19923_WT_VS_HEB_AND_E2A_KO_DP_THYMOCYTE_DN	ENK_UV_RESPONSE_KERATINOCYTE_UP		BUYTAERT_PHOTODYNAMIC_THERAPY_STRESS_UP	NAGASHIMA_NRG1_SIGNALING_UP	GSE27434_WT_VS_DNMT1_KO_TREG_DN	GO_POSITIVE_REGULATION_OF_GENE_EXPRESSION		GO_REGULATION_OF_TRANSCRIPTION_FROM_RNA_POLYMERASE_II_PROMOTER	OSWALD_HEMATOPOIETIC_STEM_CELL_IN_COLLAGEN_GEL_UP					PHONG_TNF_TARGETS_UP	GO_NEGATIVE_REGULATION_OF_GENE_EXPRESSION					GSE37605_C57BL6_VS_NOD_FOXP3_FUSION_GFP_TREG_DN	GRAESSMANN_APOPTOSIS_BY_DOXORUBICIN_UP		GSE41978_ID2_KO_VS_BIM_KO_KLRG1_LOW_EFFECTOR_CD8_TCELL_UP		NAGASHIMA_EGF_SIGNALING_UP	GO_NEGATIVE_REGULATION_OF_NITROGEN_COMPOUND_METABOLIC_PROCESS		GSE37605_FOXP3_FUSION_GFP_VS_IRES_GFP_TREG_C57BL6_UP		PICCALUGA_ANGIOIMMUNOBLASTIC_LYMPHOMA_DN		GSE37605_TREG_VS_TCONV_NOD_FOXP3_FUSION_GFP_UP	BURTON_ADIPOGENESIS_PEAK_AT_2HR	GO_NEGATIVE_REGULATION_OF_PROTEIN_METABOLIC_PROCESS	GSE21360_PRIMARY_VS_TERTIARY_MEMORY_CD8_TCELL_DN	GSE42021_TREG_PLN_VS_CD24INT_TREG_THYMUS_DN	GSE36891_UNSTIM_VS_POLYIC_TLR3_STIM_PERITONEAL_MACROPHAGE_UP
1958	EGR1	early growth response 1	HALLMARK_TNFA_SIGNALING_VIA_NFKB	GSE14769_UNSTIM_VS_40MIN_LPS_BMDM_DN		GSE36891_POLYIC_TLR3_VS_PAM_TLR2_STIM_PERITONEAL_MACROPHAGE_UP			GO_REGULATION_OF_CELL_DEATH		GSE19923_WT_VS_HEB_AND_E2A_KO_DP_THYMOCYTE_DN		NUYTTEN_EZH2_TARGETS_UP		NAGASHIMA_NRG1_SIGNALING_UP	GSE27434_WT_VS_DNMT1_KO_TREG_DN	GO_POSITIVE_REGULATION_OF_GENE_EXPRESSION	GO_CELLULAR_RESPONSE_TO_ORGANIC_SUBSTANCE	GO_REGULATION_OF_TRANSCRIPTION_FROM_RNA_POLYMERASE_II_PROMOTER	OSWALD_HEMATOPOIETIC_STEM_CELL_IN_COLLAGEN_GEL_UP			GSE42021_TREG_PLN_VS_CD24HI_TREG_THYMUS_UP	GSE42021_CD24HI_TREG_VS_CD24HI_TCONV_THYMUS_DN	PHONG_TNF_TARGETS_UP	GO_NEGATIVE_REGULATION_OF_GENE_EXPRESSION		REACTOME_IMMUNE_SYSTEM	GO_POSITIVE_REGULATION_OF_TRANSCRIPTION_FROM_RNA_POLYMERASE_II_PROMOTER	GO_POSITIVE_REGULATION_OF_BIOSYNTHETIC_PROCESS		GRAESSMANN_APOPTOSIS_BY_DOXORUBICIN_UP	GO_RESPONSE_TO_ENDOGENOUS_STIMULUS		GO_REGULATION_OF_CELL_PROLIFERATION	NAGASHIMA_EGF_SIGNALING_UP	GO_NEGATIVE_REGULATION_OF_NITROGEN_COMPOUND_METABOLIC_PROCESS		GSE37605_FOXP3_FUSION_GFP_VS_IRES_GFP_TREG_C57BL6_UP	GO_RESPONSE_TO_ORGANIC_CYCLIC_COMPOUND		MODULE_1	GSE37605_TREG_VS_TCONV_NOD_FOXP3_FUSION_GFP_UP					GSE36891_UNSTIM_VS_POLYIC_TLR3_STIM_PERITONEAL_MACROPHAGE_UP
23764	MAFF	v-maf musculoaponeurotic fibrosarcoma oncogene homolog F (avian)	HALLMARK_TNFA_SIGNALING_VIA_NFKB	GSE14769_UNSTIM_VS_40MIN_LPS_BMDM_DN		GSE36891_POLYIC_TLR3_VS_PAM_TLR2_STIM_PERITONEAL_MACROPHAGE_UP				GSE14769_UNSTIM_VS_80MIN_LPS_BMDM_DN		ENK_UV_RESPONSE_KERATINOCYTE_UP		BUYTAERT_PHOTODYNAMIC_THERAPY_STRESS_UP	NAGASHIMA_NRG1_SIGNALING_UP		GO_POSITIVE_REGULATION_OF_GENE_EXPRESSION		GO_REGULATION_OF_TRANSCRIPTION_FROM_RNA_POLYMERASE_II_PROMOTER	OSWALD_HEMATOPOIETIC_STEM_CELL_IN_COLLAGEN_GEL_UP	MITSIADES_RESPONSE_TO_APLIDIN_UP								GO_POSITIVE_REGULATION_OF_TRANSCRIPTION_FROM_RNA_POLYMERASE_II_PROMOTER	GO_POSITIVE_REGULATION_OF_BIOSYNTHETIC_PROCESS	GSE37605_C57BL6_VS_NOD_FOXP3_FUSION_GFP_TREG_DN			GSE41978_ID2_KO_VS_BIM_KO_KLRG1_LOW_EFFECTOR_CD8_TCELL_UP		NAGASHIMA_EGF_SIGNALING_UP			GSE37605_FOXP3_FUSION_GFP_VS_IRES_GFP_TREG_C57BL6_UP			MODULE_1	GSE37605_TREG_VS_TCONV_NOD_FOXP3_FUSION_GFP_UP					GSE36891_UNSTIM_VS_POLYIC_TLR3_STIM_PERITONEAL_MACROPHAGE_UP	PODAR_RESPONSE_TO_ADAPHOSTIN_UP
6385	SDC4	syndecan 4	HALLMARK_TNFA_SIGNALING_VIA_NFKB	GSE14769_UNSTIM_VS_40MIN_LPS_BMDM_DN		GSE36891_POLYIC_TLR3_VS_PAM_TLR2_STIM_PERITONEAL_MACROPHAGE_UP						ENK_UV_RESPONSE_KERATINOCYTE_UP													PHONG_TNF_TARGETS_UP						GSE37605_C57BL6_VS_NOD_FOXP3_FUSION_GFP_TREG_DN							LOPEZ_MBD_TARGETS	GSE37605_FOXP3_FUSION_GFP_VS_IRES_GFP_TREG_C57BL6_UP							GSE21360_PRIMARY_VS_TERTIARY_MEMORY_CD8_TCELL_DN		GSE36891_UNSTIM_VS_POLYIC_TLR3_STIM_PERITONEAL_MACROPHAGE_UP
1827	RCAN1	regulator of calcineurin 1	HALLMARK_TNFA_SIGNALING_VIA_NFKB	GSE14769_UNSTIM_VS_40MIN_LPS_BMDM_DN		GSE36891_POLYIC_TLR3_VS_PAM_TLR2_STIM_PERITONEAL_MACROPHAGE_UP							NUYTTEN_EZH2_TARGETS_UP	BUYTAERT_PHOTODYNAMIC_THERAPY_STRESS_UP								FLECHNER_BIOPSY_KIDNEY_TRANSPLANT_OK_VS_DONOR_UP		GSE42021_CD24HI_TREG_VS_CD24HI_TCONV_THYMUS_DN							GSE37605_C57BL6_VS_NOD_FOXP3_FUSION_GFP_TREG_DN	GRAESSMANN_APOPTOSIS_BY_DOXORUBICIN_UP							GSE37605_FOXP3_FUSION_GFP_VS_IRES_GFP_TREG_C57BL6_UP				GSE37605_TREG_VS_TCONV_NOD_FOXP3_FUSION_GFP_UP
4792	NFKBIA	nuclear factor of kappa light polypeptide gene enhancer in B-cells inhibitor, alpha	HALLMARK_TNFA_SIGNALING_VIA_NFKB	GSE14769_UNSTIM_VS_40MIN_LPS_BMDM_DN			WONG_ADULT_TISSUE_STEM_MODULE	HSIAO_HOUSEKEEPING_GENES	GO_REGULATION_OF_CELL_DEATH		GSE19923_WT_VS_HEB_AND_E2A_KO_DP_THYMOCYTE_DN		NUYTTEN_EZH2_TARGETS_UP	BUYTAERT_PHOTODYNAMIC_THERAPY_STRESS_UP		GSE27434_WT_VS_DNMT1_KO_TREG_DN	GO_POSITIVE_REGULATION_OF_GENE_EXPRESSION	GO_CELLULAR_RESPONSE_TO_ORGANIC_SUBSTANCE	GO_REGULATION_OF_TRANSCRIPTION_FROM_RNA_POLYMERASE_II_PROMOTER	OSWALD_HEMATOPOIETIC_STEM_CELL_IN_COLLAGEN_GEL_UP	MITSIADES_RESPONSE_TO_APLIDIN_UP		GSE42021_TREG_PLN_VS_CD24HI_TREG_THYMUS_UP	GSE42021_CD24HI_TREG_VS_CD24HI_TCONV_THYMUS_DN	PHONG_TNF_TARGETS_UP	GO_NEGATIVE_REGULATION_OF_GENE_EXPRESSION	GO_NEGATIVE_REGULATION_OF_CELL_DEATH	REACTOME_IMMUNE_SYSTEM	GO_POSITIVE_REGULATION_OF_TRANSCRIPTION_FROM_RNA_POLYMERASE_II_PROMOTER	GO_POSITIVE_REGULATION_OF_BIOSYNTHETIC_PROCESS			GO_RESPONSE_TO_ENDOGENOUS_STIMULUS		GO_REGULATION_OF_CELL_PROLIFERATION		GO_NEGATIVE_REGULATION_OF_NITROGEN_COMPOUND_METABOLIC_PROCESS	LOPEZ_MBD_TARGETS		GO_RESPONSE_TO_ORGANIC_CYCLIC_COMPOUND
23645	PPP1R15A	protein phosphatase 1, regulatory subunit 15A	HALLMARK_TNFA_SIGNALING_VIA_NFKB	GSE14769_UNSTIM_VS_40MIN_LPS_BMDM_DN			WONG_ADULT_TISSUE_STEM_MODULE		GO_REGULATION_OF_CELL_DEATH		GSE19923_WT_VS_HEB_AND_E2A_KO_DP_THYMOCYTE_DN	ENK_UV_RESPONSE_KERATINOCYTE_UP		BUYTAERT_PHOTODYNAMIC_THERAPY_STRESS_UP	NAGASHIMA_NRG1_SIGNALING_UP	GSE27434_WT_VS_DNMT1_KO_TREG_DN	GO_POSITIVE_REGULATION_OF_GENE_EXPRESSION	GO_CELLULAR_RESPONSE_TO_ORGANIC_SUBSTANCE	GO_REGULATION_OF_TRANSCRIPTION_FROM_RNA_POLYMERASE_II_PROMOTER	OSWALD_HEMATOPOIETIC_STEM_CELL_IN_COLLAGEN_GEL_UP	MITSIADES_RESPONSE_TO_APLIDIN_UP		GSE42021_TREG_PLN_VS_CD24HI_TREG_THYMUS_UP	GSE42021_CD24HI_TREG_VS_CD24HI_TCONV_THYMUS_DN		GO_NEGATIVE_REGULATION_OF_GENE_EXPRESSION	GO_NEGATIVE_REGULATION_OF_CELL_DEATH			GO_POSITIVE_REGULATION_OF_BIOSYNTHETIC_PROCESS		GRAESSMANN_APOPTOSIS_BY_DOXORUBICIN_UP	GO_RESPONSE_TO_ENDOGENOUS_STIMULUS		GO_REGULATION_OF_CELL_PROLIFERATION		GO_NEGATIVE_REGULATION_OF_NITROGEN_COMPOUND_METABOLIC_PROCESS		GSE37605_FOXP3_FUSION_GFP_VS_IRES_GFP_TREG_C57BL6_UP	GO_RESPONSE_TO_ORGANIC_CYCLIC_COMPOUND	PICCALUGA_ANGIOIMMUNOBLASTIC_LYMPHOMA_DN	MODULE_1	GSE37605_TREG_VS_TCONV_NOD_FOXP3_FUSION_GFP_UP	BURTON_ADIPOGENESIS_PEAK_AT_2HR	GO_NEGATIVE_REGULATION_OF_PROTEIN_METABOLIC_PROCESS			GSE36891_UNSTIM_VS_POLYIC_TLR3_STIM_PERITONEAL_MACROPHAGE_UP	PODAR_RESPONSE_TO_ADAPHOSTIN_UP
9021	SOCS3	suppressor of cytokine signaling 3	HALLMARK_TNFA_SIGNALING_VIA_NFKB	GSE14769_UNSTIM_VS_40MIN_LPS_BMDM_DN			WONG_ADULT_TISSUE_STEM_MODULE		GO_REGULATION_OF_CELL_DEATH		GSE19923_WT_VS_HEB_AND_E2A_KO_DP_THYMOCYTE_DN					GSE27434_WT_VS_DNMT1_KO_TREG_DN		GO_CELLULAR_RESPONSE_TO_ORGANIC_SUBSTANCE					GSE42021_TREG_PLN_VS_CD24HI_TREG_THYMUS_UP	GSE42021_CD24HI_TREG_VS_CD24HI_TCONV_THYMUS_DN			GO_NEGATIVE_REGULATION_OF_CELL_DEATH	REACTOME_IMMUNE_SYSTEM					GO_RESPONSE_TO_ENDOGENOUS_STIMULUS							GO_RESPONSE_TO_ORGANIC_CYCLIC_COMPOUND					GO_NEGATIVE_REGULATION_OF_PROTEIN_METABOLIC_PROCESS	GSE21360_PRIMARY_VS_TERTIARY_MEMORY_CD8_TCELL_DN
3627	CXCL10	chemokine (C-X-C motif) ligand 10	HALLMARK_TNFA_SIGNALING_VIA_NFKB	GSE14769_UNSTIM_VS_40MIN_LPS_BMDM_DN									NUYTTEN_EZH2_TARGETS_UP				GO_POSITIVE_REGULATION_OF_GENE_EXPRESSION	GO_CELLULAR_RESPONSE_TO_ORGANIC_SUBSTANCE	GO_REGULATION_OF_TRANSCRIPTION_FROM_RNA_POLYMERASE_II_PROMOTER	OSWALD_HEMATOPOIETIC_STEM_CELL_IN_COLLAGEN_GEL_UP				GSE42021_CD24HI_TREG_VS_CD24HI_TCONV_THYMUS_DN					GO_POSITIVE_REGULATION_OF_TRANSCRIPTION_FROM_RNA_POLYMERASE_II_PROMOTER	GO_POSITIVE_REGULATION_OF_BIOSYNTHETIC_PROCESS		GRAESSMANN_APOPTOSIS_BY_DOXORUBICIN_UP		GSE41978_ID2_KO_VS_BIM_KO_KLRG1_LOW_EFFECTOR_CD8_TCELL_UP	GO_REGULATION_OF_CELL_PROLIFERATION					GO_RESPONSE_TO_ORGANIC_CYCLIC_COMPOUND						GSE21360_PRIMARY_VS_TERTIARY_MEMORY_CD8_TCELL_DN
3383	ICAM1	intercellular adhesion molecule 1	HALLMARK_TNFA_SIGNALING_VIA_NFKB		GSE14769_UNSTIM_VS_60MIN_LPS_BMDM_DN		WONG_ADULT_TISSUE_STEM_MODULE		GO_REGULATION_OF_CELL_DEATH	GSE14769_UNSTIM_VS_80MIN_LPS_BMDM_DN			NUYTTEN_EZH2_TARGETS_UP			GSE27434_WT_VS_DNMT1_KO_TREG_DN	GO_POSITIVE_REGULATION_OF_GENE_EXPRESSION	GO_CELLULAR_RESPONSE_TO_ORGANIC_SUBSTANCE		OSWALD_HEMATOPOIETIC_STEM_CELL_IN_COLLAGEN_GEL_UP	MITSIADES_RESPONSE_TO_APLIDIN_UP		GSE42021_TREG_PLN_VS_CD24HI_TREG_THYMUS_UP	GSE42021_CD24HI_TREG_VS_CD24HI_TCONV_THYMUS_DN	PHONG_TNF_TARGETS_UP		GO_NEGATIVE_REGULATION_OF_CELL_DEATH	REACTOME_IMMUNE_SYSTEM		GO_POSITIVE_REGULATION_OF_BIOSYNTHETIC_PROCESS			GO_RESPONSE_TO_ENDOGENOUS_STIMULUS	GSE41978_ID2_KO_VS_BIM_KO_KLRG1_LOW_EFFECTOR_CD8_TCELL_UP						GO_RESPONSE_TO_ORGANIC_CYCLIC_COMPOUND						GSE21360_PRIMARY_VS_TERTIARY_MEMORY_CD8_TCELL_DN
597	BCL2A1	BCL2-related protein A1	HALLMARK_TNFA_SIGNALING_VIA_NFKB		GSE14769_UNSTIM_VS_60MIN_LPS_BMDM_DN				GO_REGULATION_OF_CELL_DEATH	GSE14769_UNSTIM_VS_80MIN_LPS_BMDM_DN	GSE19923_WT_VS_HEB_AND_E2A_KO_DP_THYMOCYTE_DN									OSWALD_HEMATOPOIETIC_STEM_CELL_IN_COLLAGEN_GEL_UP							GO_NEGATIVE_REGULATION_OF_CELL_DEATH																			GSE21360_PRIMARY_VS_TERTIARY_MEMORY_CD8_TCELL_DN
3569	IL6	interleukin 6 (interferon, beta 2)	HALLMARK_TNFA_SIGNALING_VIA_NFKB			GSE36891_POLYIC_TLR3_VS_PAM_TLR2_STIM_PERITONEAL_MACROPHAGE_UP	WONG_ADULT_TISSUE_STEM_MODULE		GO_REGULATION_OF_CELL_DEATH		GSE19923_WT_VS_HEB_AND_E2A_KO_DP_THYMOCYTE_DN		NUYTTEN_EZH2_TARGETS_UP	BUYTAERT_PHOTODYNAMIC_THERAPY_STRESS_UP			GO_POSITIVE_REGULATION_OF_GENE_EXPRESSION	GO_CELLULAR_RESPONSE_TO_ORGANIC_SUBSTANCE	GO_REGULATION_OF_TRANSCRIPTION_FROM_RNA_POLYMERASE_II_PROMOTER	OSWALD_HEMATOPOIETIC_STEM_CELL_IN_COLLAGEN_GEL_UP					PHONG_TNF_TARGETS_UP		GO_NEGATIVE_REGULATION_OF_CELL_DEATH	REACTOME_IMMUNE_SYSTEM	GO_POSITIVE_REGULATION_OF_TRANSCRIPTION_FROM_RNA_POLYMERASE_II_PROMOTER	GO_POSITIVE_REGULATION_OF_BIOSYNTHETIC_PROCESS	GSE37605_C57BL6_VS_NOD_FOXP3_FUSION_GFP_TREG_DN		GO_RESPONSE_TO_ENDOGENOUS_STIMULUS		GO_REGULATION_OF_CELL_PROLIFERATION					GO_RESPONSE_TO_ORGANIC_CYCLIC_COMPOUND		MODULE_1		BURTON_ADIPOGENESIS_PEAK_AT_2HR	GO_NEGATIVE_REGULATION_OF_PROTEIN_METABOLIC_PROCESS	GSE21360_PRIMARY_VS_TERTIARY_MEMORY_CD8_TCELL_DN		GSE36891_UNSTIM_VS_POLYIC_TLR3_STIM_PERITONEAL_MACROPHAGE_UP
4929	NR4A2	nuclear receptor subfamily 4, group A, member 2	HALLMARK_TNFA_SIGNALING_VIA_NFKB			GSE36891_POLYIC_TLR3_VS_PAM_TLR2_STIM_PERITONEAL_MACROPHAGE_UP	WONG_ADULT_TISSUE_STEM_MODULE		GO_REGULATION_OF_CELL_DEATH			ENK_UV_RESPONSE_KERATINOCYTE_UP			NAGASHIMA_NRG1_SIGNALING_UP		GO_POSITIVE_REGULATION_OF_GENE_EXPRESSION	GO_CELLULAR_RESPONSE_TO_ORGANIC_SUBSTANCE	GO_REGULATION_OF_TRANSCRIPTION_FROM_RNA_POLYMERASE_II_PROMOTER	OSWALD_HEMATOPOIETIC_STEM_CELL_IN_COLLAGEN_GEL_UP						GO_NEGATIVE_REGULATION_OF_GENE_EXPRESSION	GO_NEGATIVE_REGULATION_OF_CELL_DEATH		GO_POSITIVE_REGULATION_OF_TRANSCRIPTION_FROM_RNA_POLYMERASE_II_PROMOTER	GO_POSITIVE_REGULATION_OF_BIOSYNTHETIC_PROCESS			GO_RESPONSE_TO_ENDOGENOUS_STIMULUS	GSE41978_ID2_KO_VS_BIM_KO_KLRG1_LOW_EFFECTOR_CD8_TCELL_UP		NAGASHIMA_EGF_SIGNALING_UP	GO_NEGATIVE_REGULATION_OF_NITROGEN_COMPOUND_METABOLIC_PROCESS		GSE37605_FOXP3_FUSION_GFP_VS_IRES_GFP_TREG_C57BL6_UP	GO_RESPONSE_TO_ORGANIC_CYCLIC_COMPOUND	PICCALUGA_ANGIOIMMUNOBLASTIC_LYMPHOMA_DN	MODULE_1	GSE37605_TREG_VS_TCONV_NOD_FOXP3_FUSION_GFP_UP	BURTON_ADIPOGENESIS_PEAK_AT_2HR				GSE36891_UNSTIM_VS_POLYIC_TLR3_STIM_PERITONEAL_MACROPHAGE_UP
9314	KLF4	Kruppel-like factor 4 (gut)	HALLMARK_TNFA_SIGNALING_VIA_NFKB			GSE36891_POLYIC_TLR3_VS_PAM_TLR2_STIM_PERITONEAL_MACROPHAGE_UP	WONG_ADULT_TISSUE_STEM_MODULE		GO_REGULATION_OF_CELL_DEATH				NUYTTEN_EZH2_TARGETS_UP	BUYTAERT_PHOTODYNAMIC_THERAPY_STRESS_UP			GO_POSITIVE_REGULATION_OF_GENE_EXPRESSION	GO_CELLULAR_RESPONSE_TO_ORGANIC_SUBSTANCE	GO_REGULATION_OF_TRANSCRIPTION_FROM_RNA_POLYMERASE_II_PROMOTER	OSWALD_HEMATOPOIETIC_STEM_CELL_IN_COLLAGEN_GEL_UP	MITSIADES_RESPONSE_TO_APLIDIN_UP					GO_NEGATIVE_REGULATION_OF_GENE_EXPRESSION	GO_NEGATIVE_REGULATION_OF_CELL_DEATH		GO_POSITIVE_REGULATION_OF_TRANSCRIPTION_FROM_RNA_POLYMERASE_II_PROMOTER	GO_POSITIVE_REGULATION_OF_BIOSYNTHETIC_PROCESS	GSE37605_C57BL6_VS_NOD_FOXP3_FUSION_GFP_TREG_DN		GO_RESPONSE_TO_ENDOGENOUS_STIMULUS	GSE41978_ID2_KO_VS_BIM_KO_KLRG1_LOW_EFFECTOR_CD8_TCELL_UP	GO_REGULATION_OF_CELL_PROLIFERATION		GO_NEGATIVE_REGULATION_OF_NITROGEN_COMPOUND_METABOLIC_PROCESS			GO_RESPONSE_TO_ORGANIC_CYCLIC_COMPOUND	PICCALUGA_ANGIOIMMUNOBLASTIC_LYMPHOMA_DN	MODULE_1		BURTON_ADIPOGENESIS_PEAK_AT_2HR	GO_NEGATIVE_REGULATION_OF_PROTEIN_METABOLIC_PROCESS		GSE42021_TREG_PLN_VS_CD24INT_TREG_THYMUS_DN
3164	NR4A1	nuclear receptor subfamily 4, group A, member 1	HALLMARK_TNFA_SIGNALING_VIA_NFKB			GSE36891_POLYIC_TLR3_VS_PAM_TLR2_STIM_PERITONEAL_MACROPHAGE_UP	WONG_ADULT_TISSUE_STEM_MODULE				GSE19923_WT_VS_HEB_AND_E2A_KO_DP_THYMOCYTE_DN				NAGASHIMA_NRG1_SIGNALING_UP	GSE27434_WT_VS_DNMT1_KO_TREG_DN	GO_POSITIVE_REGULATION_OF_GENE_EXPRESSION	GO_CELLULAR_RESPONSE_TO_ORGANIC_SUBSTANCE	GO_REGULATION_OF_TRANSCRIPTION_FROM_RNA_POLYMERASE_II_PROMOTER				GSE42021_TREG_PLN_VS_CD24HI_TREG_THYMUS_UP	GSE42021_CD24HI_TREG_VS_CD24HI_TCONV_THYMUS_DN				REACTOME_IMMUNE_SYSTEM	GO_POSITIVE_REGULATION_OF_TRANSCRIPTION_FROM_RNA_POLYMERASE_II_PROMOTER	GO_POSITIVE_REGULATION_OF_BIOSYNTHETIC_PROCESS	GSE37605_C57BL6_VS_NOD_FOXP3_FUSION_GFP_TREG_DN	GRAESSMANN_APOPTOSIS_BY_DOXORUBICIN_UP	GO_RESPONSE_TO_ENDOGENOUS_STIMULUS		GO_REGULATION_OF_CELL_PROLIFERATION	NAGASHIMA_EGF_SIGNALING_UP		LOPEZ_MBD_TARGETS	GSE37605_FOXP3_FUSION_GFP_VS_IRES_GFP_TREG_C57BL6_UP	GO_RESPONSE_TO_ORGANIC_CYCLIC_COMPOUND		MODULE_1	GSE37605_TREG_VS_TCONV_NOD_FOXP3_FUSION_GFP_UP	BURTON_ADIPOGENESIS_PEAK_AT_2HR				GSE36891_UNSTIM_VS_POLYIC_TLR3_STIM_PERITONEAL_MACROPHAGE_UP
1052	CEBPD	CCAAT/enhancer binding protein (C/EBP), delta	HALLMARK_TNFA_SIGNALING_VIA_NFKB			GSE36891_POLYIC_TLR3_VS_PAM_TLR2_STIM_PERITONEAL_MACROPHAGE_UP	WONG_ADULT_TISSUE_STEM_MODULE							BUYTAERT_PHOTODYNAMIC_THERAPY_STRESS_UP			GO_POSITIVE_REGULATION_OF_GENE_EXPRESSION		GO_REGULATION_OF_TRANSCRIPTION_FROM_RNA_POLYMERASE_II_PROMOTER						PHONG_TNF_TARGETS_UP				GO_POSITIVE_REGULATION_OF_TRANSCRIPTION_FROM_RNA_POLYMERASE_II_PROMOTER	GO_POSITIVE_REGULATION_OF_BIOSYNTHETIC_PROCESS	GSE37605_C57BL6_VS_NOD_FOXP3_FUSION_GFP_TREG_DN			GSE41978_ID2_KO_VS_BIM_KO_KLRG1_LOW_EFFECTOR_CD8_TCELL_UP					GSE37605_FOXP3_FUSION_GFP_VS_IRES_GFP_TREG_C57BL6_UP				GSE37605_TREG_VS_TCONV_NOD_FOXP3_FUSION_GFP_UP	BURTON_ADIPOGENESIS_PEAK_AT_2HR				GSE36891_UNSTIM_VS_POLYIC_TLR3_STIM_PERITONEAL_MACROPHAGE_UP
2354	FOSB	FBJ murine osteosarcoma viral oncogene homolog B	HALLMARK_TNFA_SIGNALING_VIA_NFKB			GSE36891_POLYIC_TLR3_VS_PAM_TLR2_STIM_PERITONEAL_MACROPHAGE_UP	WONG_ADULT_TISSUE_STEM_MODULE								NAGASHIMA_NRG1_SIGNALING_UP		GO_POSITIVE_REGULATION_OF_GENE_EXPRESSION	GO_CELLULAR_RESPONSE_TO_ORGANIC_SUBSTANCE	GO_REGULATION_OF_TRANSCRIPTION_FROM_RNA_POLYMERASE_II_PROMOTER	OSWALD_HEMATOPOIETIC_STEM_CELL_IN_COLLAGEN_GEL_UP	MITSIADES_RESPONSE_TO_APLIDIN_UP					GO_NEGATIVE_REGULATION_OF_GENE_EXPRESSION			GO_POSITIVE_REGULATION_OF_TRANSCRIPTION_FROM_RNA_POLYMERASE_II_PROMOTER	GO_POSITIVE_REGULATION_OF_BIOSYNTHETIC_PROCESS	GSE37605_C57BL6_VS_NOD_FOXP3_FUSION_GFP_TREG_DN	GRAESSMANN_APOPTOSIS_BY_DOXORUBICIN_UP	GO_RESPONSE_TO_ENDOGENOUS_STIMULUS			NAGASHIMA_EGF_SIGNALING_UP	GO_NEGATIVE_REGULATION_OF_NITROGEN_COMPOUND_METABOLIC_PROCESS		GSE37605_FOXP3_FUSION_GFP_VS_IRES_GFP_TREG_C57BL6_UP	GO_RESPONSE_TO_ORGANIC_CYCLIC_COMPOUND	PICCALUGA_ANGIOIMMUNOBLASTIC_LYMPHOMA_DN	MODULE_1	GSE37605_TREG_VS_TCONV_NOD_FOXP3_FUSION_GFP_UP	BURTON_ADIPOGENESIS_PEAK_AT_2HR				GSE36891_UNSTIM_VS_POLYIC_TLR3_STIM_PERITONEAL_MACROPHAGE_UP
10209	EIF1	eukaryotic translation initiation factor 1	HALLMARK_TNFA_SIGNALING_VIA_NFKB				WONG_ADULT_TISSUE_STEM_MODULE	HSIAO_HOUSEKEEPING_GENES			GSE19923_WT_VS_HEB_AND_E2A_KO_DP_THYMOCYTE_DN	ENK_UV_RESPONSE_KERATINOCYTE_UP		BUYTAERT_PHOTODYNAMIC_THERAPY_STRESS_UP							MITSIADES_RESPONSE_TO_APLIDIN_UP																	LOPEZ_MBD_TARGETS			PICCALUGA_ANGIOIMMUNOBLASTIC_LYMPHOMA_DN					GSE21360_PRIMARY_VS_TERTIARY_MEMORY_CD8_TCELL_DN
3491	CYR61	cysteine-rich, angiogenic inducer, 61	HALLMARK_TNFA_SIGNALING_VIA_NFKB				WONG_ADULT_TISSUE_STEM_MODULE		GO_REGULATION_OF_CELL_DEATH	GSE14769_UNSTIM_VS_80MIN_LPS_BMDM_DN		ENK_UV_RESPONSE_KERATINOCYTE_UP			NAGASHIMA_NRG1_SIGNALING_UP		GO_POSITIVE_REGULATION_OF_GENE_EXPRESSION		GO_REGULATION_OF_TRANSCRIPTION_FROM_RNA_POLYMERASE_II_PROMOTER		MITSIADES_RESPONSE_TO_APLIDIN_UP						GO_NEGATIVE_REGULATION_OF_CELL_DEATH		GO_POSITIVE_REGULATION_OF_TRANSCRIPTION_FROM_RNA_POLYMERASE_II_PROMOTER	GO_POSITIVE_REGULATION_OF_BIOSYNTHETIC_PROCESS					GO_REGULATION_OF_CELL_PROLIFERATION	NAGASHIMA_EGF_SIGNALING_UP		LOPEZ_MBD_TARGETS				MODULE_1		BURTON_ADIPOGENESIS_PEAK_AT_2HR
1026	CDKN1A	cyclin-dependent kinase inhibitor 1A (p21, Cip1)	HALLMARK_TNFA_SIGNALING_VIA_NFKB				WONG_ADULT_TISSUE_STEM_MODULE		GO_REGULATION_OF_CELL_DEATH			ENK_UV_RESPONSE_KERATINOCYTE_UP	NUYTTEN_EZH2_TARGETS_UP	BUYTAERT_PHOTODYNAMIC_THERAPY_STRESS_UP		GSE27434_WT_VS_DNMT1_KO_TREG_DN				OSWALD_HEMATOPOIETIC_STEM_CELL_IN_COLLAGEN_GEL_UP			GSE42021_TREG_PLN_VS_CD24HI_TREG_THYMUS_UP	GSE42021_CD24HI_TREG_VS_CD24HI_TCONV_THYMUS_DN		GO_NEGATIVE_REGULATION_OF_GENE_EXPRESSION	GO_NEGATIVE_REGULATION_OF_CELL_DEATH	REACTOME_IMMUNE_SYSTEM				GRAESSMANN_APOPTOSIS_BY_DOXORUBICIN_UP	GO_RESPONSE_TO_ENDOGENOUS_STIMULUS		GO_REGULATION_OF_CELL_PROLIFERATION			LOPEZ_MBD_TARGETS		GO_RESPONSE_TO_ORGANIC_CYCLIC_COMPOUND		MODULE_1			GO_NEGATIVE_REGULATION_OF_PROTEIN_METABOLIC_PROCESS	GSE21360_PRIMARY_VS_TERTIARY_MEMORY_CD8_TCELL_DN
8848	TSC22D1	TSC22 domain family, member 1	HALLMARK_TNFA_SIGNALING_VIA_NFKB				WONG_ADULT_TISSUE_STEM_MODULE					ENK_UV_RESPONSE_KERATINOCYTE_UP		BUYTAERT_PHOTODYNAMIC_THERAPY_STRESS_UP								FLECHNER_BIOPSY_KIDNEY_TRANSPLANT_OK_VS_DONOR_UP																LOPEZ_MBD_TARGETS
694	BTG1	B-cell translocation gene 1, anti-proliferative	HALLMARK_TNFA_SIGNALING_VIA_NFKB						GO_REGULATION_OF_CELL_DEATH	GSE14769_UNSTIM_VS_80MIN_LPS_BMDM_DN	GSE19923_WT_VS_HEB_AND_E2A_KO_DP_THYMOCYTE_DN	ENK_UV_RESPONSE_KERATINOCYTE_UP		BUYTAERT_PHOTODYNAMIC_THERAPY_STRESS_UP											PHONG_TNF_TARGETS_UP							GRAESSMANN_APOPTOSIS_BY_DOXORUBICIN_UP			GO_REGULATION_OF_CELL_PROLIFERATION			LOPEZ_MBD_TARGETS			PICCALUGA_ANGIOIMMUNOBLASTIC_LYMPHOMA_DN
960	CD44	CD44 molecule (Indian blood group)	HALLMARK_TNFA_SIGNALING_VIA_NFKB						GO_REGULATION_OF_CELL_DEATH				NUYTTEN_EZH2_TARGETS_UP					GO_CELLULAR_RESPONSE_TO_ORGANIC_SUBSTANCE		OSWALD_HEMATOPOIETIC_STEM_CELL_IN_COLLAGEN_GEL_UP		FLECHNER_BIOPSY_KIDNEY_TRANSPLANT_OK_VS_DONOR_UP			PHONG_TNF_TARGETS_UP		GO_NEGATIVE_REGULATION_OF_CELL_DEATH	REACTOME_IMMUNE_SYSTEM					GO_RESPONSE_TO_ENDOGENOUS_STIMULUS									MODULE_1			GO_NEGATIVE_REGULATION_OF_PROTEIN_METABOLIC_PROCESS				PODAR_RESPONSE_TO_ADAPHOSTIN_UP
10135	NAMPT	nicotinamide phosphoribosyltransferase	HALLMARK_TNFA_SIGNALING_VIA_NFKB							GSE14769_UNSTIM_VS_80MIN_LPS_BMDM_DN	GSE19923_WT_VS_HEB_AND_E2A_KO_DP_THYMOCYTE_DN		NUYTTEN_EZH2_TARGETS_UP	BUYTAERT_PHOTODYNAMIC_THERAPY_STRESS_UP			GO_POSITIVE_REGULATION_OF_GENE_EXPRESSION	GO_CELLULAR_RESPONSE_TO_ORGANIC_SUBSTANCE	GO_REGULATION_OF_TRANSCRIPTION_FROM_RNA_POLYMERASE_II_PROMOTER		MITSIADES_RESPONSE_TO_APLIDIN_UP								GO_POSITIVE_REGULATION_OF_TRANSCRIPTION_FROM_RNA_POLYMERASE_II_PROMOTER	GO_POSITIVE_REGULATION_OF_BIOSYNTHETIC_PROCESS			GO_RESPONSE_TO_ENDOGENOUS_STIMULUS		GO_REGULATION_OF_CELL_PROLIFERATION					GO_RESPONSE_TO_ORGANIC_CYCLIC_COMPOUND	PICCALUGA_ANGIOIMMUNOBLASTIC_LYMPHOMA_DN	MODULE_1					GSE42021_TREG_PLN_VS_CD24INT_TREG_THYMUS_DN
1942	EFNA1	ephrin-A1	HALLMARK_TNFA_SIGNALING_VIA_NFKB									ENK_UV_RESPONSE_KERATINOCYTE_UP							GO_REGULATION_OF_TRANSCRIPTION_FROM_RNA_POLYMERASE_II_PROMOTER					GSE42021_CD24HI_TREG_VS_CD24HI_TCONV_THYMUS_DN		GO_NEGATIVE_REGULATION_OF_GENE_EXPRESSION						GRAESSMANN_APOPTOSIS_BY_DOXORUBICIN_UP					GO_NEGATIVE_REGULATION_OF_NITROGEN_COMPOUND_METABOLIC_PROCESS
80176	SPSB1	splA/ryanodine receptor domain and SOCS box containing 1	HALLMARK_TNFA_SIGNALING_VIA_NFKB										NUYTTEN_EZH2_TARGETS_UP	BUYTAERT_PHOTODYNAMIC_THERAPY_STRESS_UP						OSWALD_HEMATOPOIETIC_STEM_CELL_IN_COLLAGEN_GEL_UP								REACTOME_IMMUNE_SYSTEM				GRAESSMANN_APOPTOSIS_BY_DOXORUBICIN_UP
6303	SAT1	spermidine/spermine N1-acetyltransferase 1	HALLMARK_TNFA_SIGNALING_VIA_NFKB										NUYTTEN_EZH2_TARGETS_UP	BUYTAERT_PHOTODYNAMIC_THERAPY_STRESS_UP																					GO_REGULATION_OF_CELL_PROLIFERATION												GSE42021_TREG_PLN_VS_CD24INT_TREG_THYMUS_DN		PODAR_RESPONSE_TO_ADAPHOSTIN_UP
6890	TAP1	transporter 1, ATP-binding cassette, sub-family B (MDR/TAP)	HALLMARK_TNFA_SIGNALING_VIA_NFKB										NUYTTEN_EZH2_TARGETS_UP															REACTOME_IMMUNE_SYSTEM				GRAESSMANN_APOPTOSIS_BY_DOXORUBICIN_UP		GSE41978_ID2_KO_VS_BIM_KO_KLRG1_LOW_EFFECTOR_CD8_TCELL_UP												GSE21360_PRIMARY_VS_TERTIARY_MEMORY_CD8_TCELL_DN	GSE42021_TREG_PLN_VS_CD24INT_TREG_THYMUS_DN
9518	GDF15	growth differentiation factor 15		GSE14769_UNSTIM_VS_40MIN_LPS_BMDM_DN	GSE14769_UNSTIM_VS_60MIN_LPS_BMDM_DN	GSE36891_POLYIC_TLR3_VS_PAM_TLR2_STIM_PERITONEAL_MACROPHAGE_UP			GO_REGULATION_OF_CELL_DEATH	GSE14769_UNSTIM_VS_80MIN_LPS_BMDM_DN			NUYTTEN_EZH2_TARGETS_UP	BUYTAERT_PHOTODYNAMIC_THERAPY_STRESS_UP	NAGASHIMA_NRG1_SIGNALING_UP			GO_CELLULAR_RESPONSE_TO_ORGANIC_SUBSTANCE														GRAESSMANN_APOPTOSIS_BY_DOXORUBICIN_UP	GO_RESPONSE_TO_ENDOGENOUS_STIMULUS
114789	SLC25A25	solute carrier family 25 (mitochondrial carrier; phosphate carrier), member 25		GSE14769_UNSTIM_VS_40MIN_LPS_BMDM_DN	GSE14769_UNSTIM_VS_60MIN_LPS_BMDM_DN	GSE36891_POLYIC_TLR3_VS_PAM_TLR2_STIM_PERITONEAL_MACROPHAGE_UP				GSE14769_UNSTIM_VS_80MIN_LPS_BMDM_DN	GSE19923_WT_VS_HEB_AND_E2A_KO_DP_THYMOCYTE_DN																				GSE37605_C57BL6_VS_NOD_FOXP3_FUSION_GFP_TREG_DN	GRAESSMANN_APOPTOSIS_BY_DOXORUBICIN_UP							GSE37605_FOXP3_FUSION_GFP_VS_IRES_GFP_TREG_C57BL6_UP				GSE37605_TREG_VS_TCONV_NOD_FOXP3_FUSION_GFP_UP					GSE36891_UNSTIM_VS_POLYIC_TLR3_STIM_PERITONEAL_MACROPHAGE_UP
3304	HSPA1B	heat shock 70kDa protein 1B		GSE14769_UNSTIM_VS_40MIN_LPS_BMDM_DN	GSE14769_UNSTIM_VS_60MIN_LPS_BMDM_DN		WONG_ADULT_TISSUE_STEM_MODULE		GO_REGULATION_OF_CELL_DEATH	GSE14769_UNSTIM_VS_80MIN_LPS_BMDM_DN							GO_POSITIVE_REGULATION_OF_GENE_EXPRESSION										GO_NEGATIVE_REGULATION_OF_CELL_DEATH			GO_POSITIVE_REGULATION_OF_BIOSYNTHETIC_PROCESS		GRAESSMANN_APOPTOSIS_BY_DOXORUBICIN_UP													GO_NEGATIVE_REGULATION_OF_PROTEIN_METABOLIC_PROCESS
10140	TOB1	transducer of ERBB2, 1		GSE14769_UNSTIM_VS_40MIN_LPS_BMDM_DN	GSE14769_UNSTIM_VS_60MIN_LPS_BMDM_DN		WONG_ADULT_TISSUE_STEM_MODULE					ENK_UV_RESPONSE_KERATINOCYTE_UP		BUYTAERT_PHOTODYNAMIC_THERAPY_STRESS_UP			GO_POSITIVE_REGULATION_OF_GENE_EXPRESSION		GO_REGULATION_OF_TRANSCRIPTION_FROM_RNA_POLYMERASE_II_PROMOTER			FLECHNER_BIOPSY_KIDNEY_TRANSPLANT_OK_VS_DONOR_UP				GO_NEGATIVE_REGULATION_OF_GENE_EXPRESSION									GO_REGULATION_OF_CELL_PROLIFERATION		GO_NEGATIVE_REGULATION_OF_NITROGEN_COMPOUND_METABOLIC_PROCESS				PICCALUGA_ANGIOIMMUNOBLASTIC_LYMPHOMA_DN				GO_NEGATIVE_REGULATION_OF_PROTEIN_METABOLIC_PROCESS
7763	ZFAND5	zinc finger, AN1-type domain 5		GSE14769_UNSTIM_VS_40MIN_LPS_BMDM_DN	GSE14769_UNSTIM_VS_60MIN_LPS_BMDM_DN					GSE14769_UNSTIM_VS_80MIN_LPS_BMDM_DN	GSE19923_WT_VS_HEB_AND_E2A_KO_DP_THYMOCYTE_DN				NAGASHIMA_NRG1_SIGNALING_UP																GSE37605_C57BL6_VS_NOD_FOXP3_FUSION_GFP_TREG_DN										PICCALUGA_ANGIOIMMUNOBLASTIC_LYMPHOMA_DN								PODAR_RESPONSE_TO_ADAPHOSTIN_UP
10865	ARID5A	AT rich interactive domain 5A (MRF1-like)		GSE14769_UNSTIM_VS_40MIN_LPS_BMDM_DN	GSE14769_UNSTIM_VS_60MIN_LPS_BMDM_DN					GSE14769_UNSTIM_VS_80MIN_LPS_BMDM_DN									GO_REGULATION_OF_TRANSCRIPTION_FROM_RNA_POLYMERASE_II_PROMOTER							GO_NEGATIVE_REGULATION_OF_GENE_EXPRESSION											GO_NEGATIVE_REGULATION_OF_NITROGEN_COMPOUND_METABOLIC_PROCESS									GSE21360_PRIMARY_VS_TERTIARY_MEMORY_CD8_TCELL_DN
677	ZFP36L1	zinc finger protein 36, C3H type-like 1		GSE14769_UNSTIM_VS_40MIN_LPS_BMDM_DN	GSE14769_UNSTIM_VS_60MIN_LPS_BMDM_DN						GSE19923_WT_VS_HEB_AND_E2A_KO_DP_THYMOCYTE_DN		NUYTTEN_EZH2_TARGETS_UP			GSE27434_WT_VS_DNMT1_KO_TREG_DN				OSWALD_HEMATOPOIETIC_STEM_CELL_IN_COLLAGEN_GEL_UP			GSE42021_TREG_PLN_VS_CD24HI_TREG_THYMUS_UP	GSE42021_CD24HI_TREG_VS_CD24HI_TCONV_THYMUS_DN							GSE37605_C57BL6_VS_NOD_FOXP3_FUSION_GFP_TREG_DN																		PODAR_RESPONSE_TO_ADAPHOSTIN_UP
3475	IFRD1	interferon-related developmental regulator 1		GSE14769_UNSTIM_VS_40MIN_LPS_BMDM_DN	GSE14769_UNSTIM_VS_60MIN_LPS_BMDM_DN							ENK_UV_RESPONSE_KERATINOCYTE_UP			NAGASHIMA_NRG1_SIGNALING_UP	GSE27434_WT_VS_DNMT1_KO_TREG_DN					MITSIADES_RESPONSE_TO_APLIDIN_UP		GSE42021_TREG_PLN_VS_CD24HI_TREG_THYMUS_UP	GSE42021_CD24HI_TREG_VS_CD24HI_TCONV_THYMUS_DN														LOPEZ_MBD_TARGETS			PICCALUGA_ANGIOIMMUNOBLASTIC_LYMPHOMA_DN								PODAR_RESPONSE_TO_ADAPHOSTIN_UP
6879	TAF7	TAF7 RNA polymerase II, TATA box binding protein (TBP)-associated factor, 55kDa		GSE14769_UNSTIM_VS_40MIN_LPS_BMDM_DN	GSE14769_UNSTIM_VS_60MIN_LPS_BMDM_DN							ENK_UV_RESPONSE_KERATINOCYTE_UP					GO_POSITIVE_REGULATION_OF_GENE_EXPRESSION	GO_CELLULAR_RESPONSE_TO_ORGANIC_SUBSTANCE	GO_REGULATION_OF_TRANSCRIPTION_FROM_RNA_POLYMERASE_II_PROMOTER							GO_NEGATIVE_REGULATION_OF_GENE_EXPRESSION			GO_POSITIVE_REGULATION_OF_TRANSCRIPTION_FROM_RNA_POLYMERASE_II_PROMOTER	GO_POSITIVE_REGULATION_OF_BIOSYNTHETIC_PROCESS			GO_RESPONSE_TO_ENDOGENOUS_STIMULUS				GO_NEGATIVE_REGULATION_OF_NITROGEN_COMPOUND_METABOLIC_PROCESS			GO_RESPONSE_TO_ORGANIC_CYCLIC_COMPOUND					GO_NEGATIVE_REGULATION_OF_PROTEIN_METABOLIC_PROCESS
7316	UBC	ubiquitin C		GSE14769_UNSTIM_VS_40MIN_LPS_BMDM_DN				HSIAO_HOUSEKEEPING_GENES	GO_REGULATION_OF_CELL_DEATH								GO_POSITIVE_REGULATION_OF_GENE_EXPRESSION	GO_CELLULAR_RESPONSE_TO_ORGANIC_SUBSTANCE	GO_REGULATION_OF_TRANSCRIPTION_FROM_RNA_POLYMERASE_II_PROMOTER							GO_NEGATIVE_REGULATION_OF_GENE_EXPRESSION	GO_NEGATIVE_REGULATION_OF_CELL_DEATH		GO_POSITIVE_REGULATION_OF_TRANSCRIPTION_FROM_RNA_POLYMERASE_II_PROMOTER	GO_POSITIVE_REGULATION_OF_BIOSYNTHETIC_PROCESS			GO_RESPONSE_TO_ENDOGENOUS_STIMULUS				GO_NEGATIVE_REGULATION_OF_NITROGEN_COMPOUND_METABOLIC_PROCESS								GO_NEGATIVE_REGULATION_OF_PROTEIN_METABOLIC_PROCESS
1164	CKS2	CDC28 protein kinase regulatory subunit 2		GSE14769_UNSTIM_VS_40MIN_LPS_BMDM_DN
26471	NUPR1	nuclear protein, transcriptional regulator, 1			GSE14769_UNSTIM_VS_60MIN_LPS_BMDM_DN		WONG_ADULT_TISSUE_STEM_MODULE		GO_REGULATION_OF_CELL_DEATH	GSE14769_UNSTIM_VS_80MIN_LPS_BMDM_DN						GSE27434_WT_VS_DNMT1_KO_TREG_DN			GO_REGULATION_OF_TRANSCRIPTION_FROM_RNA_POLYMERASE_II_PROMOTER				GSE42021_TREG_PLN_VS_CD24HI_TREG_THYMUS_UP												GO_REGULATION_OF_CELL_PROLIFERATION							MODULE_1
1655	DDX5	DEAD (Asp-Glu-Ala-Asp) box polypeptide 5			GSE14769_UNSTIM_VS_60MIN_LPS_BMDM_DN			HSIAO_HOUSEKEEPING_GENES								GSE27434_WT_VS_DNMT1_KO_TREG_DN	GO_POSITIVE_REGULATION_OF_GENE_EXPRESSION		GO_REGULATION_OF_TRANSCRIPTION_FROM_RNA_POLYMERASE_II_PROMOTER			FLECHNER_BIOPSY_KIDNEY_TRANSPLANT_OK_VS_DONOR_UP	GSE42021_TREG_PLN_VS_CD24HI_TREG_THYMUS_UP	GSE42021_CD24HI_TREG_VS_CD24HI_TCONV_THYMUS_DN		GO_NEGATIVE_REGULATION_OF_GENE_EXPRESSION			GO_POSITIVE_REGULATION_OF_TRANSCRIPTION_FROM_RNA_POLYMERASE_II_PROMOTER	GO_POSITIVE_REGULATION_OF_BIOSYNTHETIC_PROCESS							GO_NEGATIVE_REGULATION_OF_NITROGEN_COMPOUND_METABOLIC_PROCESS
26118	WSB1	WD repeat and SOCS box containing 1			GSE14769_UNSTIM_VS_60MIN_LPS_BMDM_DN					GSE14769_UNSTIM_VS_80MIN_LPS_BMDM_DN	GSE19923_WT_VS_HEB_AND_E2A_KO_DP_THYMOCYTE_DN			BUYTAERT_PHOTODYNAMIC_THERAPY_STRESS_UP							MITSIADES_RESPONSE_TO_APLIDIN_UP	FLECHNER_BIOPSY_KIDNEY_TRANSPLANT_OK_VS_DONOR_UP						REACTOME_IMMUNE_SYSTEM				GRAESSMANN_APOPTOSIS_BY_DOXORUBICIN_UP
2959	GTF2B	general transcription factor IIB			GSE14769_UNSTIM_VS_60MIN_LPS_BMDM_DN					GSE14769_UNSTIM_VS_80MIN_LPS_BMDM_DN		ENK_UV_RESPONSE_KERATINOCYTE_UP	NUYTTEN_EZH2_TARGETS_UP	BUYTAERT_PHOTODYNAMIC_THERAPY_STRESS_UP							MITSIADES_RESPONSE_TO_APLIDIN_UP										GSE37605_C57BL6_VS_NOD_FOXP3_FUSION_GFP_TREG_DN	GRAESSMANN_APOPTOSIS_BY_DOXORUBICIN_UP		GSE41978_ID2_KO_VS_BIM_KO_KLRG1_LOW_EFFECTOR_CD8_TCELL_UP
2107	ETF1	eukaryotic translation termination factor 1			GSE14769_UNSTIM_VS_60MIN_LPS_BMDM_DN					GSE14769_UNSTIM_VS_80MIN_LPS_BMDM_DN						GSE27434_WT_VS_DNMT1_KO_TREG_DN						FLECHNER_BIOPSY_KIDNEY_TRANSPLANT_OK_VS_DONOR_UP	GSE42021_TREG_PLN_VS_CD24HI_TREG_THYMUS_UP	GSE42021_CD24HI_TREG_VS_CD24HI_TCONV_THYMUS_DN
257415	FAM133B	family with sequence similarity 133, member B			GSE14769_UNSTIM_VS_60MIN_LPS_BMDM_DN					GSE14769_UNSTIM_VS_80MIN_LPS_BMDM_DN
3106	HLA-B	major histocompatibility complex, class I, B			GSE14769_UNSTIM_VS_60MIN_LPS_BMDM_DN								NUYTTEN_EZH2_TARGETS_UP					GO_CELLULAR_RESPONSE_TO_ORGANIC_SUBSTANCE										REACTOME_IMMUNE_SYSTEM						GSE41978_ID2_KO_VS_BIM_KO_KLRG1_LOW_EFFECTOR_CD8_TCELL_UP				LOPEZ_MBD_TARGETS									GSE42021_TREG_PLN_VS_CD24INT_TREG_THYMUS_DN
3146	HMGB1	high mobility group box 1				GSE36891_POLYIC_TLR3_VS_PAM_TLR2_STIM_PERITONEAL_MACROPHAGE_UP		HSIAO_HOUSEKEEPING_GENES	GO_REGULATION_OF_CELL_DEATH								GO_POSITIVE_REGULATION_OF_GENE_EXPRESSION		GO_REGULATION_OF_TRANSCRIPTION_FROM_RNA_POLYMERASE_II_PROMOTER							GO_NEGATIVE_REGULATION_OF_GENE_EXPRESSION		REACTOME_IMMUNE_SYSTEM	GO_POSITIVE_REGULATION_OF_TRANSCRIPTION_FROM_RNA_POLYMERASE_II_PROMOTER	GO_POSITIVE_REGULATION_OF_BIOSYNTHETIC_PROCESS			GO_RESPONSE_TO_ENDOGENOUS_STIMULUS		GO_REGULATION_OF_CELL_PROLIFERATION		GO_NEGATIVE_REGULATION_OF_NITROGEN_COMPOUND_METABOLIC_PROCESS	LOPEZ_MBD_TARGETS		GO_RESPONSE_TO_ORGANIC_CYCLIC_COMPOUND
3021	H3F3B	H3 histone, family 3B (H3.3B)				GSE36891_POLYIC_TLR3_VS_PAM_TLR2_STIM_PERITONEAL_MACROPHAGE_UP		HSIAO_HOUSEKEEPING_GENES									GO_POSITIVE_REGULATION_OF_GENE_EXPRESSION			OSWALD_HEMATOPOIETIC_STEM_CELL_IN_COLLAGEN_GEL_UP	MITSIADES_RESPONSE_TO_APLIDIN_UP	FLECHNER_BIOPSY_KIDNEY_TRANSPLANT_OK_VS_DONOR_UP				GO_NEGATIVE_REGULATION_OF_GENE_EXPRESSION					GSE37605_C57BL6_VS_NOD_FOXP3_FUSION_GFP_TREG_DN		GO_RESPONSE_TO_ENDOGENOUS_STIMULUS				GO_NEGATIVE_REGULATION_OF_NITROGEN_COMPOUND_METABOLIC_PROCESS				PICCALUGA_ANGIOIMMUNOBLASTIC_LYMPHOMA_DN
1153	CIRBP	cold inducible RNA binding protein				GSE36891_POLYIC_TLR3_VS_PAM_TLR2_STIM_PERITONEAL_MACROPHAGE_UP		HSIAO_HOUSEKEEPING_GENES									GO_POSITIVE_REGULATION_OF_GENE_EXPRESSION			OSWALD_HEMATOPOIETIC_STEM_CELL_IN_COLLAGEN_GEL_UP						GO_NEGATIVE_REGULATION_OF_GENE_EXPRESSION				GO_POSITIVE_REGULATION_OF_BIOSYNTHETIC_PROCESS		GRAESSMANN_APOPTOSIS_BY_DOXORUBICIN_UP					GO_NEGATIVE_REGULATION_OF_NITROGEN_COMPOUND_METABOLIC_PROCESS								GO_NEGATIVE_REGULATION_OF_PROTEIN_METABOLIC_PROCESS
5366	PMAIP1	phorbol-12-myristate-13-acetate-induced protein 1				GSE36891_POLYIC_TLR3_VS_PAM_TLR2_STIM_PERITONEAL_MACROPHAGE_UP			GO_REGULATION_OF_CELL_DEATH				NUYTTEN_EZH2_TARGETS_UP	BUYTAERT_PHOTODYNAMIC_THERAPY_STRESS_UP	NAGASHIMA_NRG1_SIGNALING_UP																			GSE41978_ID2_KO_VS_BIM_KO_KLRG1_LOW_EFFECTOR_CD8_TCELL_UP	GO_REGULATION_OF_CELL_PROLIFERATION					GO_RESPONSE_TO_ORGANIC_CYCLIC_COMPOUND	PICCALUGA_ANGIOIMMUNOBLASTIC_LYMPHOMA_DN					GSE21360_PRIMARY_VS_TERTIARY_MEMORY_CD8_TCELL_DN	GSE42021_TREG_PLN_VS_CD24INT_TREG_THYMUS_DN	GSE36891_UNSTIM_VS_POLYIC_TLR3_STIM_PERITONEAL_MACROPHAGE_UP	PODAR_RESPONSE_TO_ADAPHOSTIN_UP
80219	COQ10B	coenzyme Q10 homolog B (S. cerevisiae)				GSE36891_POLYIC_TLR3_VS_PAM_TLR2_STIM_PERITONEAL_MACROPHAGE_UP				GSE14769_UNSTIM_VS_80MIN_LPS_BMDM_DN				BUYTAERT_PHOTODYNAMIC_THERAPY_STRESS_UP																																		GSE36891_UNSTIM_VS_POLYIC_TLR3_STIM_PERITONEAL_MACROPHAGE_UP
4935	GPR143	G protein-coupled receptor 143				GSE36891_POLYIC_TLR3_VS_PAM_TLR2_STIM_PERITONEAL_MACROPHAGE_UP						ENK_UV_RESPONSE_KERATINOCYTE_UP
379	ARL4D	ADP-ribosylation factor-like 4D				GSE36891_POLYIC_TLR3_VS_PAM_TLR2_STIM_PERITONEAL_MACROPHAGE_UP																									GSE37605_C57BL6_VS_NOD_FOXP3_FUSION_GFP_TREG_DN								GSE37605_FOXP3_FUSION_GFP_VS_IRES_GFP_TREG_C57BL6_UP				GSE37605_TREG_VS_TCONV_NOD_FOXP3_FUSION_GFP_UP					GSE36891_UNSTIM_VS_POLYIC_TLR3_STIM_PERITONEAL_MACROPHAGE_UP
567	B2M	beta-2-microglobulin					WONG_ADULT_TISSUE_STEM_MODULE	HSIAO_HOUSEKEEPING_GENES				ENK_UV_RESPONSE_KERATINOCYTE_UP	NUYTTEN_EZH2_TARGETS_UP					GO_CELLULAR_RESPONSE_TO_ORGANIC_SUBSTANCE										REACTOME_IMMUNE_SYSTEM						GSE41978_ID2_KO_VS_BIM_KO_KLRG1_LOW_EFFECTOR_CD8_TCELL_UP													GSE42021_TREG_PLN_VS_CD24INT_TREG_THYMUS_DN
2752	GLUL	glutamate-ammonia ligase					WONG_ADULT_TISSUE_STEM_MODULE	HSIAO_HOUSEKEEPING_GENES																								GRAESSMANN_APOPTOSIS_BY_DOXORUBICIN_UP			GO_REGULATION_OF_CELL_PROLIFERATION
857	CAV1	caveolin 1, caveolae protein, 22kDa					WONG_ADULT_TISSUE_STEM_MODULE		GO_REGULATION_OF_CELL_DEATH	GSE14769_UNSTIM_VS_80MIN_LPS_BMDM_DN							GO_POSITIVE_REGULATION_OF_GENE_EXPRESSION	GO_CELLULAR_RESPONSE_TO_ORGANIC_SUBSTANCE	GO_REGULATION_OF_TRANSCRIPTION_FROM_RNA_POLYMERASE_II_PROMOTER							GO_NEGATIVE_REGULATION_OF_GENE_EXPRESSION	GO_NEGATIVE_REGULATION_OF_CELL_DEATH						GO_RESPONSE_TO_ENDOGENOUS_STIMULUS		GO_REGULATION_OF_CELL_PROLIFERATION		GO_NEGATIVE_REGULATION_OF_NITROGEN_COMPOUND_METABOLIC_PROCESS			GO_RESPONSE_TO_ORGANIC_CYCLIC_COMPOUND		MODULE_1			GO_NEGATIVE_REGULATION_OF_PROTEIN_METABOLIC_PROCESS
1649	DDIT3	DNA-damage-inducible transcript 3					WONG_ADULT_TISSUE_STEM_MODULE		GO_REGULATION_OF_CELL_DEATH				NUYTTEN_EZH2_TARGETS_UP	BUYTAERT_PHOTODYNAMIC_THERAPY_STRESS_UP	NAGASHIMA_NRG1_SIGNALING_UP		GO_POSITIVE_REGULATION_OF_GENE_EXPRESSION	GO_CELLULAR_RESPONSE_TO_ORGANIC_SUBSTANCE	GO_REGULATION_OF_TRANSCRIPTION_FROM_RNA_POLYMERASE_II_PROMOTER		MITSIADES_RESPONSE_TO_APLIDIN_UP					GO_NEGATIVE_REGULATION_OF_GENE_EXPRESSION			GO_POSITIVE_REGULATION_OF_TRANSCRIPTION_FROM_RNA_POLYMERASE_II_PROMOTER	GO_POSITIVE_REGULATION_OF_BIOSYNTHETIC_PROCESS		GRAESSMANN_APOPTOSIS_BY_DOXORUBICIN_UP	GO_RESPONSE_TO_ENDOGENOUS_STIMULUS				GO_NEGATIVE_REGULATION_OF_NITROGEN_COMPOUND_METABOLIC_PROCESS												PODAR_RESPONSE_TO_ADAPHOSTIN_UP
4286	MITF	microphthalmia-associated transcription factor					WONG_ADULT_TISSUE_STEM_MODULE		GO_REGULATION_OF_CELL_DEATH								GO_POSITIVE_REGULATION_OF_GENE_EXPRESSION		GO_REGULATION_OF_TRANSCRIPTION_FROM_RNA_POLYMERASE_II_PROMOTER							GO_NEGATIVE_REGULATION_OF_GENE_EXPRESSION			GO_POSITIVE_REGULATION_OF_TRANSCRIPTION_FROM_RNA_POLYMERASE_II_PROMOTER	GO_POSITIVE_REGULATION_OF_BIOSYNTHETIC_PROCESS		GRAESSMANN_APOPTOSIS_BY_DOXORUBICIN_UP					GO_NEGATIVE_REGULATION_OF_NITROGEN_COMPOUND_METABOLIC_PROCESS					MODULE_1
5176	SERPINF1	serpin peptidase inhibitor, clade F (alpha-2 antiplasmin, pigment epithelium derived factor), member 1					WONG_ADULT_TISSUE_STEM_MODULE		GO_REGULATION_OF_CELL_DEATH									GO_CELLULAR_RESPONSE_TO_ORGANIC_SUBSTANCE								GO_NEGATIVE_REGULATION_OF_GENE_EXPRESSION	GO_NEGATIVE_REGULATION_OF_CELL_DEATH						GO_RESPONSE_TO_ENDOGENOUS_STIMULUS		GO_REGULATION_OF_CELL_PROLIFERATION					GO_RESPONSE_TO_ORGANIC_CYCLIC_COMPOUND					GO_NEGATIVE_REGULATION_OF_PROTEIN_METABOLIC_PROCESS
754	PTTG1IP	pituitary tumor-transforming 1 interacting protein					WONG_ADULT_TISSUE_STEM_MODULE		GO_REGULATION_OF_CELL_DEATH																		GO_NEGATIVE_REGULATION_OF_CELL_DEATH											LOPEZ_MBD_TARGETS
1195	CLK1	CDC-like kinase 1					WONG_ADULT_TISSUE_STEM_MODULE				GSE19923_WT_VS_HEB_AND_E2A_KO_DP_THYMOCYTE_DN	ENK_UV_RESPONSE_KERATINOCYTE_UP		BUYTAERT_PHOTODYNAMIC_THERAPY_STRESS_UP							MITSIADES_RESPONSE_TO_APLIDIN_UP																				PICCALUGA_ANGIOIMMUNOBLASTIC_LYMPHOMA_DN								PODAR_RESPONSE_TO_ADAPHOSTIN_UP
29950	SERTAD1	SERTA domain containing 1					WONG_ADULT_TISSUE_STEM_MODULE				GSE19923_WT_VS_HEB_AND_E2A_KO_DP_THYMOCYTE_DN		NUYTTEN_EZH2_TARGETS_UP			GSE27434_WT_VS_DNMT1_KO_TREG_DN	GO_POSITIVE_REGULATION_OF_GENE_EXPRESSION		GO_REGULATION_OF_TRANSCRIPTION_FROM_RNA_POLYMERASE_II_PROMOTER										GO_POSITIVE_REGULATION_OF_TRANSCRIPTION_FROM_RNA_POLYMERASE_II_PROMOTER	GO_POSITIVE_REGULATION_OF_BIOSYNTHETIC_PROCESS					GO_REGULATION_OF_CELL_PROLIFERATION
351	APP	amyloid beta (A4) precursor protein					WONG_ADULT_TISSUE_STEM_MODULE						NUYTTEN_EZH2_TARGETS_UP				GO_POSITIVE_REGULATION_OF_GENE_EXPRESSION	GO_CELLULAR_RESPONSE_TO_ORGANIC_SUBSTANCE	GO_REGULATION_OF_TRANSCRIPTION_FROM_RNA_POLYMERASE_II_PROMOTER									REACTOME_IMMUNE_SYSTEM	GO_POSITIVE_REGULATION_OF_TRANSCRIPTION_FROM_RNA_POLYMERASE_II_PROMOTER	GO_POSITIVE_REGULATION_OF_BIOSYNTHETIC_PROCESS			GO_RESPONSE_TO_ENDOGENOUS_STIMULUS					LOPEZ_MBD_TARGETS		GO_RESPONSE_TO_ORGANIC_CYCLIC_COMPOUND					GO_NEGATIVE_REGULATION_OF_PROTEIN_METABOLIC_PROCESS
91663	MYADM	myeloid-associated differentiation marker					WONG_ADULT_TISSUE_STEM_MODULE						NUYTTEN_EZH2_TARGETS_UP													GO_NEGATIVE_REGULATION_OF_GENE_EXPRESSION																			GO_NEGATIVE_REGULATION_OF_PROTEIN_METABOLIC_PROCESS
51186	WBP5	WW domain binding protein 5					WONG_ADULT_TISSUE_STEM_MODULE							BUYTAERT_PHOTODYNAMIC_THERAPY_STRESS_UP					GO_REGULATION_OF_TRANSCRIPTION_FROM_RNA_POLYMERASE_II_PROMOTER
2633	GBP1	guanylate binding protein 1, interferon-inducible					WONG_ADULT_TISSUE_STEM_MODULE											GO_CELLULAR_RESPONSE_TO_ORGANIC_SUBSTANCE				FLECHNER_BIOPSY_KIDNEY_TRANSPLANT_OK_VS_DONOR_UP						REACTOME_IMMUNE_SYSTEM						GSE41978_ID2_KO_VS_BIM_KO_KLRG1_LOW_EFFECTOR_CD8_TCELL_UP											GO_NEGATIVE_REGULATION_OF_PROTEIN_METABOLIC_PROCESS	GSE21360_PRIMARY_VS_TERTIARY_MEMORY_CD8_TCELL_DN	GSE42021_TREG_PLN_VS_CD24INT_TREG_THYMUS_DN
56271	BEX4	brain expressed, X-linked 4					WONG_ADULT_TISSUE_STEM_MODULE														MITSIADES_RESPONSE_TO_APLIDIN_UP	FLECHNER_BIOPSY_KIDNEY_TRANSPLANT_OK_VS_DONOR_UP
8722	CTSF	cathepsin F					WONG_ADULT_TISSUE_STEM_MODULE																					REACTOME_IMMUNE_SYSTEM
4240	MFGE8	milk fat globule-EGF factor 8 protein					WONG_ADULT_TISSUE_STEM_MODULE																									GRAESSMANN_APOPTOSIS_BY_DOXORUBICIN_UP	GO_RESPONSE_TO_ENDOGENOUS_STIMULUS		GO_REGULATION_OF_CELL_PROLIFERATION					GO_RESPONSE_TO_ORGANIC_CYCLIC_COMPOUND
2941	GSTA4	glutathione S-transferase alpha 4					WONG_ADULT_TISSUE_STEM_MODULE																									GRAESSMANN_APOPTOSIS_BY_DOXORUBICIN_UP							GSE37605_FOXP3_FUSION_GFP_VS_IRES_GFP_TREG_C57BL6_UP			MODULE_1
3490	IGFBP7	insulin-like growth factor binding protein 7					WONG_ADULT_TISSUE_STEM_MODULE																												GO_REGULATION_OF_CELL_PROLIFERATION
2012	EMP1	epithelial membrane protein 1					WONG_ADULT_TISSUE_STEM_MODULE																																			MODULE_1
54477	PLEKHA5	pleckstrin homology domain containing, family A member 5					WONG_ADULT_TISSUE_STEM_MODULE
7534	YWHAZ	tyrosine 3-monooxygenase/tryptophan 5-monooxygenase activation protein, zeta polypeptide						HSIAO_HOUSEKEEPING_GENES	GO_REGULATION_OF_CELL_DEATH			ENK_UV_RESPONSE_KERATINOCYTE_UP	NUYTTEN_EZH2_TARGETS_UP														GO_NEGATIVE_REGULATION_OF_CELL_DEATH	REACTOME_IMMUNE_SYSTEM
468	ATF4	activating transcription factor 4 (tax-responsive enhancer element B67)						HSIAO_HOUSEKEEPING_GENES	GO_REGULATION_OF_CELL_DEATH			ENK_UV_RESPONSE_KERATINOCYTE_UP		BUYTAERT_PHOTODYNAMIC_THERAPY_STRESS_UP		GSE27434_WT_VS_DNMT1_KO_TREG_DN	GO_POSITIVE_REGULATION_OF_GENE_EXPRESSION	GO_CELLULAR_RESPONSE_TO_ORGANIC_SUBSTANCE	GO_REGULATION_OF_TRANSCRIPTION_FROM_RNA_POLYMERASE_II_PROMOTER							GO_NEGATIVE_REGULATION_OF_GENE_EXPRESSION	GO_NEGATIVE_REGULATION_OF_CELL_DEATH		GO_POSITIVE_REGULATION_OF_TRANSCRIPTION_FROM_RNA_POLYMERASE_II_PROMOTER	GO_POSITIVE_REGULATION_OF_BIOSYNTHETIC_PROCESS							GO_NEGATIVE_REGULATION_OF_NITROGEN_COMPOUND_METABOLIC_PROCESS	LOPEZ_MBD_TARGETS							GO_NEGATIVE_REGULATION_OF_PROTEIN_METABOLIC_PROCESS				PODAR_RESPONSE_TO_ADAPHOSTIN_UP
7494	XBP1	X-box binding protein 1						HSIAO_HOUSEKEEPING_GENES	GO_REGULATION_OF_CELL_DEATH			ENK_UV_RESPONSE_KERATINOCYTE_UP		BUYTAERT_PHOTODYNAMIC_THERAPY_STRESS_UP			GO_POSITIVE_REGULATION_OF_GENE_EXPRESSION	GO_CELLULAR_RESPONSE_TO_ORGANIC_SUBSTANCE	GO_REGULATION_OF_TRANSCRIPTION_FROM_RNA_POLYMERASE_II_PROMOTER							GO_NEGATIVE_REGULATION_OF_GENE_EXPRESSION	GO_NEGATIVE_REGULATION_OF_CELL_DEATH		GO_POSITIVE_REGULATION_OF_TRANSCRIPTION_FROM_RNA_POLYMERASE_II_PROMOTER	GO_POSITIVE_REGULATION_OF_BIOSYNTHETIC_PROCESS			GO_RESPONSE_TO_ENDOGENOUS_STIMULUS		GO_REGULATION_OF_CELL_PROLIFERATION		GO_NEGATIVE_REGULATION_OF_NITROGEN_COMPOUND_METABOLIC_PROCESS									GSE21360_PRIMARY_VS_TERTIARY_MEMORY_CD8_TCELL_DN
7314	UBB	ubiquitin B						HSIAO_HOUSEKEEPING_GENES	GO_REGULATION_OF_CELL_DEATH			ENK_UV_RESPONSE_KERATINOCYTE_UP					GO_POSITIVE_REGULATION_OF_GENE_EXPRESSION	GO_CELLULAR_RESPONSE_TO_ORGANIC_SUBSTANCE	GO_REGULATION_OF_TRANSCRIPTION_FROM_RNA_POLYMERASE_II_PROMOTER							GO_NEGATIVE_REGULATION_OF_GENE_EXPRESSION	GO_NEGATIVE_REGULATION_OF_CELL_DEATH		GO_POSITIVE_REGULATION_OF_TRANSCRIPTION_FROM_RNA_POLYMERASE_II_PROMOTER	GO_POSITIVE_REGULATION_OF_BIOSYNTHETIC_PROCESS			GO_RESPONSE_TO_ENDOGENOUS_STIMULUS				GO_NEGATIVE_REGULATION_OF_NITROGEN_COMPOUND_METABOLIC_PROCESS								GO_NEGATIVE_REGULATION_OF_PROTEIN_METABOLIC_PROCESS	GSE21360_PRIMARY_VS_TERTIARY_MEMORY_CD8_TCELL_DN
23204	ARL6IP1	ADP-ribosylation factor-like 6 interacting protein 1						HSIAO_HOUSEKEEPING_GENES	GO_REGULATION_OF_CELL_DEATH				NUYTTEN_EZH2_TARGETS_UP														GO_NEGATIVE_REGULATION_OF_CELL_DEATH																		GO_NEGATIVE_REGULATION_OF_PROTEIN_METABOLIC_PROCESS
6774	STAT3	signal transducer and activator of transcription 3 (acute-phase response factor)						HSIAO_HOUSEKEEPING_GENES	GO_REGULATION_OF_CELL_DEATH								GO_POSITIVE_REGULATION_OF_GENE_EXPRESSION	GO_CELLULAR_RESPONSE_TO_ORGANIC_SUBSTANCE	GO_REGULATION_OF_TRANSCRIPTION_FROM_RNA_POLYMERASE_II_PROMOTER			FLECHNER_BIOPSY_KIDNEY_TRANSPLANT_OK_VS_DONOR_UP				GO_NEGATIVE_REGULATION_OF_GENE_EXPRESSION	GO_NEGATIVE_REGULATION_OF_CELL_DEATH	REACTOME_IMMUNE_SYSTEM	GO_POSITIVE_REGULATION_OF_TRANSCRIPTION_FROM_RNA_POLYMERASE_II_PROMOTER	GO_POSITIVE_REGULATION_OF_BIOSYNTHETIC_PROCESS			GO_RESPONSE_TO_ENDOGENOUS_STIMULUS	GSE41978_ID2_KO_VS_BIM_KO_KLRG1_LOW_EFFECTOR_CD8_TCELL_UP	GO_REGULATION_OF_CELL_PROLIFERATION		GO_NEGATIVE_REGULATION_OF_NITROGEN_COMPOUND_METABOLIC_PROCESS			GO_RESPONSE_TO_ORGANIC_CYCLIC_COMPOUND		MODULE_1			GO_NEGATIVE_REGULATION_OF_PROTEIN_METABOLIC_PROCESS		GSE42021_TREG_PLN_VS_CD24INT_TREG_THYMUS_DN
378	ARF4	ADP-ribosylation factor 4						HSIAO_HOUSEKEEPING_GENES	GO_REGULATION_OF_CELL_DEATH								GO_POSITIVE_REGULATION_OF_GENE_EXPRESSION		GO_REGULATION_OF_TRANSCRIPTION_FROM_RNA_POLYMERASE_II_PROMOTER		MITSIADES_RESPONSE_TO_APLIDIN_UP	FLECHNER_BIOPSY_KIDNEY_TRANSPLANT_OK_VS_DONOR_UP					GO_NEGATIVE_REGULATION_OF_CELL_DEATH		GO_POSITIVE_REGULATION_OF_TRANSCRIPTION_FROM_RNA_POLYMERASE_II_PROMOTER	GO_POSITIVE_REGULATION_OF_BIOSYNTHETIC_PROCESS
972	CD74	CD74 molecule, major histocompatibility complex, class II invariant chain						HSIAO_HOUSEKEEPING_GENES	GO_REGULATION_OF_CELL_DEATH									GO_CELLULAR_RESPONSE_TO_ORGANIC_SUBSTANCE				FLECHNER_BIOPSY_KIDNEY_TRANSPLANT_OK_VS_DONOR_UP					GO_NEGATIVE_REGULATION_OF_CELL_DEATH	REACTOME_IMMUNE_SYSTEM							GO_REGULATION_OF_CELL_PROLIFERATION												GSE42021_TREG_PLN_VS_CD24INT_TREG_THYMUS_DN
6651	SON	SON DNA binding protein						HSIAO_HOUSEKEEPING_GENES	GO_REGULATION_OF_CELL_DEATH																		GO_NEGATIVE_REGULATION_OF_CELL_DEATH											LOPEZ_MBD_TARGETS			PICCALUGA_ANGIOIMMUNOBLASTIC_LYMPHOMA_DN
3133	HLA-E	major histocompatibility complex, class I, E						HSIAO_HOUSEKEEPING_GENES				ENK_UV_RESPONSE_KERATINOCYTE_UP	NUYTTEN_EZH2_TARGETS_UP					GO_CELLULAR_RESPONSE_TO_ORGANIC_SUBSTANCE			MITSIADES_RESPONSE_TO_APLIDIN_UP			GSE42021_CD24HI_TREG_VS_CD24HI_TCONV_THYMUS_DN										GSE41978_ID2_KO_VS_BIM_KO_KLRG1_LOW_EFFECTOR_CD8_TCELL_UP	GO_REGULATION_OF_CELL_PROLIFERATION			LOPEZ_MBD_TARGETS									GSE42021_TREG_PLN_VS_CD24INT_TREG_THYMUS_DN
3105	HLA-A	major histocompatibility complex, class I, A						HSIAO_HOUSEKEEPING_GENES				ENK_UV_RESPONSE_KERATINOCYTE_UP						GO_CELLULAR_RESPONSE_TO_ORGANIC_SUBSTANCE				FLECHNER_BIOPSY_KIDNEY_TRANSPLANT_OK_VS_DONOR_UP	GSE42021_TREG_PLN_VS_CD24HI_TREG_THYMUS_UP					REACTOME_IMMUNE_SYSTEM						GSE41978_ID2_KO_VS_BIM_KO_KLRG1_LOW_EFFECTOR_CD8_TCELL_UP	GO_REGULATION_OF_CELL_PROLIFERATION												GSE42021_TREG_PLN_VS_CD24INT_TREG_THYMUS_DN
1973	EIF4A1	eukaryotic translation initiation factor 4A1						HSIAO_HOUSEKEEPING_GENES				ENK_UV_RESPONSE_KERATINOCYTE_UP																REACTOME_IMMUNE_SYSTEM										LOPEZ_MBD_TARGETS
5052	PRDX1	peroxiredoxin 1						HSIAO_HOUSEKEEPING_GENES					NUYTTEN_EZH2_TARGETS_UP																									LOPEZ_MBD_TARGETS
2495	FTH1	ferritin, heavy polypeptide 1						HSIAO_HOUSEKEEPING_GENES						BUYTAERT_PHOTODYNAMIC_THERAPY_STRESS_UP																					GO_REGULATION_OF_CELL_PROLIFERATION														PODAR_RESPONSE_TO_ADAPHOSTIN_UP
3015	H2AFZ	H2A histone family, member Z						HSIAO_HOUSEKEEPING_GENES									GO_POSITIVE_REGULATION_OF_GENE_EXPRESSION	GO_CELLULAR_RESPONSE_TO_ORGANIC_SUBSTANCE	GO_REGULATION_OF_TRANSCRIPTION_FROM_RNA_POLYMERASE_II_PROMOTER			FLECHNER_BIOPSY_KIDNEY_TRANSPLANT_OK_VS_DONOR_UP				GO_NEGATIVE_REGULATION_OF_GENE_EXPRESSION			GO_POSITIVE_REGULATION_OF_TRANSCRIPTION_FROM_RNA_POLYMERASE_II_PROMOTER	GO_POSITIVE_REGULATION_OF_BIOSYNTHETIC_PROCESS			GO_RESPONSE_TO_ENDOGENOUS_STIMULUS				GO_NEGATIVE_REGULATION_OF_NITROGEN_COMPOUND_METABOLIC_PROCESS			GO_RESPONSE_TO_ORGANIC_CYCLIC_COMPOUND
9775	EIF4A3	eukaryotic translation initiation factor 4A3						HSIAO_HOUSEKEEPING_GENES									GO_POSITIVE_REGULATION_OF_GENE_EXPRESSION	GO_CELLULAR_RESPONSE_TO_ORGANIC_SUBSTANCE								GO_NEGATIVE_REGULATION_OF_GENE_EXPRESSION		REACTOME_IMMUNE_SYSTEM		GO_POSITIVE_REGULATION_OF_BIOSYNTHETIC_PROCESS			GO_RESPONSE_TO_ENDOGENOUS_STIMULUS				GO_NEGATIVE_REGULATION_OF_NITROGEN_COMPOUND_METABOLIC_PROCESS			GO_RESPONSE_TO_ORGANIC_CYCLIC_COMPOUND					GO_NEGATIVE_REGULATION_OF_PROTEIN_METABOLIC_PROCESS
9643	MORF4L2	mortality factor 4 like 2						HSIAO_HOUSEKEEPING_GENES									GO_POSITIVE_REGULATION_OF_GENE_EXPRESSION		GO_REGULATION_OF_TRANSCRIPTION_FROM_RNA_POLYMERASE_II_PROMOTER			FLECHNER_BIOPSY_KIDNEY_TRANSPLANT_OK_VS_DONOR_UP				GO_NEGATIVE_REGULATION_OF_GENE_EXPRESSION			GO_POSITIVE_REGULATION_OF_TRANSCRIPTION_FROM_RNA_POLYMERASE_II_PROMOTER	GO_POSITIVE_REGULATION_OF_BIOSYNTHETIC_PROCESS							GO_NEGATIVE_REGULATION_OF_NITROGEN_COMPOUND_METABOLIC_PROCESS
3122	HLA-DRA	major histocompatibility complex, class II, DR alpha						HSIAO_HOUSEKEEPING_GENES										GO_CELLULAR_RESPONSE_TO_ORGANIC_SUBSTANCE				FLECHNER_BIOPSY_KIDNEY_TRANSPLANT_OK_VS_DONOR_UP
5757	PTMA	prothymosin, alpha						HSIAO_HOUSEKEEPING_GENES														FLECHNER_BIOPSY_KIDNEY_TRANSPLANT_OK_VS_DONOR_UP
805	CALM2	calmodulin 2 (phosphorylase kinase, delta)						HSIAO_HOUSEKEEPING_GENES																				REACTOME_IMMUNE_SYSTEM		GO_POSITIVE_REGULATION_OF_BIOSYNTHETIC_PROCESS			GO_RESPONSE_TO_ENDOGENOUS_STIMULUS							GO_RESPONSE_TO_ORGANIC_CYCLIC_COMPOUND					GO_NEGATIVE_REGULATION_OF_PROTEIN_METABOLIC_PROCESS
1974	EIF4A2	eukaryotic translation initiation factor 4A2						HSIAO_HOUSEKEEPING_GENES																				REACTOME_IMMUNE_SYSTEM									GO_NEGATIVE_REGULATION_OF_NITROGEN_COMPOUND_METABOLIC_PROCESS
3925	STMN1	stathmin 1						HSIAO_HOUSEKEEPING_GENES																														LOPEZ_MBD_TARGETS
967	CD63	CD63 molecule						HSIAO_HOUSEKEEPING_GENES																														LOPEZ_MBD_TARGETS
5037	PEBP1	phosphatidylethanolamine binding protein 1						HSIAO_HOUSEKEEPING_GENES																																					GO_NEGATIVE_REGULATION_OF_PROTEIN_METABOLIC_PROCESS
6654	SOS1	son of sevenless homolog 1 (Drosophila)							GO_REGULATION_OF_CELL_DEATH		GSE19923_WT_VS_HEB_AND_E2A_KO_DP_THYMOCYTE_DN			BUYTAERT_PHOTODYNAMIC_THERAPY_STRESS_UP				GO_CELLULAR_RESPONSE_TO_ORGANIC_SUBSTANCE										REACTOME_IMMUNE_SYSTEM					GO_RESPONSE_TO_ENDOGENOUS_STIMULUS		GO_REGULATION_OF_CELL_PROLIFERATION
6421	SFPQ	splicing factor proline/glutamine-rich							GO_REGULATION_OF_CELL_DEATH		GSE19923_WT_VS_HEB_AND_E2A_KO_DP_THYMOCYTE_DN			BUYTAERT_PHOTODYNAMIC_THERAPY_STRESS_UP					GO_REGULATION_OF_TRANSCRIPTION_FROM_RNA_POLYMERASE_II_PROMOTER		MITSIADES_RESPONSE_TO_APLIDIN_UP					GO_NEGATIVE_REGULATION_OF_GENE_EXPRESSION											GO_NEGATIVE_REGULATION_OF_NITROGEN_COMPOUND_METABOLIC_PROCESS
3301	DNAJA1	DnaJ (Hsp40) homolog, subfamily A, member 1							GO_REGULATION_OF_CELL_DEATH			ENK_UV_RESPONSE_KERATINOCYTE_UP	NUYTTEN_EZH2_TARGETS_UP	BUYTAERT_PHOTODYNAMIC_THERAPY_STRESS_UP		GSE27434_WT_VS_DNMT1_KO_TREG_DN		GO_CELLULAR_RESPONSE_TO_ORGANIC_SUBSTANCE				FLECHNER_BIOPSY_KIDNEY_TRANSPLANT_OK_VS_DONOR_UP	GSE42021_TREG_PLN_VS_CD24HI_TREG_THYMUS_UP	GSE42021_CD24HI_TREG_VS_CD24HI_TCONV_THYMUS_DN			GO_NEGATIVE_REGULATION_OF_CELL_DEATH					GRAESSMANN_APOPTOSIS_BY_DOXORUBICIN_UP	GO_RESPONSE_TO_ENDOGENOUS_STIMULUS							GO_RESPONSE_TO_ORGANIC_CYCLIC_COMPOUND					GO_NEGATIVE_REGULATION_OF_PROTEIN_METABOLIC_PROCESS
998	CDC42	cell division cycle 42 (GTP binding protein, 25kDa)							GO_REGULATION_OF_CELL_DEATH				NUYTTEN_EZH2_TARGETS_UP	BUYTAERT_PHOTODYNAMIC_THERAPY_STRESS_UP			GO_POSITIVE_REGULATION_OF_GENE_EXPRESSION									GO_NEGATIVE_REGULATION_OF_GENE_EXPRESSION		REACTOME_IMMUNE_SYSTEM		GO_POSITIVE_REGULATION_OF_BIOSYNTHETIC_PROCESS					GO_REGULATION_OF_CELL_PROLIFERATION			LOPEZ_MBD_TARGETS
308	ANXA5	annexin A5							GO_REGULATION_OF_CELL_DEATH				NUYTTEN_EZH2_TARGETS_UP					GO_CELLULAR_RESPONSE_TO_ORGANIC_SUBSTANCE				FLECHNER_BIOPSY_KIDNEY_TRANSPLANT_OK_VS_DONOR_UP					GO_NEGATIVE_REGULATION_OF_CELL_DEATH						GO_RESPONSE_TO_ENDOGENOUS_STIMULUS					LOPEZ_MBD_TARGETS
10284	SAP18	Sin3A-associated protein, 18kDa							GO_REGULATION_OF_CELL_DEATH				NUYTTEN_EZH2_TARGETS_UP						GO_REGULATION_OF_TRANSCRIPTION_FROM_RNA_POLYMERASE_II_PROMOTER			FLECHNER_BIOPSY_KIDNEY_TRANSPLANT_OK_VS_DONOR_UP				GO_NEGATIVE_REGULATION_OF_GENE_EXPRESSION						GRAESSMANN_APOPTOSIS_BY_DOXORUBICIN_UP					GO_NEGATIVE_REGULATION_OF_NITROGEN_COMPOUND_METABOLIC_PROCESS
966	CD59	CD59 molecule, complement regulatory protein							GO_REGULATION_OF_CELL_DEATH				NUYTTEN_EZH2_TARGETS_UP													GO_NEGATIVE_REGULATION_OF_GENE_EXPRESSION	GO_NEGATIVE_REGULATION_OF_CELL_DEATH								GO_REGULATION_OF_CELL_PROLIFERATION										GO_NEGATIVE_REGULATION_OF_PROTEIN_METABOLIC_PROCESS
4000	LMNA	lamin A/C							GO_REGULATION_OF_CELL_DEATH								GO_POSITIVE_REGULATION_OF_GENE_EXPRESSION	GO_CELLULAR_RESPONSE_TO_ORGANIC_SUBSTANCE	GO_REGULATION_OF_TRANSCRIPTION_FROM_RNA_POLYMERASE_II_PROMOTER								GO_NEGATIVE_REGULATION_OF_CELL_DEATH		GO_POSITIVE_REGULATION_OF_TRANSCRIPTION_FROM_RNA_POLYMERASE_II_PROMOTER	GO_POSITIVE_REGULATION_OF_BIOSYNTHETIC_PROCESS												MODULE_1
1654	DDX3X	DEAD (Asp-Glu-Ala-Asp) box polypeptide 3, X-linked							GO_REGULATION_OF_CELL_DEATH								GO_POSITIVE_REGULATION_OF_GENE_EXPRESSION		GO_REGULATION_OF_TRANSCRIPTION_FROM_RNA_POLYMERASE_II_PROMOTER			FLECHNER_BIOPSY_KIDNEY_TRANSPLANT_OK_VS_DONOR_UP				GO_NEGATIVE_REGULATION_OF_GENE_EXPRESSION	GO_NEGATIVE_REGULATION_OF_CELL_DEATH		GO_POSITIVE_REGULATION_OF_TRANSCRIPTION_FROM_RNA_POLYMERASE_II_PROMOTER	GO_POSITIVE_REGULATION_OF_BIOSYNTHETIC_PROCESS							GO_NEGATIVE_REGULATION_OF_NITROGEN_COMPOUND_METABOLIC_PROCESS	LOPEZ_MBD_TARGETS			PICCALUGA_ANGIOIMMUNOBLASTIC_LYMPHOMA_DN				GO_NEGATIVE_REGULATION_OF_PROTEIN_METABOLIC_PROCESS
51065	RPS27L	ribosomal protein S27-like							GO_REGULATION_OF_CELL_DEATH								GO_POSITIVE_REGULATION_OF_GENE_EXPRESSION													GO_POSITIVE_REGULATION_OF_BIOSYNTHETIC_PROCESS								LOPEZ_MBD_TARGETS
1910	EDNRB	endothelin receptor type B							GO_REGULATION_OF_CELL_DEATH									GO_CELLULAR_RESPONSE_TO_ORGANIC_SUBSTANCE	GO_REGULATION_OF_TRANSCRIPTION_FROM_RNA_POLYMERASE_II_PROMOTER							GO_NEGATIVE_REGULATION_OF_GENE_EXPRESSION	GO_NEGATIVE_REGULATION_OF_CELL_DEATH								GO_REGULATION_OF_CELL_PROLIFERATION		GO_NEGATIVE_REGULATION_OF_NITROGEN_COMPOUND_METABOLIC_PROCESS			GO_RESPONSE_TO_ORGANIC_CYCLIC_COMPOUND					GO_NEGATIVE_REGULATION_OF_PROTEIN_METABOLIC_PROCESS
3429	IFI27	interferon, alpha-inducible protein 27							GO_REGULATION_OF_CELL_DEATH									GO_CELLULAR_RESPONSE_TO_ORGANIC_SUBSTANCE	GO_REGULATION_OF_TRANSCRIPTION_FROM_RNA_POLYMERASE_II_PROMOTER							GO_NEGATIVE_REGULATION_OF_GENE_EXPRESSION		REACTOME_IMMUNE_SYSTEM									GO_NEGATIVE_REGULATION_OF_NITROGEN_COMPOUND_METABOLIC_PROCESS					MODULE_1				GSE21360_PRIMARY_VS_TERTIARY_MEMORY_CD8_TCELL_DN	GSE42021_TREG_PLN_VS_CD24INT_TREG_THYMUS_DN
3437	IFIT3	interferon-induced protein with tetratricopeptide repeats 3							GO_REGULATION_OF_CELL_DEATH									GO_CELLULAR_RESPONSE_TO_ORGANIC_SUBSTANCE									GO_NEGATIVE_REGULATION_OF_CELL_DEATH	REACTOME_IMMUNE_SYSTEM				GRAESSMANN_APOPTOSIS_BY_DOXORUBICIN_UP		GSE41978_ID2_KO_VS_BIM_KO_KLRG1_LOW_EFFECTOR_CD8_TCELL_UP	GO_REGULATION_OF_CELL_PROLIFERATION												GSE42021_TREG_PLN_VS_CD24INT_TREG_THYMUS_DN
2537	IFI6	interferon, alpha-inducible protein 6							GO_REGULATION_OF_CELL_DEATH									GO_CELLULAR_RESPONSE_TO_ORGANIC_SUBSTANCE									GO_NEGATIVE_REGULATION_OF_CELL_DEATH	REACTOME_IMMUNE_SYSTEM						GSE41978_ID2_KO_VS_BIM_KO_KLRG1_LOW_EFFECTOR_CD8_TCELL_UP				LOPEZ_MBD_TARGETS							GO_NEGATIVE_REGULATION_OF_PROTEIN_METABOLIC_PROCESS
54205	CYCS	cytochrome c, somatic							GO_REGULATION_OF_CELL_DEATH													FLECHNER_BIOPSY_KIDNEY_TRANSPLANT_OK_VS_DONOR_UP										GRAESSMANN_APOPTOSIS_BY_DOXORUBICIN_UP						LOPEZ_MBD_TARGETS
57142	RTN4	reticulon 4							GO_REGULATION_OF_CELL_DEATH
387763	C11orf96	chromosome 11 open reading frame 96								GSE14769_UNSTIM_VS_80MIN_LPS_BMDM_DN			NUYTTEN_EZH2_TARGETS_UP
3337	DNAJB1	DnaJ (Hsp40) homolog, subfamily B, member 1									GSE19923_WT_VS_HEB_AND_E2A_KO_DP_THYMOCYTE_DN			BUYTAERT_PHOTODYNAMIC_THERAPY_STRESS_UP	NAGASHIMA_NRG1_SIGNALING_UP																	GRAESSMANN_APOPTOSIS_BY_DOXORUBICIN_UP				NAGASHIMA_EGF_SIGNALING_UP								BURTON_ADIPOGENESIS_PEAK_AT_2HR					PODAR_RESPONSE_TO_ADAPHOSTIN_UP
4772	NFATC1	nuclear factor of activated T-cells, cytoplasmic, calcineurin-dependent 1									GSE19923_WT_VS_HEB_AND_E2A_KO_DP_THYMOCYTE_DN						GO_POSITIVE_REGULATION_OF_GENE_EXPRESSION		GO_REGULATION_OF_TRANSCRIPTION_FROM_RNA_POLYMERASE_II_PROMOTER										GO_POSITIVE_REGULATION_OF_TRANSCRIPTION_FROM_RNA_POLYMERASE_II_PROMOTER	GO_POSITIVE_REGULATION_OF_BIOSYNTHETIC_PROCESS
1983	EIF5	eukaryotic translation initiation factor 5										ENK_UV_RESPONSE_KERATINOCYTE_UP	NUYTTEN_EZH2_TARGETS_UP	BUYTAERT_PHOTODYNAMIC_THERAPY_STRESS_UP	NAGASHIMA_NRG1_SIGNALING_UP	GSE27434_WT_VS_DNMT1_KO_TREG_DN							GSE42021_TREG_PLN_VS_CD24HI_TREG_THYMUS_UP																		PICCALUGA_ANGIOIMMUNOBLASTIC_LYMPHOMA_DN
3134	HLA-F	major histocompatibility complex, class I, F										ENK_UV_RESPONSE_KERATINOCYTE_UP	NUYTTEN_EZH2_TARGETS_UP					GO_CELLULAR_RESPONSE_TO_ORGANIC_SUBSTANCE				FLECHNER_BIOPSY_KIDNEY_TRANSPLANT_OK_VS_DONOR_UP						REACTOME_IMMUNE_SYSTEM										LOPEZ_MBD_TARGETS									GSE42021_TREG_PLN_VS_CD24INT_TREG_THYMUS_DN
3107	HLA-C	major histocompatibility complex, class I, C										ENK_UV_RESPONSE_KERATINOCYTE_UP	NUYTTEN_EZH2_TARGETS_UP					GO_CELLULAR_RESPONSE_TO_ORGANIC_SUBSTANCE										REACTOME_IMMUNE_SYSTEM						GSE41978_ID2_KO_VS_BIM_KO_KLRG1_LOW_EFFECTOR_CD8_TCELL_UP													GSE42021_TREG_PLN_VS_CD24INT_TREG_THYMUS_DN
6500	SKP1	S-phase kinase-associated protein 1										ENK_UV_RESPONSE_KERATINOCYTE_UP																REACTOME_IMMUNE_SYSTEM				GRAESSMANN_APOPTOSIS_BY_DOXORUBICIN_UP
9445	ITM2B	integral membrane protein 2B										ENK_UV_RESPONSE_KERATINOCYTE_UP																										LOPEZ_MBD_TARGETS							GO_NEGATIVE_REGULATION_OF_PROTEIN_METABOLIC_PROCESS		GSE42021_TREG_PLN_VS_CD24INT_TREG_THYMUS_DN
10289	EIF1B	eukaryotic translation initiation factor 1B										ENK_UV_RESPONSE_KERATINOCYTE_UP
6490	PMEL	premelanosome protein										ENK_UV_RESPONSE_KERATINOCYTE_UP
5500	PPP1CB	protein phosphatase 1, catalytic subunit, beta isozyme											NUYTTEN_EZH2_TARGETS_UP			GSE27434_WT_VS_DNMT1_KO_TREG_DN																						LOPEZ_MBD_TARGETS
5698	PSMB9	proteasome (prosome, macropain) subunit, beta type, 9 (large multifunctional peptidase 2)											NUYTTEN_EZH2_TARGETS_UP					GO_CELLULAR_RESPONSE_TO_ORGANIC_SUBSTANCE				FLECHNER_BIOPSY_KIDNEY_TRANSPLANT_OK_VS_DONOR_UP						REACTOME_IMMUNE_SYSTEM				GRAESSMANN_APOPTOSIS_BY_DOXORUBICIN_UP	GO_RESPONSE_TO_ENDOGENOUS_STIMULUS	GSE41978_ID2_KO_VS_BIM_KO_KLRG1_LOW_EFFECTOR_CD8_TCELL_UP				LOPEZ_MBD_TARGETS		GO_RESPONSE_TO_ORGANIC_CYCLIC_COMPOUND					GO_NEGATIVE_REGULATION_OF_PROTEIN_METABOLIC_PROCESS	GSE21360_PRIMARY_VS_TERTIARY_MEMORY_CD8_TCELL_DN	GSE42021_TREG_PLN_VS_CD24INT_TREG_THYMUS_DN
3920	LAMP2	lysosomal-associated membrane protein 2											NUYTTEN_EZH2_TARGETS_UP									FLECHNER_BIOPSY_KIDNEY_TRANSPLANT_OK_VS_DONOR_UP
80830	APOL6	apolipoprotein L, 6											NUYTTEN_EZH2_TARGETS_UP																					GSE41978_ID2_KO_VS_BIM_KO_KLRG1_LOW_EFFECTOR_CD8_TCELL_UP													GSE42021_TREG_PLN_VS_CD24INT_TREG_THYMUS_DN
56681	SAR1A	SAR1 homolog A (S. cerevisiae)											NUYTTEN_EZH2_TARGETS_UP
25820	ARIH1	ariadne homolog, ubiquitin-conjugating enzyme E2 binding protein, 1 (Drosophila)												BUYTAERT_PHOTODYNAMIC_THERAPY_STRESS_UP		GSE27434_WT_VS_DNMT1_KO_TREG_DN					MITSIADES_RESPONSE_TO_APLIDIN_UP							REACTOME_IMMUNE_SYSTEM
65117	RSRC2	arginine/serine-rich coiled-coil 2												BUYTAERT_PHOTODYNAMIC_THERAPY_STRESS_UP							MITSIADES_RESPONSE_TO_APLIDIN_UP	FLECHNER_BIOPSY_KIDNEY_TRANSPLANT_OK_VS_DONOR_UP																			PICCALUGA_ANGIOIMMUNOBLASTIC_LYMPHOMA_DN
3017	HIST1H2BD	histone cluster 1, H2bd												BUYTAERT_PHOTODYNAMIC_THERAPY_STRESS_UP							MITSIADES_RESPONSE_TO_APLIDIN_UP
55715	DOK4	docking protein 4												BUYTAERT_PHOTODYNAMIC_THERAPY_STRESS_UP																		GRAESSMANN_APOPTOSIS_BY_DOXORUBICIN_UP						LOPEZ_MBD_TARGETS
4291	MLF1	myeloid leukemia factor 1												BUYTAERT_PHOTODYNAMIC_THERAPY_STRESS_UP
29946	SERTAD3	SERTA domain containing 3													NAGASHIMA_NRG1_SIGNALING_UP		GO_POSITIVE_REGULATION_OF_GENE_EXPRESSION													GO_POSITIVE_REGULATION_OF_BIOSYNTHETIC_PROCESS
3192	HNRNPU	heterogeneous nuclear ribonucleoprotein U (scaffold attachment factor A)															GO_POSITIVE_REGULATION_OF_GENE_EXPRESSION	GO_CELLULAR_RESPONSE_TO_ORGANIC_SUBSTANCE															GO_RESPONSE_TO_ENDOGENOUS_STIMULUS				GO_NEGATIVE_REGULATION_OF_NITROGEN_COMPOUND_METABOLIC_PROCESS			GO_RESPONSE_TO_ORGANIC_CYCLIC_COMPOUND
116039	OSR2	odd-skipped related 2 (Drosophila)															GO_POSITIVE_REGULATION_OF_GENE_EXPRESSION		GO_REGULATION_OF_TRANSCRIPTION_FROM_RNA_POLYMERASE_II_PROMOTER							GO_NEGATIVE_REGULATION_OF_GENE_EXPRESSION			GO_POSITIVE_REGULATION_OF_TRANSCRIPTION_FROM_RNA_POLYMERASE_II_PROMOTER	GO_POSITIVE_REGULATION_OF_BIOSYNTHETIC_PROCESS					GO_REGULATION_OF_CELL_PROLIFERATION		GO_NEGATIVE_REGULATION_OF_NITROGEN_COMPOUND_METABOLIC_PROCESS
3074	HEXB	hexosaminidase B (beta polypeptide)															GO_POSITIVE_REGULATION_OF_GENE_EXPRESSION		GO_REGULATION_OF_TRANSCRIPTION_FROM_RNA_POLYMERASE_II_PROMOTER										GO_POSITIVE_REGULATION_OF_TRANSCRIPTION_FROM_RNA_POLYMERASE_II_PROMOTER	GO_POSITIVE_REGULATION_OF_BIOSYNTHETIC_PROCESS		GRAESSMANN_APOPTOSIS_BY_DOXORUBICIN_UP
3020	H3F3A	H3 histone, family 3A															GO_POSITIVE_REGULATION_OF_GENE_EXPRESSION			OSWALD_HEMATOPOIETIC_STEM_CELL_IN_COLLAGEN_GEL_UP						GO_NEGATIVE_REGULATION_OF_GENE_EXPRESSION							GO_RESPONSE_TO_ENDOGENOUS_STIMULUS				GO_NEGATIVE_REGULATION_OF_NITROGEN_COMPOUND_METABOLIC_PROCESS
4179	CD46	CD46 molecule, complement regulatory protein															GO_POSITIVE_REGULATION_OF_GENE_EXPRESSION					FLECHNER_BIOPSY_KIDNEY_TRANSPLANT_OK_VS_DONOR_UP				GO_NEGATIVE_REGULATION_OF_GENE_EXPRESSION		REACTOME_IMMUNE_SYSTEM							GO_REGULATION_OF_CELL_PROLIFERATION										GO_NEGATIVE_REGULATION_OF_PROTEIN_METABOLIC_PROCESS
84722	PSRC1	proline/serine-rich coiled-coil 1															GO_POSITIVE_REGULATION_OF_GENE_EXPRESSION													GO_POSITIVE_REGULATION_OF_BIOSYNTHETIC_PROCESS		GRAESSMANN_APOPTOSIS_BY_DOXORUBICIN_UP
3181	HNRNPA2B1	heterogeneous nuclear ribonucleoprotein A2/B1																GO_CELLULAR_RESPONSE_TO_ORGANIC_SUBSTANCE	GO_REGULATION_OF_TRANSCRIPTION_FROM_RNA_POLYMERASE_II_PROMOTER			FLECHNER_BIOPSY_KIDNEY_TRANSPLANT_OK_VS_DONOR_UP				GO_NEGATIVE_REGULATION_OF_GENE_EXPRESSION											GO_NEGATIVE_REGULATION_OF_NITROGEN_COMPOUND_METABOLIC_PROCESS			GO_RESPONSE_TO_ORGANIC_CYCLIC_COMPOUND					GO_NEGATIVE_REGULATION_OF_PROTEIN_METABOLIC_PROCESS
7095	SEC62	SEC62 homolog (S. cerevisiae)																GO_CELLULAR_RESPONSE_TO_ORGANIC_SUBSTANCE			MITSIADES_RESPONSE_TO_APLIDIN_UP
3187	HNRNPH1	heterogeneous nuclear ribonucleoprotein H1 (H)																GO_CELLULAR_RESPONSE_TO_ORGANIC_SUBSTANCE				FLECHNER_BIOPSY_KIDNEY_TRANSPLANT_OK_VS_DONOR_UP											GO_RESPONSE_TO_ENDOGENOUS_STIMULUS
3127	HLA-DRB5	major histocompatibility complex, class II, DR beta 5																GO_CELLULAR_RESPONSE_TO_ORGANIC_SUBSTANCE										REACTOME_IMMUNE_SYSTEM							GO_REGULATION_OF_CELL_PROLIFERATION
858	CAV2	caveolin 2																GO_CELLULAR_RESPONSE_TO_ORGANIC_SUBSTANCE															GO_RESPONSE_TO_ENDOGENOUS_STIMULUS		GO_REGULATION_OF_CELL_PROLIFERATION							MODULE_1
10804	GJB6	gap junction protein, beta 6, 30kDa																GO_CELLULAR_RESPONSE_TO_ORGANIC_SUBSTANCE																	GO_REGULATION_OF_CELL_PROLIFERATION
10614	HEXIM1	hexamethylene bis-acetamide inducible 1																	GO_REGULATION_OF_TRANSCRIPTION_FROM_RNA_POLYMERASE_II_PROMOTER							GO_NEGATIVE_REGULATION_OF_GENE_EXPRESSION						GRAESSMANN_APOPTOSIS_BY_DOXORUBICIN_UP					GO_NEGATIVE_REGULATION_OF_NITROGEN_COMPOUND_METABOLIC_PROCESS								GO_NEGATIVE_REGULATION_OF_PROTEIN_METABOLIC_PROCESS				PODAR_RESPONSE_TO_ADAPHOSTIN_UP
23741	EID1	EP300 interacting inhibitor of differentiation 1																	GO_REGULATION_OF_TRANSCRIPTION_FROM_RNA_POLYMERASE_II_PROMOTER							GO_NEGATIVE_REGULATION_OF_GENE_EXPRESSION											GO_NEGATIVE_REGULATION_OF_NITROGEN_COMPOUND_METABOLIC_PROCESS
9741	LAPTM4A	lysosomal protein transmembrane 4 alpha																			MITSIADES_RESPONSE_TO_APLIDIN_UP		GSE42021_TREG_PLN_VS_CD24HI_TREG_THYMUS_UP	GSE42021_CD24HI_TREG_VS_CD24HI_TCONV_THYMUS_DN														LOPEZ_MBD_TARGETS
5514	PPP1R10	protein phosphatase 1, regulatory subunit 10																			MITSIADES_RESPONSE_TO_APLIDIN_UP																	LOPEZ_MBD_TARGETS
26512	INTS6	integrator complex subunit 6																			MITSIADES_RESPONSE_TO_APLIDIN_UP
3422	IDI1	isopentenyl-diphosphate delta isomerase 1																			MITSIADES_RESPONSE_TO_APLIDIN_UP
22919	MAPRE1	microtubule-associated protein, RP/EB family, member 1																				FLECHNER_BIOPSY_KIDNEY_TRANSPLANT_OK_VS_DONOR_UP										GRAESSMANN_APOPTOSIS_BY_DOXORUBICIN_UP
5920	RARRES3	retinoic acid receptor responder (tazarotene induced) 3																				FLECHNER_BIOPSY_KIDNEY_TRANSPLANT_OK_VS_DONOR_UP												GSE41978_ID2_KO_VS_BIM_KO_KLRG1_LOW_EFFECTOR_CD8_TCELL_UP	GO_REGULATION_OF_CELL_PROLIFERATION											GSE21360_PRIMARY_VS_TERTIARY_MEMORY_CD8_TCELL_DN	GSE42021_TREG_PLN_VS_CD24INT_TREG_THYMUS_DN
6386	SDCBP	syndecan binding protein (syntenin)																				FLECHNER_BIOPSY_KIDNEY_TRANSPLANT_OK_VS_DONOR_UP													GO_REGULATION_OF_CELL_PROLIFERATION										GO_NEGATIVE_REGULATION_OF_PROTEIN_METABOLIC_PROCESS
7846	TUBA1A	tubulin, alpha 1a																				FLECHNER_BIOPSY_KIDNEY_TRANSPLANT_OK_VS_DONOR_UP																LOPEZ_MBD_TARGETS											PODAR_RESPONSE_TO_ADAPHOSTIN_UP
10728	PTGES3	prostaglandin E synthase 3 (cytosolic)																				FLECHNER_BIOPSY_KIDNEY_TRANSPLANT_OK_VS_DONOR_UP																LOPEZ_MBD_TARGETS
9689	BZW1	basic leucine zipper and W2 domains 1																				FLECHNER_BIOPSY_KIDNEY_TRANSPLANT_OK_VS_DONOR_UP
10933	MORF4L1	mortality factor 4 like 1																								GO_NEGATIVE_REGULATION_OF_GENE_EXPRESSION											GO_NEGATIVE_REGULATION_OF_NITROGEN_COMPOUND_METABOLIC_PROCESS
9528	TMEM59	transmembrane protein 59																								GO_NEGATIVE_REGULATION_OF_GENE_EXPRESSION																			GO_NEGATIVE_REGULATION_OF_PROTEIN_METABOLIC_PROCESS
3386	ICAM4	intercellular adhesion molecule 4 (Landsteiner-Wiener blood group)																										REACTOME_IMMUNE_SYSTEM																		GSE21360_PRIMARY_VS_TERTIARY_MEMORY_CD8_TCELL_DN
7306	TYRP1	tyrosinase-related protein 1																												GO_POSITIVE_REGULATION_OF_BIOSYNTHETIC_PROCESS
11145	PLA2G16	phospholipase A2, group XVI																														GRAESSMANN_APOPTOSIS_BY_DOXORUBICIN_UP						LOPEZ_MBD_TARGETS
7111	TMOD1	tropomodulin 1																														GRAESSMANN_APOPTOSIS_BY_DOXORUBICIN_UP
9673	SLC25A44	solute carrier family 25, member 44																														GRAESSMANN_APOPTOSIS_BY_DOXORUBICIN_UP
2706	GJB2	gap junction protein, beta 2, 26kDa																															GO_RESPONSE_TO_ENDOGENOUS_STIMULUS							GO_RESPONSE_TO_ORGANIC_CYCLIC_COMPOUND
4678	NASP	nuclear autoantigenic sperm protein (histone-binding)																															GO_RESPONSE_TO_ENDOGENOUS_STIMULUS							GO_RESPONSE_TO_ORGANIC_CYCLIC_COMPOUND
54	ACP5	acid phosphatase 5, tartrate resistant																																			GO_NEGATIVE_REGULATION_OF_NITROGEN_COMPOUND_METABOLIC_PROCESS			GO_RESPONSE_TO_ORGANIC_CYCLIC_COMPOUND
64769	MEAF6	MYST/Esa1-associated factor 6																																				LOPEZ_MBD_TARGETS
2878	GPX3	glutathione peroxidase 3 (plasma)																																								MODULE_1
64218	SEMA4A	sema domain, immunoglobulin domain (Ig), transmembrane domain (TM) and short cytoplasmic domain, (semaphorin) 4A
10949	HNRNPA0	heterogeneous nuclear ribonucleoprotein A0
81671	VMP1	vacuole membrane protein 1
427	ASAH1	N-acylsphingosine amidohydrolase (acid ceramidase) 1
5143	PDE4C	phosphodiesterase 4C, cAMP-specific
9218	VAPA	VAMP (vesicle-associated membrane protein)-associated protein A, 33kDa
6484	ST3GAL4	ST3 beta-galactoside alpha-2,3-sialyltransferase 4
84909	C9orf3	chromosome 9 open reading frame 3
2315	MLANA	melan-A
51149	C5orf45	chromosome 5 open reading frame 45
84303	CHCHD6	coiled-coil-helix-coiled-coil-helix domain containing 6
132660	LIN54	lin-54 homolog (C. elegans)
378938	MALAT1	metastasis associated lung adenocarcinoma transcript 1 (non-protein coding)
84973	SNHG7	small nucleolar RNA host gene 7 (non-protein coding)
79083	MLPH	melanophilin
55118	CRTAC1	cartilage acidic protein 1
3769	KCNJ13	potassium inwardly-rectifying channel, subfamily J, member 13
51084	CRYL1	crystallin, lambda 1
84811	BUD13	BUD13 homolog (S. cerevisiae)
57095	PITHD1	PITH (C-terminal proteasome-interacting domain of thioredoxin-like) domain containing 1
123283	TARSL2	threonyl-tRNA synthetase-like 2
55722	CEP72	centrosomal protein 72kDa
10984	KCNQ1OT1	KCNQ1 opposite strand/antisense transcript 1 (non-protein coding)
80726	KIAA1683	KIAA1683
[truncated: 3 more columns]

## Sheet: UMM059_Cluster 2
Overlap Results
Collection(s):	C1, C2, C3, C4, C5, C6, C7, H
# overlaps shown:	50
# genesets in collections:	17810
# genes in comparison (n):	72
# genes in universe (N):	45956
Gene Set Name	# Genes in Gene Set (K)	Description	# Genes in Overlap (k)	k/K	p-value	FDR q-value
KEGG_RIBOSOME	88	Ribosome	36	0.4091	1.42e-81	2.53e-77
GO_ESTABLISHMENT_OF_PROTEIN_LOCALIZATION_TO_ENDOPLASMIC_RETICULUM	104	The directed movement of a protein to a specific location in the endoplasmic reticulum.	36	0.3462	2.53e-78	2.25e-74
GO_CYTOSOLIC_RIBOSOME	113	A ribosome located in the cytosol.	36	0.3186	9.3e-77	5.52e-73
REACTOME_PEPTIDE_CHAIN_ELONGATION	153	Genes involved in Peptide chain elongation	38	0.2484	1.72e-76	7.67e-73
GO_NUCLEAR_TRANSCRIBED_MRNA_CATABOLIC_PROCESS_NONSENSE_MEDIATED_DECAY	118	The nonsense-mediated decay pathway for nuclear-transcribed mRNAs degrades mRNAs in which an amino-acid codon has changed to a nonsense codon; this prevents the translation of such mRNAs into truncated, and potentially harmful, proteins.	36	0.3051	5.94e-76	2.12e-72
GO_MULTI_ORGANISM_METABOLIC_PROCESS	138	A metabolic process - chemical reactions and pathways, including anabolism and catabolism, by which living organisms transform chemical substances - which involves more than one organism.	37	0.2681	9.26e-76	2.75e-72
GO_PROTEIN_LOCALIZATION_TO_ENDOPLASMIC_RETICULUM	123	A process in which a protein is transported to, or maintained in, a location within the endoplasmic reticulum.	36	0.2927	3.46e-75	8.81e-72
GNF2_EIF3S6	121	Neighborhood of EIF3S6	35	0.2893	8.96e-73	1.99e-69
GO_RIBOSOMAL_SUBUNIT	163	Either of the two subunits of a ribosome: the ribosomal large subunit or the ribosomal small subunit.	37	0.227	1.05e-72	2.07e-69
GO_TRANSLATIONAL_INITIATION	146	The process preceding formation of the peptide bond between the first two amino acids of a protein. This includes the formation of a complex of the ribosome, mRNA, and an initiation complex that contains the first aminoacyl-tRNA.	36	0.2466	4.37e-72	7.78e-69
HSIAO_HOUSEKEEPING_GENES	389	Housekeeping genes identified as expressed across 19 normal tissues.	43	0.1105	6.53e-71	1.06e-67
GO_PROTEIN_TARGETING_TO_MEMBRANE	157	The process of directing proteins towards a membrane, usually using signals contained within the protein.	36	0.2293	8.48e-71	1.26e-67
GO_STRUCTURAL_CONSTITUENT_OF_RIBOSOME	212	The action of a molecule that contributes to the structural integrity of the ribosome.	38	0.1792	1.77e-70	2.43e-67
MORF_TPT1	102	Neighborhood of TPT1	33	0.3235	2.58e-70	3.28e-67
REACTOME_TRANSLATION	222	Genes involved in Translation	38	0.1712	1.2e-69	1.43e-66
REACTOME_INFLUENZA_VIRAL_RNA_TRANSCRIPTION_AND_REPLICATION	169	Genes involved in Influenza Viral RNA Transcription and Replication	36	0.213	1.66e-69	1.85e-66
GO_RIBOSOME	226	An intracellular organelle, about 200 A in diameter, consisting of RNA and protein. It is the site of protein biosynthesis resulting from translation of messenger RNA (mRNA). It consists of two subunits, one large and one small, each containing only protein and RNA. Both the ribosome and its subunits are characterized by their sedimentation coefficients, expressed in Svedberg units (symbol: S). H…	38	0.1681	2.51e-69	2.63e-66
REACTOME_3_UTR_MEDIATED_TRANSLATIONAL_REGULATION	176	Genes involved in 3' -UTR-mediated translational regulation	36	0.2045	8.48e-69	7.95e-66
REACTOME_NONSENSE_MEDIATED_DECAY_ENHANCED_BY_THE_EXON_JUNCTION_COMPLEX	176	Genes involved in Nonsense Mediated Decay Enhanced by the Exon Junction Complex	36	0.2045	8.48e-69	7.95e-66
REACTOME_SRP_DEPENDENT_COTRANSLATIONAL_PROTEIN_TARGETING_TO_MEMBRANE	179	Genes involved in SRP-dependent cotranslational protein targeting to membrane	36	0.2011	1.67e-68	1.48e-65
GCM_TPT1	70	Neighborhood of TPT1	30	0.4286	3.17e-68	2.69e-65
MODULE_83	320	Genes in the cancer module 83.	40	0.125	9.7e-68	7.85e-65
MORF_NPM1	162	Neighborhood of NPM1	35	0.216	1.06e-67	8.21e-65
REACTOME_INFLUENZA_LIFE_CYCLE	203	Genes involved in Influenza Life Cycle	36	0.1773	2.44e-66	1.81e-63
MORF_ACTG1	138	Neighborhood of ACTG1	33	0.2391	2.85e-65	2.03e-62
GO_CYTOSOLIC_PART	223	Any constituent part of cytosol, that part of the cytoplasm that does not contain membranous or particulate subcellular components.	36	0.1614	9.7e-65	6.64e-62
GO_RNA_CATABOLIC_PROCESS	227	The chemical reactions and pathways resulting in the breakdown of RNA, ribonucleic acid, one of the two main type of nucleic acid, consisting of a long, unbranched macromolecule formed from ribonucleotides joined in 3',5'-phosphodiester linkage.	36	0.1586	1.94e-64	1.28e-61
GO_RRNA_METABOLIC_PROCESS	255	The chemical reactions and pathways involving rRNA, ribosomal RNA, a structural constituent of ribosomes.	36	0.1412	1.75e-62	1.11e-59
GO_ESTABLISHMENT_OF_PROTEIN_LOCALIZATION_TO_MEMBRANE	264	The directed movement of a protein to a specific location in a membrane.	36	0.1364	6.66e-62	4.09e-59
GSE2405_0H_VS_9H_A_PHAGOCYTOPHILUM_STIM_NEUTROPHIL_DN	200	Genes down-regulated in polymorphonuclear leukocytes (9h): control versus infection by A. phagocytophilum.	34	0.17	9.3e-62	5.52e-59
GO_AMIDE_BIOSYNTHETIC_PROCESS	507	The chemical reactions and pathways resulting in the formation of an amide, any derivative of an oxoacid in which an acidic hydroxy group has been replaced by an amino or substituted amino group.	41	0.0809	1.77e-61	1.02e-58
GO_ESTABLISHMENT_OF_PROTEIN_LOCALIZATION_TO_ORGANELLE	361	The directed movement of a protein to a specific location on or in an organelle. Encompasses establishment of localization in the membrane or lumen of a membrane-bounded organelle.	38	0.1053	4.4e-61	2.37e-58
REACTOME_METABOLISM_OF_PROTEINS	518	Genes involved in Metabolism of proteins	41	0.0792	4.4e-61	2.37e-58
REACTOME_METABOLISM_OF_MRNA	284	Genes involved in Metabolism of mRNA	36	0.1268	1.09e-60	5.72e-58
GO_VIRAL_LIFE_CYCLE	290	A set of processes which all viruses follow to ensure survival; includes attachment and entry of the virus particle, decoding of genome information, translation of viral mRNA by host ribosomes, genome replication, and assembly and release of viral particles containing the genome.	36	0.1241	2.43e-60	1.23e-57
GSE2405_0H_VS_24H_A_PHAGOCYTOPHILUM_STIM_NEUTROPHIL_UP	200	Genes up-regulated in polymorphonuclear leukocytes (24h): control versus infection by A. phagocytophilum.	33	0.165	2.22e-59	1.1e-56
GO_RIBOSOME_BIOGENESIS	308	A cellular process that results in the biosynthesis of constituent macromolecules, assembly, and arrangement of constituent parts of ribosome subunits; includes transport to the sites of protein synthesis.	36	0.1169	2.4e-59	1.16e-56
GO_PEPTIDE_METABOLIC_PROCESS	571	The chemical reactions and pathways involving peptides, compounds of two or more amino acids where the alpha carboxyl group of one is bound to the alpha amino group of another.	41	0.0718	2.69e-59	1.26e-56
GO_PROTEIN_TARGETING	406	The process of targeting specific proteins to particular regions of the cell, typically membrane-bounded subcellular organelles. Usually requires an organelle specific protein sequence motif.	38	0.0936	4.65e-59	2.13e-56
REACTOME_METABOLISM_OF_RNA	330	Genes involved in Metabolism of RNA	36	0.1091	3.28e-58	1.46e-55
GO_STRUCTURAL_MOLECULE_ACTIVITY	732	The action of a molecule that contributes to the structural integrity of a complex or assembly within or outside a cell.	42	0.0574	1e-56	4.36e-54
GO_INTERSPECIES_INTERACTION_BETWEEN_ORGANISMS	662	Any process in which an organism has an effect on an organism of a different species.	41	0.0619	1.34e-56	5.67e-54
GO_PROTEIN_LOCALIZATION_TO_MEMBRANE	376	A process in which a protein is transported to, or maintained in, a specific location in a membrane.	36	0.0957	4.46e-56	1.85e-53
GO_NCRNA_PROCESSING	386	Any process that results in the conversion of one or more primary non-coding RNA (ncRNA) transcripts into one or more mature ncRNA molecules.	36	0.0933	1.19e-55	4.83e-53
GO_CELLULAR_AMIDE_METABOLIC_PROCESS	727	The chemical reactions and pathways involving an amide, any derivative of an oxoacid in which an acidic hydroxy group has been replaced by an amino or substituted amino group, as carried out by individual cells.	41	0.0564	6.69e-55	2.65e-52
GO_ORGANIC_CYCLIC_COMPOUND_CATABOLIC_PROCESS	427	The chemical reactions and pathways resulting in the breakdown of organic cyclic compound.	36	0.0843	5.17e-54	2e-51
GO_PROTEIN_LOCALIZATION_TO_ORGANELLE	556	A process in which a protein is transported to, or maintained in, a location within an organelle.	38	0.0683	1.06e-53	4e-51
GO_RIBONUCLEOPROTEIN_COMPLEX_BIOGENESIS	440	A cellular process that results in the biosynthesis of constituent macromolecules, assembly, and arrangement of constituent parts of a complex containing RNA and proteins. Includes the biosynthesis of the constituent RNA and protein molecules, and those macromolecular modifications that are involved in synthesis or assembly of the ribonucleoprotein complex.	36	0.0818	1.58e-53	5.86e-51
GO_CYTOSOLIC_LARGE_RIBOSOMAL_SUBUNIT	61	The large subunit of a ribosome located in the cytosol.	24	0.3934	3.61e-53	1.31e-50
GO_ORGANONITROGEN_COMPOUND_BIOSYNTHETIC_PROCESS	1024	The chemical reactions and pathways resulting in the formation of organonitrogen compound.	43	0.042	2.38e-52	8.46e-50
Gene/Gene Set Overlap Matrix
Entrez Gene Id	Gene Symbol	Gene Description	KEGG_RIBOSOME	GO_ESTABLISHMENT_OF_PROTEIN_LOCALIZATION_TO_ENDOPLASMIC_RETICULUM	GO_CYTOSOLIC_RIBOSOME	REACTOME_PEPTIDE_CHAIN_ELONGATION	GO_NUCLEAR_TRANSCRIBED_MRNA_CATABOLIC_PROCESS_NONSENSE_MEDIATED_DECAY	GO_MULTI_ORGANISM_METABOLIC_PROCESS	GO_PROTEIN_LOCALIZATION_TO_ENDOPLASMIC_RETICULUM	GNF2_EIF3S6	GO_RIBOSOMAL_SUBUNIT	GO_TRANSLATIONAL_INITIATION	HSIAO_HOUSEKEEPING_GENES	GO_PROTEIN_TARGETING_TO_MEMBRANE	GO_STRUCTURAL_CONSTITUENT_OF_RIBOSOME	MORF_TPT1	REACTOME_TRANSLATION	REACTOME_INFLUENZA_VIRAL_RNA_TRANSCRIPTION_AND_REPLICATION	GO_RIBOSOME	REACTOME_3_UTR_MEDIATED_TRANSLATIONAL_REGULATION	REACTOME_NONSENSE_MEDIATED_DECAY_ENHANCED_BY_THE_EXON_JUNCTION_COMPLEX	REACTOME_SRP_DEPENDENT_COTRANSLATIONAL_PROTEIN_TARGETING_TO_MEMBRANE	GCM_TPT1	MODULE_83	MORF_NPM1	REACTOME_INFLUENZA_LIFE_CYCLE	MORF_ACTG1	GO_CYTOSOLIC_PART	GO_RNA_CATABOLIC_PROCESS	GO_RRNA_METABOLIC_PROCESS	GO_ESTABLISHMENT_OF_PROTEIN_LOCALIZATION_TO_MEMBRANE	GSE2405_0H_VS_9H_A_PHAGOCYTOPHILUM_STIM_NEUTROPHIL_DN	GO_AMIDE_BIOSYNTHETIC_PROCESS	GO_ESTABLISHMENT_OF_PROTEIN_LOCALIZATION_TO_ORGANELLE	REACTOME_METABOLISM_OF_PROTEINS	REACTOME_METABOLISM_OF_MRNA	GO_VIRAL_LIFE_CYCLE	GSE2405_0H_VS_24H_A_PHAGOCYTOPHILUM_STIM_NEUTROPHIL_UP	GO_RIBOSOME_BIOGENESIS	GO_PEPTIDE_METABOLIC_PROCESS	GO_PROTEIN_TARGETING	REACTOME_METABOLISM_OF_RNA	GO_STRUCTURAL_MOLECULE_ACTIVITY	GO_INTERSPECIES_INTERACTION_BETWEEN_ORGANISMS	GO_PROTEIN_LOCALIZATION_TO_MEMBRANE	GO_NCRNA_PROCESSING	GO_CELLULAR_AMIDE_METABOLIC_PROCESS	GO_ORGANIC_CYCLIC_COMPOUND_CATABOLIC_PROCESS	GO_PROTEIN_LOCALIZATION_TO_ORGANELLE
6124	RPL4	ribosomal protein L4	KEGG_RIBOSOME	GO_ESTABLISHMENT_OF_PROTEIN_LOCALIZATION_TO_ENDOPLASMIC_RETICULUM	GO_CYTOSOLIC_RIBOSOME	REACTOME_PEPTIDE_CHAIN_ELONGATION	GO_NUCLEAR_TRANSCRIBED_MRNA_CATABOLIC_PROCESS_NONSENSE_MEDIATED_DECAY	GO_MULTI_ORGANISM_METABOLIC_PROCESS	GO_PROTEIN_LOCALIZATION_TO_ENDOPLASMIC_RETICULUM	GNF2_EIF3S6	GO_RIBOSOMAL_SUBUNIT	GO_TRANSLATIONAL_INITIATION	HSIAO_HOUSEKEEPING_GENES	GO_PROTEIN_TARGETING_TO_MEMBRANE	GO_STRUCTURAL_CONSTITUENT_OF_RIBOSOME	MORF_TPT1	REACTOME_TRANSLATION	REACTOME_INFLUENZA_VIRAL_RNA_TRANSCRIPTION_AND_REPLICATION	GO_RIBOSOME	REACTOME_3_UTR_MEDIATED_TRANSLATIONAL_REGULATION	REACTOME_NONSENSE_MEDIATED_DECAY_ENHANCED_BY_THE_EXON_JUNCTION_COMPLEX	REACTOME_SRP_DEPENDENT_COTRANSLATIONAL_PROTEIN_TARGETING_TO_MEMBRANE	GCM_TPT1	MODULE_83	MORF_NPM1	REACTOME_INFLUENZA_LIFE_CYCLE	MORF_ACTG1	GO_CYTOSOLIC_PART	GO_RNA_CATABOLIC_PROCESS	GO_RRNA_METABOLIC_PROCESS	GO_ESTABLISHMENT_OF_PROTEIN_LOCALIZATION_TO_MEMBRANE	GSE2405_0H_VS_9H_A_PHAGOCYTOPHILUM_STIM_NEUTROPHIL_DN	GO_AMIDE_BIOSYNTHETIC_PROCESS	GO_ESTABLISHMENT_OF_PROTEIN_LOCALIZATION_TO_ORGANELLE	REACTOME_METABOLISM_OF_PROTEINS	REACTOME_METABOLISM_OF_MRNA	GO_VIRAL_LIFE_CYCLE	GSE2405_0H_VS_24H_A_PHAGOCYTOPHILUM_STIM_NEUTROPHIL_UP	GO_RIBOSOME_BIOGENESIS	GO_PEPTIDE_METABOLIC_PROCESS	GO_PROTEIN_TARGETING	REACTOME_METABOLISM_OF_RNA	GO_STRUCTURAL_MOLECULE_ACTIVITY	GO_INTERSPECIES_INTERACTION_BETWEEN_ORGANISMS	GO_PROTEIN_LOCALIZATION_TO_MEMBRANE	GO_NCRNA_PROCESSING	GO_CELLULAR_AMIDE_METABOLIC_PROCESS	GO_ORGANIC_CYCLIC_COMPOUND_CATABOLIC_PROCESS	GO_PROTEIN_LOCALIZATION_TO_ORGANELLE
6158	RPL28	ribosomal protein L28	KEGG_RIBOSOME	GO_ESTABLISHMENT_OF_PROTEIN_LOCALIZATION_TO_ENDOPLASMIC_RETICULUM	GO_CYTOSOLIC_RIBOSOME	REACTOME_PEPTIDE_CHAIN_ELONGATION	GO_NUCLEAR_TRANSCRIBED_MRNA_CATABOLIC_PROCESS_NONSENSE_MEDIATED_DECAY	GO_MULTI_ORGANISM_METABOLIC_PROCESS	GO_PROTEIN_LOCALIZATION_TO_ENDOPLASMIC_RETICULUM	GNF2_EIF3S6	GO_RIBOSOMAL_SUBUNIT	GO_TRANSLATIONAL_INITIATION	HSIAO_HOUSEKEEPING_GENES	GO_PROTEIN_TARGETING_TO_MEMBRANE	GO_STRUCTURAL_CONSTITUENT_OF_RIBOSOME	MORF_TPT1	REACTOME_TRANSLATION	REACTOME_INFLUENZA_VIRAL_RNA_TRANSCRIPTION_AND_REPLICATION	GO_RIBOSOME	REACTOME_3_UTR_MEDIATED_TRANSLATIONAL_REGULATION	REACTOME_NONSENSE_MEDIATED_DECAY_ENHANCED_BY_THE_EXON_JUNCTION_COMPLEX	REACTOME_SRP_DEPENDENT_COTRANSLATIONAL_PROTEIN_TARGETING_TO_MEMBRANE	GCM_TPT1	MODULE_83	MORF_NPM1	REACTOME_INFLUENZA_LIFE_CYCLE	MORF_ACTG1	GO_CYTOSOLIC_PART	GO_RNA_CATABOLIC_PROCESS	GO_RRNA_METABOLIC_PROCESS	GO_ESTABLISHMENT_OF_PROTEIN_LOCALIZATION_TO_MEMBRANE	GSE2405_0H_VS_9H_A_PHAGOCYTOPHILUM_STIM_NEUTROPHIL_DN	GO_AMIDE_BIOSYNTHETIC_PROCESS	GO_ESTABLISHMENT_OF_PROTEIN_LOCALIZATION_TO_ORGANELLE	REACTOME_METABOLISM_OF_PROTEINS	REACTOME_METABOLISM_OF_MRNA	GO_VIRAL_LIFE_CYCLE	GSE2405_0H_VS_24H_A_PHAGOCYTOPHILUM_STIM_NEUTROPHIL_UP	GO_RIBOSOME_BIOGENESIS	GO_PEPTIDE_METABOLIC_PROCESS	GO_PROTEIN_TARGETING	REACTOME_METABOLISM_OF_RNA	GO_STRUCTURAL_MOLECULE_ACTIVITY	GO_INTERSPECIES_INTERACTION_BETWEEN_ORGANISMS	GO_PROTEIN_LOCALIZATION_TO_MEMBRANE	GO_NCRNA_PROCESSING	GO_CELLULAR_AMIDE_METABOLIC_PROCESS	GO_ORGANIC_CYCLIC_COMPOUND_CATABOLIC_PROCESS	GO_PROTEIN_LOCALIZATION_TO_ORGANELLE
6157	RPL27A	ribosomal protein L27a	KEGG_RIBOSOME	GO_ESTABLISHMENT_OF_PROTEIN_LOCALIZATION_TO_ENDOPLASMIC_RETICULUM	GO_CYTOSOLIC_RIBOSOME	REACTOME_PEPTIDE_CHAIN_ELONGATION	GO_NUCLEAR_TRANSCRIBED_MRNA_CATABOLIC_PROCESS_NONSENSE_MEDIATED_DECAY	GO_MULTI_ORGANISM_METABOLIC_PROCESS	GO_PROTEIN_LOCALIZATION_TO_ENDOPLASMIC_RETICULUM	GNF2_EIF3S6	GO_RIBOSOMAL_SUBUNIT	GO_TRANSLATIONAL_INITIATION	HSIAO_HOUSEKEEPING_GENES	GO_PROTEIN_TARGETING_TO_MEMBRANE	GO_STRUCTURAL_CONSTITUENT_OF_RIBOSOME	MORF_TPT1	REACTOME_TRANSLATION	REACTOME_INFLUENZA_VIRAL_RNA_TRANSCRIPTION_AND_REPLICATION	GO_RIBOSOME	REACTOME_3_UTR_MEDIATED_TRANSLATIONAL_REGULATION	REACTOME_NONSENSE_MEDIATED_DECAY_ENHANCED_BY_THE_EXON_JUNCTION_COMPLEX	REACTOME_SRP_DEPENDENT_COTRANSLATIONAL_PROTEIN_TARGETING_TO_MEMBRANE	GCM_TPT1	MODULE_83	MORF_NPM1	REACTOME_INFLUENZA_LIFE_CYCLE	MORF_ACTG1	GO_CYTOSOLIC_PART	GO_RNA_CATABOLIC_PROCESS	GO_RRNA_METABOLIC_PROCESS	GO_ESTABLISHMENT_OF_PROTEIN_LOCALIZATION_TO_MEMBRANE	GSE2405_0H_VS_9H_A_PHAGOCYTOPHILUM_STIM_NEUTROPHIL_DN	GO_AMIDE_BIOSYNTHETIC_PROCESS	GO_ESTABLISHMENT_OF_PROTEIN_LOCALIZATION_TO_ORGANELLE	REACTOME_METABOLISM_OF_PROTEINS	REACTOME_METABOLISM_OF_MRNA	GO_VIRAL_LIFE_CYCLE	GSE2405_0H_VS_24H_A_PHAGOCYTOPHILUM_STIM_NEUTROPHIL_UP	GO_RIBOSOME_BIOGENESIS	GO_PEPTIDE_METABOLIC_PROCESS	GO_PROTEIN_TARGETING	REACTOME_METABOLISM_OF_RNA	GO_STRUCTURAL_MOLECULE_ACTIVITY	GO_INTERSPECIES_INTERACTION_BETWEEN_ORGANISMS	GO_PROTEIN_LOCALIZATION_TO_MEMBRANE	GO_NCRNA_PROCESSING	GO_CELLULAR_AMIDE_METABOLIC_PROCESS	GO_ORGANIC_CYCLIC_COMPOUND_CATABOLIC_PROCESS	GO_PROTEIN_LOCALIZATION_TO_ORGANELLE
9349	RPL23	ribosomal protein L23	KEGG_RIBOSOME	GO_ESTABLISHMENT_OF_PROTEIN_LOCALIZATION_TO_ENDOPLASMIC_RETICULUM	GO_CYTOSOLIC_RIBOSOME	REACTOME_PEPTIDE_CHAIN_ELONGATION	GO_NUCLEAR_TRANSCRIBED_MRNA_CATABOLIC_PROCESS_NONSENSE_MEDIATED_DECAY	GO_MULTI_ORGANISM_METABOLIC_PROCESS	GO_PROTEIN_LOCALIZATION_TO_ENDOPLASMIC_RETICULUM	GNF2_EIF3S6	GO_RIBOSOMAL_SUBUNIT	GO_TRANSLATIONAL_INITIATION	HSIAO_HOUSEKEEPING_GENES	GO_PROTEIN_TARGETING_TO_MEMBRANE	GO_STRUCTURAL_CONSTITUENT_OF_RIBOSOME	MORF_TPT1	REACTOME_TRANSLATION	REACTOME_INFLUENZA_VIRAL_RNA_TRANSCRIPTION_AND_REPLICATION	GO_RIBOSOME	REACTOME_3_UTR_MEDIATED_TRANSLATIONAL_REGULATION	REACTOME_NONSENSE_MEDIATED_DECAY_ENHANCED_BY_THE_EXON_JUNCTION_COMPLEX	REACTOME_SRP_DEPENDENT_COTRANSLATIONAL_PROTEIN_TARGETING_TO_MEMBRANE	GCM_TPT1	MODULE_83	MORF_NPM1	REACTOME_INFLUENZA_LIFE_CYCLE	MORF_ACTG1	GO_CYTOSOLIC_PART	GO_RNA_CATABOLIC_PROCESS	GO_RRNA_METABOLIC_PROCESS	GO_ESTABLISHMENT_OF_PROTEIN_LOCALIZATION_TO_MEMBRANE	GSE2405_0H_VS_9H_A_PHAGOCYTOPHILUM_STIM_NEUTROPHIL_DN	GO_AMIDE_BIOSYNTHETIC_PROCESS	GO_ESTABLISHMENT_OF_PROTEIN_LOCALIZATION_TO_ORGANELLE	REACTOME_METABOLISM_OF_PROTEINS	REACTOME_METABOLISM_OF_MRNA	GO_VIRAL_LIFE_CYCLE	GSE2405_0H_VS_24H_A_PHAGOCYTOPHILUM_STIM_NEUTROPHIL_UP	GO_RIBOSOME_BIOGENESIS	GO_PEPTIDE_METABOLIC_PROCESS	GO_PROTEIN_TARGETING	REACTOME_METABOLISM_OF_RNA	GO_STRUCTURAL_MOLECULE_ACTIVITY	GO_INTERSPECIES_INTERACTION_BETWEEN_ORGANISMS	GO_PROTEIN_LOCALIZATION_TO_MEMBRANE	GO_NCRNA_PROCESSING	GO_CELLULAR_AMIDE_METABOLIC_PROCESS	GO_ORGANIC_CYCLIC_COMPOUND_CATABOLIC_PROCESS	GO_PROTEIN_LOCALIZATION_TO_ORGANELLE
6141	RPL18	ribosomal protein L18	KEGG_RIBOSOME	GO_ESTABLISHMENT_OF_PROTEIN_LOCALIZATION_TO_ENDOPLASMIC_RETICULUM	GO_CYTOSOLIC_RIBOSOME	REACTOME_PEPTIDE_CHAIN_ELONGATION	GO_NUCLEAR_TRANSCRIBED_MRNA_CATABOLIC_PROCESS_NONSENSE_MEDIATED_DECAY	GO_MULTI_ORGANISM_METABOLIC_PROCESS	GO_PROTEIN_LOCALIZATION_TO_ENDOPLASMIC_RETICULUM	GNF2_EIF3S6	GO_RIBOSOMAL_SUBUNIT	GO_TRANSLATIONAL_INITIATION	HSIAO_HOUSEKEEPING_GENES	GO_PROTEIN_TARGETING_TO_MEMBRANE	GO_STRUCTURAL_CONSTITUENT_OF_RIBOSOME	MORF_TPT1	REACTOME_TRANSLATION	REACTOME_INFLUENZA_VIRAL_RNA_TRANSCRIPTION_AND_REPLICATION	GO_RIBOSOME	REACTOME_3_UTR_MEDIATED_TRANSLATIONAL_REGULATION	REACTOME_NONSENSE_MEDIATED_DECAY_ENHANCED_BY_THE_EXON_JUNCTION_COMPLEX	REACTOME_SRP_DEPENDENT_COTRANSLATIONAL_PROTEIN_TARGETING_TO_MEMBRANE	GCM_TPT1	MODULE_83	MORF_NPM1	REACTOME_INFLUENZA_LIFE_CYCLE	MORF_ACTG1	GO_CYTOSOLIC_PART	GO_RNA_CATABOLIC_PROCESS	GO_RRNA_METABOLIC_PROCESS	GO_ESTABLISHMENT_OF_PROTEIN_LOCALIZATION_TO_MEMBRANE	GSE2405_0H_VS_9H_A_PHAGOCYTOPHILUM_STIM_NEUTROPHIL_DN	GO_AMIDE_BIOSYNTHETIC_PROCESS	GO_ESTABLISHMENT_OF_PROTEIN_LOCALIZATION_TO_ORGANELLE	REACTOME_METABOLISM_OF_PROTEINS	REACTOME_METABOLISM_OF_MRNA	GO_VIRAL_LIFE_CYCLE	GSE2405_0H_VS_24H_A_PHAGOCYTOPHILUM_STIM_NEUTROPHIL_UP	GO_RIBOSOME_BIOGENESIS	GO_PEPTIDE_METABOLIC_PROCESS	GO_PROTEIN_TARGETING	REACTOME_METABOLISM_OF_RNA	GO_STRUCTURAL_MOLECULE_ACTIVITY	GO_INTERSPECIES_INTERACTION_BETWEEN_ORGANISMS	GO_PROTEIN_LOCALIZATION_TO_MEMBRANE	GO_NCRNA_PROCESSING	GO_CELLULAR_AMIDE_METABOLIC_PROCESS	GO_ORGANIC_CYCLIC_COMPOUND_CATABOLIC_PROCESS	GO_PROTEIN_LOCALIZATION_TO_ORGANELLE
6155	RPL27	ribosomal protein L27	KEGG_RIBOSOME	GO_ESTABLISHMENT_OF_PROTEIN_LOCALIZATION_TO_ENDOPLASMIC_RETICULUM	GO_CYTOSOLIC_RIBOSOME	REACTOME_PEPTIDE_CHAIN_ELONGATION	GO_NUCLEAR_TRANSCRIBED_MRNA_CATABOLIC_PROCESS_NONSENSE_MEDIATED_DECAY	GO_MULTI_ORGANISM_METABOLIC_PROCESS	GO_PROTEIN_LOCALIZATION_TO_ENDOPLASMIC_RETICULUM	GNF2_EIF3S6	GO_RIBOSOMAL_SUBUNIT	GO_TRANSLATIONAL_INITIATION	HSIAO_HOUSEKEEPING_GENES	GO_PROTEIN_TARGETING_TO_MEMBRANE	GO_STRUCTURAL_CONSTITUENT_OF_RIBOSOME	MORF_TPT1	REACTOME_TRANSLATION	REACTOME_INFLUENZA_VIRAL_RNA_TRANSCRIPTION_AND_REPLICATION	GO_RIBOSOME	REACTOME_3_UTR_MEDIATED_TRANSLATIONAL_REGULATION	REACTOME_NONSENSE_MEDIATED_DECAY_ENHANCED_BY_THE_EXON_JUNCTION_COMPLEX	REACTOME_SRP_DEPENDENT_COTRANSLATIONAL_PROTEIN_TARGETING_TO_MEMBRANE	GCM_TPT1	MODULE_83	MORF_NPM1	REACTOME_INFLUENZA_LIFE_CYCLE	MORF_ACTG1	GO_CYTOSOLIC_PART	GO_RNA_CATABOLIC_PROCESS	GO_RRNA_METABOLIC_PROCESS	GO_ESTABLISHMENT_OF_PROTEIN_LOCALIZATION_TO_MEMBRANE	GSE2405_0H_VS_9H_A_PHAGOCYTOPHILUM_STIM_NEUTROPHIL_DN	GO_AMIDE_BIOSYNTHETIC_PROCESS	GO_ESTABLISHMENT_OF_PROTEIN_LOCALIZATION_TO_ORGANELLE	REACTOME_METABOLISM_OF_PROTEINS	REACTOME_METABOLISM_OF_MRNA	GO_VIRAL_LIFE_CYCLE	GSE2405_0H_VS_24H_A_PHAGOCYTOPHILUM_STIM_NEUTROPHIL_UP	GO_RIBOSOME_BIOGENESIS	GO_PEPTIDE_METABOLIC_PROCESS	GO_PROTEIN_TARGETING	REACTOME_METABOLISM_OF_RNA	GO_STRUCTURAL_MOLECULE_ACTIVITY	GO_INTERSPECIES_INTERACTION_BETWEEN_ORGANISMS	GO_PROTEIN_LOCALIZATION_TO_MEMBRANE	GO_NCRNA_PROCESSING	GO_CELLULAR_AMIDE_METABOLIC_PROCESS	GO_ORGANIC_CYCLIC_COMPOUND_CATABOLIC_PROCESS	GO_PROTEIN_LOCALIZATION_TO_ORGANELLE
6160	RPL31	ribosomal protein L31	KEGG_RIBOSOME	GO_ESTABLISHMENT_OF_PROTEIN_LOCALIZATION_TO_ENDOPLASMIC_RETICULUM	GO_CYTOSOLIC_RIBOSOME	REACTOME_PEPTIDE_CHAIN_ELONGATION	GO_NUCLEAR_TRANSCRIBED_MRNA_CATABOLIC_PROCESS_NONSENSE_MEDIATED_DECAY	GO_MULTI_ORGANISM_METABOLIC_PROCESS	GO_PROTEIN_LOCALIZATION_TO_ENDOPLASMIC_RETICULUM	GNF2_EIF3S6	GO_RIBOSOMAL_SUBUNIT	GO_TRANSLATIONAL_INITIATION	HSIAO_HOUSEKEEPING_GENES	GO_PROTEIN_TARGETING_TO_MEMBRANE	GO_STRUCTURAL_CONSTITUENT_OF_RIBOSOME	MORF_TPT1	REACTOME_TRANSLATION	REACTOME_INFLUENZA_VIRAL_RNA_TRANSCRIPTION_AND_REPLICATION	GO_RIBOSOME	REACTOME_3_UTR_MEDIATED_TRANSLATIONAL_REGULATION	REACTOME_NONSENSE_MEDIATED_DECAY_ENHANCED_BY_THE_EXON_JUNCTION_COMPLEX	REACTOME_SRP_DEPENDENT_COTRANSLATIONAL_PROTEIN_TARGETING_TO_MEMBRANE	GCM_TPT1	MODULE_83	MORF_NPM1	REACTOME_INFLUENZA_LIFE_CYCLE	MORF_ACTG1	GO_CYTOSOLIC_PART	GO_RNA_CATABOLIC_PROCESS	GO_RRNA_METABOLIC_PROCESS	GO_ESTABLISHMENT_OF_PROTEIN_LOCALIZATION_TO_MEMBRANE	GSE2405_0H_VS_9H_A_PHAGOCYTOPHILUM_STIM_NEUTROPHIL_DN	GO_AMIDE_BIOSYNTHETIC_PROCESS	GO_ESTABLISHMENT_OF_PROTEIN_LOCALIZATION_TO_ORGANELLE	REACTOME_METABOLISM_OF_PROTEINS	REACTOME_METABOLISM_OF_MRNA	GO_VIRAL_LIFE_CYCLE	GSE2405_0H_VS_24H_A_PHAGOCYTOPHILUM_STIM_NEUTROPHIL_UP	GO_RIBOSOME_BIOGENESIS	GO_PEPTIDE_METABOLIC_PROCESS	GO_PROTEIN_TARGETING	REACTOME_METABOLISM_OF_RNA	GO_STRUCTURAL_MOLECULE_ACTIVITY	GO_INTERSPECIES_INTERACTION_BETWEEN_ORGANISMS	GO_PROTEIN_LOCALIZATION_TO_MEMBRANE	GO_NCRNA_PROCESSING	GO_CELLULAR_AMIDE_METABOLIC_PROCESS	GO_ORGANIC_CYCLIC_COMPOUND_CATABOLIC_PROCESS	GO_PROTEIN_LOCALIZATION_TO_ORGANELLE
6122	RPL3	ribosomal protein L3	KEGG_RIBOSOME	GO_ESTABLISHMENT_OF_PROTEIN_LOCALIZATION_TO_ENDOPLASMIC_RETICULUM	GO_CYTOSOLIC_RIBOSOME	REACTOME_PEPTIDE_CHAIN_ELONGATION	GO_NUCLEAR_TRANSCRIBED_MRNA_CATABOLIC_PROCESS_NONSENSE_MEDIATED_DECAY	GO_MULTI_ORGANISM_METABOLIC_PROCESS	GO_PROTEIN_LOCALIZATION_TO_ENDOPLASMIC_RETICULUM	GNF2_EIF3S6	GO_RIBOSOMAL_SUBUNIT	GO_TRANSLATIONAL_INITIATION	HSIAO_HOUSEKEEPING_GENES	GO_PROTEIN_TARGETING_TO_MEMBRANE	GO_STRUCTURAL_CONSTITUENT_OF_RIBOSOME	MORF_TPT1	REACTOME_TRANSLATION	REACTOME_INFLUENZA_VIRAL_RNA_TRANSCRIPTION_AND_REPLICATION	GO_RIBOSOME	REACTOME_3_UTR_MEDIATED_TRANSLATIONAL_REGULATION	REACTOME_NONSENSE_MEDIATED_DECAY_ENHANCED_BY_THE_EXON_JUNCTION_COMPLEX	REACTOME_SRP_DEPENDENT_COTRANSLATIONAL_PROTEIN_TARGETING_TO_MEMBRANE	GCM_TPT1	MODULE_83	MORF_NPM1	REACTOME_INFLUENZA_LIFE_CYCLE	MORF_ACTG1	GO_CYTOSOLIC_PART	GO_RNA_CATABOLIC_PROCESS	GO_RRNA_METABOLIC_PROCESS	GO_ESTABLISHMENT_OF_PROTEIN_LOCALIZATION_TO_MEMBRANE	GSE2405_0H_VS_9H_A_PHAGOCYTOPHILUM_STIM_NEUTROPHIL_DN	GO_AMIDE_BIOSYNTHETIC_PROCESS	GO_ESTABLISHMENT_OF_PROTEIN_LOCALIZATION_TO_ORGANELLE	REACTOME_METABOLISM_OF_PROTEINS	REACTOME_METABOLISM_OF_MRNA	GO_VIRAL_LIFE_CYCLE	GSE2405_0H_VS_24H_A_PHAGOCYTOPHILUM_STIM_NEUTROPHIL_UP	GO_RIBOSOME_BIOGENESIS	GO_PEPTIDE_METABOLIC_PROCESS	GO_PROTEIN_TARGETING	REACTOME_METABOLISM_OF_RNA	GO_STRUCTURAL_MOLECULE_ACTIVITY	GO_INTERSPECIES_INTERACTION_BETWEEN_ORGANISMS	GO_PROTEIN_LOCALIZATION_TO_MEMBRANE	GO_NCRNA_PROCESSING	GO_CELLULAR_AMIDE_METABOLIC_PROCESS	GO_ORGANIC_CYCLIC_COMPOUND_CATABOLIC_PROCESS	GO_PROTEIN_LOCALIZATION_TO_ORGANELLE
6228	RPS23	ribosomal protein S23	KEGG_RIBOSOME	GO_ESTABLISHMENT_OF_PROTEIN_LOCALIZATION_TO_ENDOPLASMIC_RETICULUM	GO_CYTOSOLIC_RIBOSOME	REACTOME_PEPTIDE_CHAIN_ELONGATION	GO_NUCLEAR_TRANSCRIBED_MRNA_CATABOLIC_PROCESS_NONSENSE_MEDIATED_DECAY	GO_MULTI_ORGANISM_METABOLIC_PROCESS	GO_PROTEIN_LOCALIZATION_TO_ENDOPLASMIC_RETICULUM	GNF2_EIF3S6	GO_RIBOSOMAL_SUBUNIT	GO_TRANSLATIONAL_INITIATION	HSIAO_HOUSEKEEPING_GENES	GO_PROTEIN_TARGETING_TO_MEMBRANE	GO_STRUCTURAL_CONSTITUENT_OF_RIBOSOME	MORF_TPT1	REACTOME_TRANSLATION	REACTOME_INFLUENZA_VIRAL_RNA_TRANSCRIPTION_AND_REPLICATION	GO_RIBOSOME	REACTOME_3_UTR_MEDIATED_TRANSLATIONAL_REGULATION	REACTOME_NONSENSE_MEDIATED_DECAY_ENHANCED_BY_THE_EXON_JUNCTION_COMPLEX	REACTOME_SRP_DEPENDENT_COTRANSLATIONAL_PROTEIN_TARGETING_TO_MEMBRANE	GCM_TPT1	MODULE_83	MORF_NPM1	REACTOME_INFLUENZA_LIFE_CYCLE	MORF_ACTG1	GO_CYTOSOLIC_PART	GO_RNA_CATABOLIC_PROCESS	GO_RRNA_METABOLIC_PROCESS	GO_ESTABLISHMENT_OF_PROTEIN_LOCALIZATION_TO_MEMBRANE	GSE2405_0H_VS_9H_A_PHAGOCYTOPHILUM_STIM_NEUTROPHIL_DN	GO_AMIDE_BIOSYNTHETIC_PROCESS	GO_ESTABLISHMENT_OF_PROTEIN_LOCALIZATION_TO_ORGANELLE	REACTOME_METABOLISM_OF_PROTEINS	REACTOME_METABOLISM_OF_MRNA	GO_VIRAL_LIFE_CYCLE	GSE2405_0H_VS_24H_A_PHAGOCYTOPHILUM_STIM_NEUTROPHIL_UP	GO_RIBOSOME_BIOGENESIS	GO_PEPTIDE_METABOLIC_PROCESS	GO_PROTEIN_TARGETING	REACTOME_METABOLISM_OF_RNA	GO_STRUCTURAL_MOLECULE_ACTIVITY	GO_INTERSPECIES_INTERACTION_BETWEEN_ORGANISMS	GO_PROTEIN_LOCALIZATION_TO_MEMBRANE	GO_NCRNA_PROCESSING	GO_CELLULAR_AMIDE_METABOLIC_PROCESS	GO_ORGANIC_CYCLIC_COMPOUND_CATABOLIC_PROCESS	GO_PROTEIN_LOCALIZATION_TO_ORGANELLE
6188	RPS3	ribosomal protein S3	KEGG_RIBOSOME	GO_ESTABLISHMENT_OF_PROTEIN_LOCALIZATION_TO_ENDOPLASMIC_RETICULUM	GO_CYTOSOLIC_RIBOSOME	REACTOME_PEPTIDE_CHAIN_ELONGATION	GO_NUCLEAR_TRANSCRIBED_MRNA_CATABOLIC_PROCESS_NONSENSE_MEDIATED_DECAY	GO_MULTI_ORGANISM_METABOLIC_PROCESS	GO_PROTEIN_LOCALIZATION_TO_ENDOPLASMIC_RETICULUM	GNF2_EIF3S6	GO_RIBOSOMAL_SUBUNIT	GO_TRANSLATIONAL_INITIATION	HSIAO_HOUSEKEEPING_GENES	GO_PROTEIN_TARGETING_TO_MEMBRANE	GO_STRUCTURAL_CONSTITUENT_OF_RIBOSOME	MORF_TPT1	REACTOME_TRANSLATION	REACTOME_INFLUENZA_VIRAL_RNA_TRANSCRIPTION_AND_REPLICATION	GO_RIBOSOME	REACTOME_3_UTR_MEDIATED_TRANSLATIONAL_REGULATION	REACTOME_NONSENSE_MEDIATED_DECAY_ENHANCED_BY_THE_EXON_JUNCTION_COMPLEX	REACTOME_SRP_DEPENDENT_COTRANSLATIONAL_PROTEIN_TARGETING_TO_MEMBRANE	GCM_TPT1	MODULE_83	MORF_NPM1	REACTOME_INFLUENZA_LIFE_CYCLE	MORF_ACTG1	GO_CYTOSOLIC_PART	GO_RNA_CATABOLIC_PROCESS	GO_RRNA_METABOLIC_PROCESS	GO_ESTABLISHMENT_OF_PROTEIN_LOCALIZATION_TO_MEMBRANE	GSE2405_0H_VS_9H_A_PHAGOCYTOPHILUM_STIM_NEUTROPHIL_DN	GO_AMIDE_BIOSYNTHETIC_PROCESS	GO_ESTABLISHMENT_OF_PROTEIN_LOCALIZATION_TO_ORGANELLE	REACTOME_METABOLISM_OF_PROTEINS	REACTOME_METABOLISM_OF_MRNA	GO_VIRAL_LIFE_CYCLE	GSE2405_0H_VS_24H_A_PHAGOCYTOPHILUM_STIM_NEUTROPHIL_UP	GO_RIBOSOME_BIOGENESIS	GO_PEPTIDE_METABOLIC_PROCESS	GO_PROTEIN_TARGETING	REACTOME_METABOLISM_OF_RNA	GO_STRUCTURAL_MOLECULE_ACTIVITY	GO_INTERSPECIES_INTERACTION_BETWEEN_ORGANISMS	GO_PROTEIN_LOCALIZATION_TO_MEMBRANE	GO_NCRNA_PROCESSING	GO_CELLULAR_AMIDE_METABOLIC_PROCESS	GO_ORGANIC_CYCLIC_COMPOUND_CATABOLIC_PROCESS	GO_PROTEIN_LOCALIZATION_TO_ORGANELLE
6223	RPS19	ribosomal protein S19	KEGG_RIBOSOME	GO_ESTABLISHMENT_OF_PROTEIN_LOCALIZATION_TO_ENDOPLASMIC_RETICULUM	GO_CYTOSOLIC_RIBOSOME	REACTOME_PEPTIDE_CHAIN_ELONGATION	GO_NUCLEAR_TRANSCRIBED_MRNA_CATABOLIC_PROCESS_NONSENSE_MEDIATED_DECAY	GO_MULTI_ORGANISM_METABOLIC_PROCESS	GO_PROTEIN_LOCALIZATION_TO_ENDOPLASMIC_RETICULUM	GNF2_EIF3S6	GO_RIBOSOMAL_SUBUNIT	GO_TRANSLATIONAL_INITIATION	HSIAO_HOUSEKEEPING_GENES	GO_PROTEIN_TARGETING_TO_MEMBRANE	GO_STRUCTURAL_CONSTITUENT_OF_RIBOSOME	MORF_TPT1	REACTOME_TRANSLATION	REACTOME_INFLUENZA_VIRAL_RNA_TRANSCRIPTION_AND_REPLICATION	GO_RIBOSOME	REACTOME_3_UTR_MEDIATED_TRANSLATIONAL_REGULATION	REACTOME_NONSENSE_MEDIATED_DECAY_ENHANCED_BY_THE_EXON_JUNCTION_COMPLEX	REACTOME_SRP_DEPENDENT_COTRANSLATIONAL_PROTEIN_TARGETING_TO_MEMBRANE	GCM_TPT1	MODULE_83	MORF_NPM1	REACTOME_INFLUENZA_LIFE_CYCLE	MORF_ACTG1	GO_CYTOSOLIC_PART	GO_RNA_CATABOLIC_PROCESS	GO_RRNA_METABOLIC_PROCESS	GO_ESTABLISHMENT_OF_PROTEIN_LOCALIZATION_TO_MEMBRANE	GSE2405_0H_VS_9H_A_PHAGOCYTOPHILUM_STIM_NEUTROPHIL_DN	GO_AMIDE_BIOSYNTHETIC_PROCESS	GO_ESTABLISHMENT_OF_PROTEIN_LOCALIZATION_TO_ORGANELLE	REACTOME_METABOLISM_OF_PROTEINS	REACTOME_METABOLISM_OF_MRNA	GO_VIRAL_LIFE_CYCLE	GSE2405_0H_VS_24H_A_PHAGOCYTOPHILUM_STIM_NEUTROPHIL_UP	GO_RIBOSOME_BIOGENESIS	GO_PEPTIDE_METABOLIC_PROCESS	GO_PROTEIN_TARGETING	REACTOME_METABOLISM_OF_RNA	GO_STRUCTURAL_MOLECULE_ACTIVITY	GO_INTERSPECIES_INTERACTION_BETWEEN_ORGANISMS	GO_PROTEIN_LOCALIZATION_TO_MEMBRANE	GO_NCRNA_PROCESSING	GO_CELLULAR_AMIDE_METABOLIC_PROCESS	GO_ORGANIC_CYCLIC_COMPOUND_CATABOLIC_PROCESS	GO_PROTEIN_LOCALIZATION_TO_ORGANELLE
6203	RPS9	ribosomal protein S9	KEGG_RIBOSOME	GO_ESTABLISHMENT_OF_PROTEIN_LOCALIZATION_TO_ENDOPLASMIC_RETICULUM	GO_CYTOSOLIC_RIBOSOME	REACTOME_PEPTIDE_CHAIN_ELONGATION	GO_NUCLEAR_TRANSCRIBED_MRNA_CATABOLIC_PROCESS_NONSENSE_MEDIATED_DECAY	GO_MULTI_ORGANISM_METABOLIC_PROCESS	GO_PROTEIN_LOCALIZATION_TO_ENDOPLASMIC_RETICULUM	GNF2_EIF3S6	GO_RIBOSOMAL_SUBUNIT	GO_TRANSLATIONAL_INITIATION	HSIAO_HOUSEKEEPING_GENES	GO_PROTEIN_TARGETING_TO_MEMBRANE	GO_STRUCTURAL_CONSTITUENT_OF_RIBOSOME	MORF_TPT1	REACTOME_TRANSLATION	REACTOME_INFLUENZA_VIRAL_RNA_TRANSCRIPTION_AND_REPLICATION	GO_RIBOSOME	REACTOME_3_UTR_MEDIATED_TRANSLATIONAL_REGULATION	REACTOME_NONSENSE_MEDIATED_DECAY_ENHANCED_BY_THE_EXON_JUNCTION_COMPLEX	REACTOME_SRP_DEPENDENT_COTRANSLATIONAL_PROTEIN_TARGETING_TO_MEMBRANE	GCM_TPT1	MODULE_83	MORF_NPM1	REACTOME_INFLUENZA_LIFE_CYCLE	MORF_ACTG1	GO_CYTOSOLIC_PART	GO_RNA_CATABOLIC_PROCESS	GO_RRNA_METABOLIC_PROCESS	GO_ESTABLISHMENT_OF_PROTEIN_LOCALIZATION_TO_MEMBRANE	GSE2405_0H_VS_9H_A_PHAGOCYTOPHILUM_STIM_NEUTROPHIL_DN	GO_AMIDE_BIOSYNTHETIC_PROCESS	GO_ESTABLISHMENT_OF_PROTEIN_LOCALIZATION_TO_ORGANELLE	REACTOME_METABOLISM_OF_PROTEINS	REACTOME_METABOLISM_OF_MRNA	GO_VIRAL_LIFE_CYCLE	GSE2405_0H_VS_24H_A_PHAGOCYTOPHILUM_STIM_NEUTROPHIL_UP	GO_RIBOSOME_BIOGENESIS	GO_PEPTIDE_METABOLIC_PROCESS	GO_PROTEIN_TARGETING	REACTOME_METABOLISM_OF_RNA	GO_STRUCTURAL_MOLECULE_ACTIVITY	GO_INTERSPECIES_INTERACTION_BETWEEN_ORGANISMS	GO_PROTEIN_LOCALIZATION_TO_MEMBRANE	GO_NCRNA_PROCESSING	GO_CELLULAR_AMIDE_METABOLIC_PROCESS	GO_ORGANIC_CYCLIC_COMPOUND_CATABOLIC_PROCESS	GO_PROTEIN_LOCALIZATION_TO_ORGANELLE
6202	RPS8	ribosomal protein S8	KEGG_RIBOSOME	GO_ESTABLISHMENT_OF_PROTEIN_LOCALIZATION_TO_ENDOPLASMIC_RETICULUM	GO_CYTOSOLIC_RIBOSOME	REACTOME_PEPTIDE_CHAIN_ELONGATION	GO_NUCLEAR_TRANSCRIBED_MRNA_CATABOLIC_PROCESS_NONSENSE_MEDIATED_DECAY	GO_MULTI_ORGANISM_METABOLIC_PROCESS	GO_PROTEIN_LOCALIZATION_TO_ENDOPLASMIC_RETICULUM	GNF2_EIF3S6	GO_RIBOSOMAL_SUBUNIT	GO_TRANSLATIONAL_INITIATION	HSIAO_HOUSEKEEPING_GENES	GO_PROTEIN_TARGETING_TO_MEMBRANE	GO_STRUCTURAL_CONSTITUENT_OF_RIBOSOME	MORF_TPT1	REACTOME_TRANSLATION	REACTOME_INFLUENZA_VIRAL_RNA_TRANSCRIPTION_AND_REPLICATION	GO_RIBOSOME	REACTOME_3_UTR_MEDIATED_TRANSLATIONAL_REGULATION	REACTOME_NONSENSE_MEDIATED_DECAY_ENHANCED_BY_THE_EXON_JUNCTION_COMPLEX	REACTOME_SRP_DEPENDENT_COTRANSLATIONAL_PROTEIN_TARGETING_TO_MEMBRANE	GCM_TPT1	MODULE_83	MORF_NPM1	REACTOME_INFLUENZA_LIFE_CYCLE	MORF_ACTG1	GO_CYTOSOLIC_PART	GO_RNA_CATABOLIC_PROCESS	GO_RRNA_METABOLIC_PROCESS	GO_ESTABLISHMENT_OF_PROTEIN_LOCALIZATION_TO_MEMBRANE	GSE2405_0H_VS_9H_A_PHAGOCYTOPHILUM_STIM_NEUTROPHIL_DN	GO_AMIDE_BIOSYNTHETIC_PROCESS	GO_ESTABLISHMENT_OF_PROTEIN_LOCALIZATION_TO_ORGANELLE	REACTOME_METABOLISM_OF_PROTEINS	REACTOME_METABOLISM_OF_MRNA	GO_VIRAL_LIFE_CYCLE	GSE2405_0H_VS_24H_A_PHAGOCYTOPHILUM_STIM_NEUTROPHIL_UP	GO_RIBOSOME_BIOGENESIS	GO_PEPTIDE_METABOLIC_PROCESS	GO_PROTEIN_TARGETING	REACTOME_METABOLISM_OF_RNA	GO_STRUCTURAL_MOLECULE_ACTIVITY	GO_INTERSPECIES_INTERACTION_BETWEEN_ORGANISMS	GO_PROTEIN_LOCALIZATION_TO_MEMBRANE	GO_NCRNA_PROCESSING	GO_CELLULAR_AMIDE_METABOLIC_PROCESS	GO_ORGANIC_CYCLIC_COMPOUND_CATABOLIC_PROCESS	GO_PROTEIN_LOCALIZATION_TO_ORGANELLE
6222	RPS18	ribosomal protein S18	KEGG_RIBOSOME	GO_ESTABLISHMENT_OF_PROTEIN_LOCALIZATION_TO_ENDOPLASMIC_RETICULUM	GO_CYTOSOLIC_RIBOSOME	REACTOME_PEPTIDE_CHAIN_ELONGATION	GO_NUCLEAR_TRANSCRIBED_MRNA_CATABOLIC_PROCESS_NONSENSE_MEDIATED_DECAY	GO_MULTI_ORGANISM_METABOLIC_PROCESS	GO_PROTEIN_LOCALIZATION_TO_ENDOPLASMIC_RETICULUM	GNF2_EIF3S6	GO_RIBOSOMAL_SUBUNIT	GO_TRANSLATIONAL_INITIATION	HSIAO_HOUSEKEEPING_GENES	GO_PROTEIN_TARGETING_TO_MEMBRANE	GO_STRUCTURAL_CONSTITUENT_OF_RIBOSOME	MORF_TPT1	REACTOME_TRANSLATION	REACTOME_INFLUENZA_VIRAL_RNA_TRANSCRIPTION_AND_REPLICATION	GO_RIBOSOME	REACTOME_3_UTR_MEDIATED_TRANSLATIONAL_REGULATION	REACTOME_NONSENSE_MEDIATED_DECAY_ENHANCED_BY_THE_EXON_JUNCTION_COMPLEX	REACTOME_SRP_DEPENDENT_COTRANSLATIONAL_PROTEIN_TARGETING_TO_MEMBRANE	GCM_TPT1	MODULE_83	MORF_NPM1	REACTOME_INFLUENZA_LIFE_CYCLE	MORF_ACTG1	GO_CYTOSOLIC_PART	GO_RNA_CATABOLIC_PROCESS	GO_RRNA_METABOLIC_PROCESS	GO_ESTABLISHMENT_OF_PROTEIN_LOCALIZATION_TO_MEMBRANE	GSE2405_0H_VS_9H_A_PHAGOCYTOPHILUM_STIM_NEUTROPHIL_DN	GO_AMIDE_BIOSYNTHETIC_PROCESS	GO_ESTABLISHMENT_OF_PROTEIN_LOCALIZATION_TO_ORGANELLE	REACTOME_METABOLISM_OF_PROTEINS	REACTOME_METABOLISM_OF_MRNA	GO_VIRAL_LIFE_CYCLE	GSE2405_0H_VS_24H_A_PHAGOCYTOPHILUM_STIM_NEUTROPHIL_UP	GO_RIBOSOME_BIOGENESIS	GO_PEPTIDE_METABOLIC_PROCESS	GO_PROTEIN_TARGETING	REACTOME_METABOLISM_OF_RNA	GO_STRUCTURAL_MOLECULE_ACTIVITY	GO_INTERSPECIES_INTERACTION_BETWEEN_ORGANISMS	GO_PROTEIN_LOCALIZATION_TO_MEMBRANE	GO_NCRNA_PROCESSING	GO_CELLULAR_AMIDE_METABOLIC_PROCESS	GO_ORGANIC_CYCLIC_COMPOUND_CATABOLIC_PROCESS	GO_PROTEIN_LOCALIZATION_TO_ORGANELLE
6235	RPS29	ribosomal protein S29	KEGG_RIBOSOME	GO_ESTABLISHMENT_OF_PROTEIN_LOCALIZATION_TO_ENDOPLASMIC_RETICULUM	GO_CYTOSOLIC_RIBOSOME	REACTOME_PEPTIDE_CHAIN_ELONGATION	GO_NUCLEAR_TRANSCRIBED_MRNA_CATABOLIC_PROCESS_NONSENSE_MEDIATED_DECAY	GO_MULTI_ORGANISM_METABOLIC_PROCESS	GO_PROTEIN_LOCALIZATION_TO_ENDOPLASMIC_RETICULUM	GNF2_EIF3S6	GO_RIBOSOMAL_SUBUNIT	GO_TRANSLATIONAL_INITIATION	HSIAO_HOUSEKEEPING_GENES	GO_PROTEIN_TARGETING_TO_MEMBRANE	GO_STRUCTURAL_CONSTITUENT_OF_RIBOSOME	MORF_TPT1	REACTOME_TRANSLATION	REACTOME_INFLUENZA_VIRAL_RNA_TRANSCRIPTION_AND_REPLICATION	GO_RIBOSOME	REACTOME_3_UTR_MEDIATED_TRANSLATIONAL_REGULATION	REACTOME_NONSENSE_MEDIATED_DECAY_ENHANCED_BY_THE_EXON_JUNCTION_COMPLEX	REACTOME_SRP_DEPENDENT_COTRANSLATIONAL_PROTEIN_TARGETING_TO_MEMBRANE	GCM_TPT1	MODULE_83	MORF_NPM1	REACTOME_INFLUENZA_LIFE_CYCLE	MORF_ACTG1	GO_CYTOSOLIC_PART	GO_RNA_CATABOLIC_PROCESS	GO_RRNA_METABOLIC_PROCESS	GO_ESTABLISHMENT_OF_PROTEIN_LOCALIZATION_TO_MEMBRANE	GSE2405_0H_VS_9H_A_PHAGOCYTOPHILUM_STIM_NEUTROPHIL_DN	GO_AMIDE_BIOSYNTHETIC_PROCESS	GO_ESTABLISHMENT_OF_PROTEIN_LOCALIZATION_TO_ORGANELLE	REACTOME_METABOLISM_OF_PROTEINS	REACTOME_METABOLISM_OF_MRNA	GO_VIRAL_LIFE_CYCLE	GSE2405_0H_VS_24H_A_PHAGOCYTOPHILUM_STIM_NEUTROPHIL_UP	GO_RIBOSOME_BIOGENESIS	GO_PEPTIDE_METABOLIC_PROCESS	GO_PROTEIN_TARGETING	REACTOME_METABOLISM_OF_RNA	GO_STRUCTURAL_MOLECULE_ACTIVITY	GO_INTERSPECIES_INTERACTION_BETWEEN_ORGANISMS	GO_PROTEIN_LOCALIZATION_TO_MEMBRANE	GO_NCRNA_PROCESSING	GO_CELLULAR_AMIDE_METABOLIC_PROCESS	GO_ORGANIC_CYCLIC_COMPOUND_CATABOLIC_PROCESS	GO_PROTEIN_LOCALIZATION_TO_ORGANELLE
6161	RPL32	ribosomal protein L32	KEGG_RIBOSOME	GO_ESTABLISHMENT_OF_PROTEIN_LOCALIZATION_TO_ENDOPLASMIC_RETICULUM	GO_CYTOSOLIC_RIBOSOME	REACTOME_PEPTIDE_CHAIN_ELONGATION	GO_NUCLEAR_TRANSCRIBED_MRNA_CATABOLIC_PROCESS_NONSENSE_MEDIATED_DECAY	GO_MULTI_ORGANISM_METABOLIC_PROCESS	GO_PROTEIN_LOCALIZATION_TO_ENDOPLASMIC_RETICULUM	GNF2_EIF3S6	GO_RIBOSOMAL_SUBUNIT	GO_TRANSLATIONAL_INITIATION	HSIAO_HOUSEKEEPING_GENES	GO_PROTEIN_TARGETING_TO_MEMBRANE	GO_STRUCTURAL_CONSTITUENT_OF_RIBOSOME	MORF_TPT1	REACTOME_TRANSLATION	REACTOME_INFLUENZA_VIRAL_RNA_TRANSCRIPTION_AND_REPLICATION	GO_RIBOSOME	REACTOME_3_UTR_MEDIATED_TRANSLATIONAL_REGULATION	REACTOME_NONSENSE_MEDIATED_DECAY_ENHANCED_BY_THE_EXON_JUNCTION_COMPLEX	REACTOME_SRP_DEPENDENT_COTRANSLATIONAL_PROTEIN_TARGETING_TO_MEMBRANE	GCM_TPT1	MODULE_83	MORF_NPM1	REACTOME_INFLUENZA_LIFE_CYCLE	MORF_ACTG1	GO_CYTOSOLIC_PART	GO_RNA_CATABOLIC_PROCESS	GO_RRNA_METABOLIC_PROCESS	GO_ESTABLISHMENT_OF_PROTEIN_LOCALIZATION_TO_MEMBRANE		GO_AMIDE_BIOSYNTHETIC_PROCESS	GO_ESTABLISHMENT_OF_PROTEIN_LOCALIZATION_TO_ORGANELLE	REACTOME_METABOLISM_OF_PROTEINS	REACTOME_METABOLISM_OF_MRNA	GO_VIRAL_LIFE_CYCLE		GO_RIBOSOME_BIOGENESIS	GO_PEPTIDE_METABOLIC_PROCESS	GO_PROTEIN_TARGETING	REACTOME_METABOLISM_OF_RNA	GO_STRUCTURAL_MOLECULE_ACTIVITY	GO_INTERSPECIES_INTERACTION_BETWEEN_ORGANISMS	GO_PROTEIN_LOCALIZATION_TO_MEMBRANE	GO_NCRNA_PROCESSING	GO_CELLULAR_AMIDE_METABOLIC_PROCESS	GO_ORGANIC_CYCLIC_COMPOUND_CATABOLIC_PROCESS	GO_PROTEIN_LOCALIZATION_TO_ORGANELLE
6159	RPL29	ribosomal protein L29	KEGG_RIBOSOME	GO_ESTABLISHMENT_OF_PROTEIN_LOCALIZATION_TO_ENDOPLASMIC_RETICULUM	GO_CYTOSOLIC_RIBOSOME	REACTOME_PEPTIDE_CHAIN_ELONGATION	GO_NUCLEAR_TRANSCRIBED_MRNA_CATABOLIC_PROCESS_NONSENSE_MEDIATED_DECAY	GO_MULTI_ORGANISM_METABOLIC_PROCESS	GO_PROTEIN_LOCALIZATION_TO_ENDOPLASMIC_RETICULUM	GNF2_EIF3S6	GO_RIBOSOMAL_SUBUNIT	GO_TRANSLATIONAL_INITIATION	HSIAO_HOUSEKEEPING_GENES	GO_PROTEIN_TARGETING_TO_MEMBRANE	GO_STRUCTURAL_CONSTITUENT_OF_RIBOSOME	MORF_TPT1	REACTOME_TRANSLATION	REACTOME_INFLUENZA_VIRAL_RNA_TRANSCRIPTION_AND_REPLICATION	GO_RIBOSOME	REACTOME_3_UTR_MEDIATED_TRANSLATIONAL_REGULATION	REACTOME_NONSENSE_MEDIATED_DECAY_ENHANCED_BY_THE_EXON_JUNCTION_COMPLEX	REACTOME_SRP_DEPENDENT_COTRANSLATIONAL_PROTEIN_TARGETING_TO_MEMBRANE	GCM_TPT1	MODULE_83	MORF_NPM1	REACTOME_INFLUENZA_LIFE_CYCLE	MORF_ACTG1	GO_CYTOSOLIC_PART	GO_RNA_CATABOLIC_PROCESS	GO_RRNA_METABOLIC_PROCESS	GO_ESTABLISHMENT_OF_PROTEIN_LOCALIZATION_TO_MEMBRANE		GO_AMIDE_BIOSYNTHETIC_PROCESS	GO_ESTABLISHMENT_OF_PROTEIN_LOCALIZATION_TO_ORGANELLE	REACTOME_METABOLISM_OF_PROTEINS	REACTOME_METABOLISM_OF_MRNA	GO_VIRAL_LIFE_CYCLE		GO_RIBOSOME_BIOGENESIS	GO_PEPTIDE_METABOLIC_PROCESS	GO_PROTEIN_TARGETING	REACTOME_METABOLISM_OF_RNA	GO_STRUCTURAL_MOLECULE_ACTIVITY	GO_INTERSPECIES_INTERACTION_BETWEEN_ORGANISMS	GO_PROTEIN_LOCALIZATION_TO_MEMBRANE	GO_NCRNA_PROCESSING	GO_CELLULAR_AMIDE_METABOLIC_PROCESS	GO_ORGANIC_CYCLIC_COMPOUND_CATABOLIC_PROCESS	GO_PROTEIN_LOCALIZATION_TO_ORGANELLE
4736	RPL10A	ribosomal protein L10a	KEGG_RIBOSOME	GO_ESTABLISHMENT_OF_PROTEIN_LOCALIZATION_TO_ENDOPLASMIC_RETICULUM	GO_CYTOSOLIC_RIBOSOME	REACTOME_PEPTIDE_CHAIN_ELONGATION	GO_NUCLEAR_TRANSCRIBED_MRNA_CATABOLIC_PROCESS_NONSENSE_MEDIATED_DECAY	GO_MULTI_ORGANISM_METABOLIC_PROCESS	GO_PROTEIN_LOCALIZATION_TO_ENDOPLASMIC_RETICULUM	GNF2_EIF3S6	GO_RIBOSOMAL_SUBUNIT	GO_TRANSLATIONAL_INITIATION	HSIAO_HOUSEKEEPING_GENES	GO_PROTEIN_TARGETING_TO_MEMBRANE	GO_STRUCTURAL_CONSTITUENT_OF_RIBOSOME	MORF_TPT1	REACTOME_TRANSLATION	REACTOME_INFLUENZA_VIRAL_RNA_TRANSCRIPTION_AND_REPLICATION	GO_RIBOSOME	REACTOME_3_UTR_MEDIATED_TRANSLATIONAL_REGULATION	REACTOME_NONSENSE_MEDIATED_DECAY_ENHANCED_BY_THE_EXON_JUNCTION_COMPLEX	REACTOME_SRP_DEPENDENT_COTRANSLATIONAL_PROTEIN_TARGETING_TO_MEMBRANE	GCM_TPT1	MODULE_83	MORF_NPM1	REACTOME_INFLUENZA_LIFE_CYCLE	MORF_ACTG1	GO_CYTOSOLIC_PART	GO_RNA_CATABOLIC_PROCESS	GO_RRNA_METABOLIC_PROCESS	GO_ESTABLISHMENT_OF_PROTEIN_LOCALIZATION_TO_MEMBRANE		GO_AMIDE_BIOSYNTHETIC_PROCESS	GO_ESTABLISHMENT_OF_PROTEIN_LOCALIZATION_TO_ORGANELLE	REACTOME_METABOLISM_OF_PROTEINS	REACTOME_METABOLISM_OF_MRNA	GO_VIRAL_LIFE_CYCLE		GO_RIBOSOME_BIOGENESIS	GO_PEPTIDE_METABOLIC_PROCESS	GO_PROTEIN_TARGETING	REACTOME_METABOLISM_OF_RNA	GO_STRUCTURAL_MOLECULE_ACTIVITY	GO_INTERSPECIES_INTERACTION_BETWEEN_ORGANISMS	GO_PROTEIN_LOCALIZATION_TO_MEMBRANE	GO_NCRNA_PROCESSING	GO_CELLULAR_AMIDE_METABOLIC_PROCESS	GO_ORGANIC_CYCLIC_COMPOUND_CATABOLIC_PROCESS	GO_PROTEIN_LOCALIZATION_TO_ORGANELLE
6218	RPS17	ribosomal protein S17	KEGG_RIBOSOME	GO_ESTABLISHMENT_OF_PROTEIN_LOCALIZATION_TO_ENDOPLASMIC_RETICULUM	GO_CYTOSOLIC_RIBOSOME	REACTOME_PEPTIDE_CHAIN_ELONGATION	GO_NUCLEAR_TRANSCRIBED_MRNA_CATABOLIC_PROCESS_NONSENSE_MEDIATED_DECAY	GO_MULTI_ORGANISM_METABOLIC_PROCESS	GO_PROTEIN_LOCALIZATION_TO_ENDOPLASMIC_RETICULUM	GNF2_EIF3S6	GO_RIBOSOMAL_SUBUNIT	GO_TRANSLATIONAL_INITIATION	HSIAO_HOUSEKEEPING_GENES	GO_PROTEIN_TARGETING_TO_MEMBRANE	GO_STRUCTURAL_CONSTITUENT_OF_RIBOSOME	MORF_TPT1	REACTOME_TRANSLATION	REACTOME_INFLUENZA_VIRAL_RNA_TRANSCRIPTION_AND_REPLICATION	GO_RIBOSOME	REACTOME_3_UTR_MEDIATED_TRANSLATIONAL_REGULATION	REACTOME_NONSENSE_MEDIATED_DECAY_ENHANCED_BY_THE_EXON_JUNCTION_COMPLEX	REACTOME_SRP_DEPENDENT_COTRANSLATIONAL_PROTEIN_TARGETING_TO_MEMBRANE	GCM_TPT1	MODULE_83	MORF_NPM1	REACTOME_INFLUENZA_LIFE_CYCLE	MORF_ACTG1	GO_CYTOSOLIC_PART	GO_RNA_CATABOLIC_PROCESS	GO_RRNA_METABOLIC_PROCESS	GO_ESTABLISHMENT_OF_PROTEIN_LOCALIZATION_TO_MEMBRANE		GO_AMIDE_BIOSYNTHETIC_PROCESS	GO_ESTABLISHMENT_OF_PROTEIN_LOCALIZATION_TO_ORGANELLE	REACTOME_METABOLISM_OF_PROTEINS	REACTOME_METABOLISM_OF_MRNA	GO_VIRAL_LIFE_CYCLE		GO_RIBOSOME_BIOGENESIS	GO_PEPTIDE_METABOLIC_PROCESS	GO_PROTEIN_TARGETING	REACTOME_METABOLISM_OF_RNA	GO_STRUCTURAL_MOLECULE_ACTIVITY	GO_INTERSPECIES_INTERACTION_BETWEEN_ORGANISMS	GO_PROTEIN_LOCALIZATION_TO_MEMBRANE	GO_NCRNA_PROCESSING	GO_CELLULAR_AMIDE_METABOLIC_PROCESS	GO_ORGANIC_CYCLIC_COMPOUND_CATABOLIC_PROCESS	GO_PROTEIN_LOCALIZATION_TO_ORGANELLE
6194	RPS6	ribosomal protein S6	KEGG_RIBOSOME	GO_ESTABLISHMENT_OF_PROTEIN_LOCALIZATION_TO_ENDOPLASMIC_RETICULUM	GO_CYTOSOLIC_RIBOSOME	REACTOME_PEPTIDE_CHAIN_ELONGATION	GO_NUCLEAR_TRANSCRIBED_MRNA_CATABOLIC_PROCESS_NONSENSE_MEDIATED_DECAY	GO_MULTI_ORGANISM_METABOLIC_PROCESS	GO_PROTEIN_LOCALIZATION_TO_ENDOPLASMIC_RETICULUM	GNF2_EIF3S6	GO_RIBOSOMAL_SUBUNIT	GO_TRANSLATIONAL_INITIATION	HSIAO_HOUSEKEEPING_GENES	GO_PROTEIN_TARGETING_TO_MEMBRANE	GO_STRUCTURAL_CONSTITUENT_OF_RIBOSOME	MORF_TPT1	REACTOME_TRANSLATION	REACTOME_INFLUENZA_VIRAL_RNA_TRANSCRIPTION_AND_REPLICATION	GO_RIBOSOME	REACTOME_3_UTR_MEDIATED_TRANSLATIONAL_REGULATION	REACTOME_NONSENSE_MEDIATED_DECAY_ENHANCED_BY_THE_EXON_JUNCTION_COMPLEX	REACTOME_SRP_DEPENDENT_COTRANSLATIONAL_PROTEIN_TARGETING_TO_MEMBRANE	GCM_TPT1		MORF_NPM1	REACTOME_INFLUENZA_LIFE_CYCLE	MORF_ACTG1	GO_CYTOSOLIC_PART	GO_RNA_CATABOLIC_PROCESS	GO_RRNA_METABOLIC_PROCESS	GO_ESTABLISHMENT_OF_PROTEIN_LOCALIZATION_TO_MEMBRANE	GSE2405_0H_VS_9H_A_PHAGOCYTOPHILUM_STIM_NEUTROPHIL_DN	GO_AMIDE_BIOSYNTHETIC_PROCESS	GO_ESTABLISHMENT_OF_PROTEIN_LOCALIZATION_TO_ORGANELLE	REACTOME_METABOLISM_OF_PROTEINS	REACTOME_METABOLISM_OF_MRNA	GO_VIRAL_LIFE_CYCLE	GSE2405_0H_VS_24H_A_PHAGOCYTOPHILUM_STIM_NEUTROPHIL_UP	GO_RIBOSOME_BIOGENESIS	GO_PEPTIDE_METABOLIC_PROCESS	GO_PROTEIN_TARGETING	REACTOME_METABOLISM_OF_RNA	GO_STRUCTURAL_MOLECULE_ACTIVITY	GO_INTERSPECIES_INTERACTION_BETWEEN_ORGANISMS	GO_PROTEIN_LOCALIZATION_TO_MEMBRANE	GO_NCRNA_PROCESSING	GO_CELLULAR_AMIDE_METABOLIC_PROCESS	GO_ORGANIC_CYCLIC_COMPOUND_CATABOLIC_PROCESS	GO_PROTEIN_LOCALIZATION_TO_ORGANELLE
6142	RPL18A	ribosomal protein L18a	KEGG_RIBOSOME	GO_ESTABLISHMENT_OF_PROTEIN_LOCALIZATION_TO_ENDOPLASMIC_RETICULUM	GO_CYTOSOLIC_RIBOSOME	REACTOME_PEPTIDE_CHAIN_ELONGATION	GO_NUCLEAR_TRANSCRIBED_MRNA_CATABOLIC_PROCESS_NONSENSE_MEDIATED_DECAY	GO_MULTI_ORGANISM_METABOLIC_PROCESS	GO_PROTEIN_LOCALIZATION_TO_ENDOPLASMIC_RETICULUM	GNF2_EIF3S6	GO_RIBOSOMAL_SUBUNIT	GO_TRANSLATIONAL_INITIATION	HSIAO_HOUSEKEEPING_GENES	GO_PROTEIN_TARGETING_TO_MEMBRANE	GO_STRUCTURAL_CONSTITUENT_OF_RIBOSOME	MORF_TPT1	REACTOME_TRANSLATION	REACTOME_INFLUENZA_VIRAL_RNA_TRANSCRIPTION_AND_REPLICATION	GO_RIBOSOME	REACTOME_3_UTR_MEDIATED_TRANSLATIONAL_REGULATION	REACTOME_NONSENSE_MEDIATED_DECAY_ENHANCED_BY_THE_EXON_JUNCTION_COMPLEX	REACTOME_SRP_DEPENDENT_COTRANSLATIONAL_PROTEIN_TARGETING_TO_MEMBRANE		MODULE_83	MORF_NPM1	REACTOME_INFLUENZA_LIFE_CYCLE	MORF_ACTG1	GO_CYTOSOLIC_PART	GO_RNA_CATABOLIC_PROCESS	GO_RRNA_METABOLIC_PROCESS	GO_ESTABLISHMENT_OF_PROTEIN_LOCALIZATION_TO_MEMBRANE	GSE2405_0H_VS_9H_A_PHAGOCYTOPHILUM_STIM_NEUTROPHIL_DN	GO_AMIDE_BIOSYNTHETIC_PROCESS	GO_ESTABLISHMENT_OF_PROTEIN_LOCALIZATION_TO_ORGANELLE	REACTOME_METABOLISM_OF_PROTEINS	REACTOME_METABOLISM_OF_MRNA	GO_VIRAL_LIFE_CYCLE	GSE2405_0H_VS_24H_A_PHAGOCYTOPHILUM_STIM_NEUTROPHIL_UP	GO_RIBOSOME_BIOGENESIS	GO_PEPTIDE_METABOLIC_PROCESS	GO_PROTEIN_TARGETING	REACTOME_METABOLISM_OF_RNA	GO_STRUCTURAL_MOLECULE_ACTIVITY	GO_INTERSPECIES_INTERACTION_BETWEEN_ORGANISMS	GO_PROTEIN_LOCALIZATION_TO_MEMBRANE	GO_NCRNA_PROCESSING	GO_CELLULAR_AMIDE_METABOLIC_PROCESS	GO_ORGANIC_CYCLIC_COMPOUND_CATABOLIC_PROCESS	GO_PROTEIN_LOCALIZATION_TO_ORGANELLE
6136	RPL12	ribosomal protein L12	KEGG_RIBOSOME	GO_ESTABLISHMENT_OF_PROTEIN_LOCALIZATION_TO_ENDOPLASMIC_RETICULUM	GO_CYTOSOLIC_RIBOSOME	REACTOME_PEPTIDE_CHAIN_ELONGATION	GO_NUCLEAR_TRANSCRIBED_MRNA_CATABOLIC_PROCESS_NONSENSE_MEDIATED_DECAY	GO_MULTI_ORGANISM_METABOLIC_PROCESS	GO_PROTEIN_LOCALIZATION_TO_ENDOPLASMIC_RETICULUM	GNF2_EIF3S6	GO_RIBOSOMAL_SUBUNIT	GO_TRANSLATIONAL_INITIATION	HSIAO_HOUSEKEEPING_GENES	GO_PROTEIN_TARGETING_TO_MEMBRANE	GO_STRUCTURAL_CONSTITUENT_OF_RIBOSOME	MORF_TPT1	REACTOME_TRANSLATION	REACTOME_INFLUENZA_VIRAL_RNA_TRANSCRIPTION_AND_REPLICATION	GO_RIBOSOME	REACTOME_3_UTR_MEDIATED_TRANSLATIONAL_REGULATION	REACTOME_NONSENSE_MEDIATED_DECAY_ENHANCED_BY_THE_EXON_JUNCTION_COMPLEX	REACTOME_SRP_DEPENDENT_COTRANSLATIONAL_PROTEIN_TARGETING_TO_MEMBRANE		MODULE_83	MORF_NPM1	REACTOME_INFLUENZA_LIFE_CYCLE	MORF_ACTG1	GO_CYTOSOLIC_PART	GO_RNA_CATABOLIC_PROCESS	GO_RRNA_METABOLIC_PROCESS	GO_ESTABLISHMENT_OF_PROTEIN_LOCALIZATION_TO_MEMBRANE	GSE2405_0H_VS_9H_A_PHAGOCYTOPHILUM_STIM_NEUTROPHIL_DN	GO_AMIDE_BIOSYNTHETIC_PROCESS	GO_ESTABLISHMENT_OF_PROTEIN_LOCALIZATION_TO_ORGANELLE	REACTOME_METABOLISM_OF_PROTEINS	REACTOME_METABOLISM_OF_MRNA	GO_VIRAL_LIFE_CYCLE	GSE2405_0H_VS_24H_A_PHAGOCYTOPHILUM_STIM_NEUTROPHIL_UP	GO_RIBOSOME_BIOGENESIS	GO_PEPTIDE_METABOLIC_PROCESS	GO_PROTEIN_TARGETING	REACTOME_METABOLISM_OF_RNA	GO_STRUCTURAL_MOLECULE_ACTIVITY	GO_INTERSPECIES_INTERACTION_BETWEEN_ORGANISMS	GO_PROTEIN_LOCALIZATION_TO_MEMBRANE	GO_NCRNA_PROCESSING	GO_CELLULAR_AMIDE_METABOLIC_PROCESS	GO_ORGANIC_CYCLIC_COMPOUND_CATABOLIC_PROCESS	GO_PROTEIN_LOCALIZATION_TO_ORGANELLE
6132	RPL8	ribosomal protein L8	KEGG_RIBOSOME	GO_ESTABLISHMENT_OF_PROTEIN_LOCALIZATION_TO_ENDOPLASMIC_RETICULUM	GO_CYTOSOLIC_RIBOSOME	REACTOME_PEPTIDE_CHAIN_ELONGATION	GO_NUCLEAR_TRANSCRIBED_MRNA_CATABOLIC_PROCESS_NONSENSE_MEDIATED_DECAY	GO_MULTI_ORGANISM_METABOLIC_PROCESS	GO_PROTEIN_LOCALIZATION_TO_ENDOPLASMIC_RETICULUM	GNF2_EIF3S6	GO_RIBOSOMAL_SUBUNIT	GO_TRANSLATIONAL_INITIATION	HSIAO_HOUSEKEEPING_GENES	GO_PROTEIN_TARGETING_TO_MEMBRANE	GO_STRUCTURAL_CONSTITUENT_OF_RIBOSOME	MORF_TPT1	REACTOME_TRANSLATION	REACTOME_INFLUENZA_VIRAL_RNA_TRANSCRIPTION_AND_REPLICATION	GO_RIBOSOME	REACTOME_3_UTR_MEDIATED_TRANSLATIONAL_REGULATION	REACTOME_NONSENSE_MEDIATED_DECAY_ENHANCED_BY_THE_EXON_JUNCTION_COMPLEX	REACTOME_SRP_DEPENDENT_COTRANSLATIONAL_PROTEIN_TARGETING_TO_MEMBRANE		MODULE_83	MORF_NPM1	REACTOME_INFLUENZA_LIFE_CYCLE	MORF_ACTG1	GO_CYTOSOLIC_PART	GO_RNA_CATABOLIC_PROCESS	GO_RRNA_METABOLIC_PROCESS	GO_ESTABLISHMENT_OF_PROTEIN_LOCALIZATION_TO_MEMBRANE		GO_AMIDE_BIOSYNTHETIC_PROCESS	GO_ESTABLISHMENT_OF_PROTEIN_LOCALIZATION_TO_ORGANELLE	REACTOME_METABOLISM_OF_PROTEINS	REACTOME_METABOLISM_OF_MRNA	GO_VIRAL_LIFE_CYCLE		GO_RIBOSOME_BIOGENESIS	GO_PEPTIDE_METABOLIC_PROCESS	GO_PROTEIN_TARGETING	REACTOME_METABOLISM_OF_RNA	GO_STRUCTURAL_MOLECULE_ACTIVITY	GO_INTERSPECIES_INTERACTION_BETWEEN_ORGANISMS	GO_PROTEIN_LOCALIZATION_TO_MEMBRANE	GO_NCRNA_PROCESSING	GO_CELLULAR_AMIDE_METABOLIC_PROCESS	GO_ORGANIC_CYCLIC_COMPOUND_CATABOLIC_PROCESS	GO_PROTEIN_LOCALIZATION_TO_ORGANELLE
11224	RPL35	ribosomal protein L35	KEGG_RIBOSOME	GO_ESTABLISHMENT_OF_PROTEIN_LOCALIZATION_TO_ENDOPLASMIC_RETICULUM	GO_CYTOSOLIC_RIBOSOME	REACTOME_PEPTIDE_CHAIN_ELONGATION	GO_NUCLEAR_TRANSCRIBED_MRNA_CATABOLIC_PROCESS_NONSENSE_MEDIATED_DECAY	GO_MULTI_ORGANISM_METABOLIC_PROCESS	GO_PROTEIN_LOCALIZATION_TO_ENDOPLASMIC_RETICULUM	GNF2_EIF3S6	GO_RIBOSOMAL_SUBUNIT	GO_TRANSLATIONAL_INITIATION	HSIAO_HOUSEKEEPING_GENES	GO_PROTEIN_TARGETING_TO_MEMBRANE	GO_STRUCTURAL_CONSTITUENT_OF_RIBOSOME		REACTOME_TRANSLATION	REACTOME_INFLUENZA_VIRAL_RNA_TRANSCRIPTION_AND_REPLICATION	GO_RIBOSOME	REACTOME_3_UTR_MEDIATED_TRANSLATIONAL_REGULATION	REACTOME_NONSENSE_MEDIATED_DECAY_ENHANCED_BY_THE_EXON_JUNCTION_COMPLEX	REACTOME_SRP_DEPENDENT_COTRANSLATIONAL_PROTEIN_TARGETING_TO_MEMBRANE	GCM_TPT1	MODULE_83	MORF_NPM1	REACTOME_INFLUENZA_LIFE_CYCLE		GO_CYTOSOLIC_PART	GO_RNA_CATABOLIC_PROCESS	GO_RRNA_METABOLIC_PROCESS	GO_ESTABLISHMENT_OF_PROTEIN_LOCALIZATION_TO_MEMBRANE	GSE2405_0H_VS_9H_A_PHAGOCYTOPHILUM_STIM_NEUTROPHIL_DN	GO_AMIDE_BIOSYNTHETIC_PROCESS	GO_ESTABLISHMENT_OF_PROTEIN_LOCALIZATION_TO_ORGANELLE	REACTOME_METABOLISM_OF_PROTEINS	REACTOME_METABOLISM_OF_MRNA	GO_VIRAL_LIFE_CYCLE	GSE2405_0H_VS_24H_A_PHAGOCYTOPHILUM_STIM_NEUTROPHIL_UP	GO_RIBOSOME_BIOGENESIS	GO_PEPTIDE_METABOLIC_PROCESS	GO_PROTEIN_TARGETING	REACTOME_METABOLISM_OF_RNA	GO_STRUCTURAL_MOLECULE_ACTIVITY	GO_INTERSPECIES_INTERACTION_BETWEEN_ORGANISMS	GO_PROTEIN_LOCALIZATION_TO_MEMBRANE	GO_NCRNA_PROCESSING	GO_CELLULAR_AMIDE_METABOLIC_PROCESS	GO_ORGANIC_CYCLIC_COMPOUND_CATABOLIC_PROCESS	GO_PROTEIN_LOCALIZATION_TO_ORGANELLE
6187	RPS2	ribosomal protein S2	KEGG_RIBOSOME	GO_ESTABLISHMENT_OF_PROTEIN_LOCALIZATION_TO_ENDOPLASMIC_RETICULUM	GO_CYTOSOLIC_RIBOSOME	REACTOME_PEPTIDE_CHAIN_ELONGATION	GO_NUCLEAR_TRANSCRIBED_MRNA_CATABOLIC_PROCESS_NONSENSE_MEDIATED_DECAY	GO_MULTI_ORGANISM_METABOLIC_PROCESS	GO_PROTEIN_LOCALIZATION_TO_ENDOPLASMIC_RETICULUM	GNF2_EIF3S6	GO_RIBOSOMAL_SUBUNIT	GO_TRANSLATIONAL_INITIATION	HSIAO_HOUSEKEEPING_GENES	GO_PROTEIN_TARGETING_TO_MEMBRANE	GO_STRUCTURAL_CONSTITUENT_OF_RIBOSOME		REACTOME_TRANSLATION	REACTOME_INFLUENZA_VIRAL_RNA_TRANSCRIPTION_AND_REPLICATION	GO_RIBOSOME	REACTOME_3_UTR_MEDIATED_TRANSLATIONAL_REGULATION	REACTOME_NONSENSE_MEDIATED_DECAY_ENHANCED_BY_THE_EXON_JUNCTION_COMPLEX	REACTOME_SRP_DEPENDENT_COTRANSLATIONAL_PROTEIN_TARGETING_TO_MEMBRANE	GCM_TPT1	MODULE_83	MORF_NPM1	REACTOME_INFLUENZA_LIFE_CYCLE		GO_CYTOSOLIC_PART	GO_RNA_CATABOLIC_PROCESS	GO_RRNA_METABOLIC_PROCESS	GO_ESTABLISHMENT_OF_PROTEIN_LOCALIZATION_TO_MEMBRANE	GSE2405_0H_VS_9H_A_PHAGOCYTOPHILUM_STIM_NEUTROPHIL_DN	GO_AMIDE_BIOSYNTHETIC_PROCESS	GO_ESTABLISHMENT_OF_PROTEIN_LOCALIZATION_TO_ORGANELLE	REACTOME_METABOLISM_OF_PROTEINS	REACTOME_METABOLISM_OF_MRNA	GO_VIRAL_LIFE_CYCLE	GSE2405_0H_VS_24H_A_PHAGOCYTOPHILUM_STIM_NEUTROPHIL_UP	GO_RIBOSOME_BIOGENESIS	GO_PEPTIDE_METABOLIC_PROCESS	GO_PROTEIN_TARGETING	REACTOME_METABOLISM_OF_RNA	GO_STRUCTURAL_MOLECULE_ACTIVITY	GO_INTERSPECIES_INTERACTION_BETWEEN_ORGANISMS	GO_PROTEIN_LOCALIZATION_TO_MEMBRANE	GO_NCRNA_PROCESSING	GO_CELLULAR_AMIDE_METABOLIC_PROCESS	GO_ORGANIC_CYCLIC_COMPOUND_CATABOLIC_PROCESS	GO_PROTEIN_LOCALIZATION_TO_ORGANELLE
6130	RPL7A	ribosomal protein L7a	KEGG_RIBOSOME	GO_ESTABLISHMENT_OF_PROTEIN_LOCALIZATION_TO_ENDOPLASMIC_RETICULUM	GO_CYTOSOLIC_RIBOSOME	REACTOME_PEPTIDE_CHAIN_ELONGATION	GO_NUCLEAR_TRANSCRIBED_MRNA_CATABOLIC_PROCESS_NONSENSE_MEDIATED_DECAY	GO_MULTI_ORGANISM_METABOLIC_PROCESS	GO_PROTEIN_LOCALIZATION_TO_ENDOPLASMIC_RETICULUM	GNF2_EIF3S6	GO_RIBOSOMAL_SUBUNIT	GO_TRANSLATIONAL_INITIATION	HSIAO_HOUSEKEEPING_GENES	GO_PROTEIN_TARGETING_TO_MEMBRANE	GO_STRUCTURAL_CONSTITUENT_OF_RIBOSOME		REACTOME_TRANSLATION	REACTOME_INFLUENZA_VIRAL_RNA_TRANSCRIPTION_AND_REPLICATION	GO_RIBOSOME	REACTOME_3_UTR_MEDIATED_TRANSLATIONAL_REGULATION	REACTOME_NONSENSE_MEDIATED_DECAY_ENHANCED_BY_THE_EXON_JUNCTION_COMPLEX	REACTOME_SRP_DEPENDENT_COTRANSLATIONAL_PROTEIN_TARGETING_TO_MEMBRANE	GCM_TPT1	MODULE_83		REACTOME_INFLUENZA_LIFE_CYCLE		GO_CYTOSOLIC_PART	GO_RNA_CATABOLIC_PROCESS	GO_RRNA_METABOLIC_PROCESS	GO_ESTABLISHMENT_OF_PROTEIN_LOCALIZATION_TO_MEMBRANE	GSE2405_0H_VS_9H_A_PHAGOCYTOPHILUM_STIM_NEUTROPHIL_DN	GO_AMIDE_BIOSYNTHETIC_PROCESS	GO_ESTABLISHMENT_OF_PROTEIN_LOCALIZATION_TO_ORGANELLE	REACTOME_METABOLISM_OF_PROTEINS	REACTOME_METABOLISM_OF_MRNA	GO_VIRAL_LIFE_CYCLE	GSE2405_0H_VS_24H_A_PHAGOCYTOPHILUM_STIM_NEUTROPHIL_UP	GO_RIBOSOME_BIOGENESIS	GO_PEPTIDE_METABOLIC_PROCESS	GO_PROTEIN_TARGETING	REACTOME_METABOLISM_OF_RNA	GO_STRUCTURAL_MOLECULE_ACTIVITY	GO_INTERSPECIES_INTERACTION_BETWEEN_ORGANISMS	GO_PROTEIN_LOCALIZATION_TO_MEMBRANE	GO_NCRNA_PROCESSING	GO_CELLULAR_AMIDE_METABOLIC_PROCESS	GO_ORGANIC_CYCLIC_COMPOUND_CATABOLIC_PROCESS	GO_PROTEIN_LOCALIZATION_TO_ORGANELLE
3921	RPSA	ribosomal protein SA	KEGG_RIBOSOME	GO_ESTABLISHMENT_OF_PROTEIN_LOCALIZATION_TO_ENDOPLASMIC_RETICULUM	GO_CYTOSOLIC_RIBOSOME	REACTOME_PEPTIDE_CHAIN_ELONGATION	GO_NUCLEAR_TRANSCRIBED_MRNA_CATABOLIC_PROCESS_NONSENSE_MEDIATED_DECAY	GO_MULTI_ORGANISM_METABOLIC_PROCESS	GO_PROTEIN_LOCALIZATION_TO_ENDOPLASMIC_RETICULUM	GNF2_EIF3S6	GO_RIBOSOMAL_SUBUNIT	GO_TRANSLATIONAL_INITIATION	HSIAO_HOUSEKEEPING_GENES	GO_PROTEIN_TARGETING_TO_MEMBRANE	GO_STRUCTURAL_CONSTITUENT_OF_RIBOSOME		REACTOME_TRANSLATION	REACTOME_INFLUENZA_VIRAL_RNA_TRANSCRIPTION_AND_REPLICATION	GO_RIBOSOME	REACTOME_3_UTR_MEDIATED_TRANSLATIONAL_REGULATION	REACTOME_NONSENSE_MEDIATED_DECAY_ENHANCED_BY_THE_EXON_JUNCTION_COMPLEX	REACTOME_SRP_DEPENDENT_COTRANSLATIONAL_PROTEIN_TARGETING_TO_MEMBRANE	GCM_TPT1	MODULE_83		REACTOME_INFLUENZA_LIFE_CYCLE		GO_CYTOSOLIC_PART	GO_RNA_CATABOLIC_PROCESS	GO_RRNA_METABOLIC_PROCESS	GO_ESTABLISHMENT_OF_PROTEIN_LOCALIZATION_TO_MEMBRANE	GSE2405_0H_VS_9H_A_PHAGOCYTOPHILUM_STIM_NEUTROPHIL_DN	GO_AMIDE_BIOSYNTHETIC_PROCESS	GO_ESTABLISHMENT_OF_PROTEIN_LOCALIZATION_TO_ORGANELLE	REACTOME_METABOLISM_OF_PROTEINS	REACTOME_METABOLISM_OF_MRNA	GO_VIRAL_LIFE_CYCLE	GSE2405_0H_VS_24H_A_PHAGOCYTOPHILUM_STIM_NEUTROPHIL_UP	GO_RIBOSOME_BIOGENESIS	GO_PEPTIDE_METABOLIC_PROCESS	GO_PROTEIN_TARGETING	REACTOME_METABOLISM_OF_RNA	GO_STRUCTURAL_MOLECULE_ACTIVITY	GO_INTERSPECIES_INTERACTION_BETWEEN_ORGANISMS	GO_PROTEIN_LOCALIZATION_TO_MEMBRANE	GO_NCRNA_PROCESSING	GO_CELLULAR_AMIDE_METABOLIC_PROCESS	GO_ORGANIC_CYCLIC_COMPOUND_CATABOLIC_PROCESS	GO_PROTEIN_LOCALIZATION_TO_ORGANELLE
6227	RPS21	ribosomal protein S21	KEGG_RIBOSOME	GO_ESTABLISHMENT_OF_PROTEIN_LOCALIZATION_TO_ENDOPLASMIC_RETICULUM	GO_CYTOSOLIC_RIBOSOME	REACTOME_PEPTIDE_CHAIN_ELONGATION	GO_NUCLEAR_TRANSCRIBED_MRNA_CATABOLIC_PROCESS_NONSENSE_MEDIATED_DECAY	GO_MULTI_ORGANISM_METABOLIC_PROCESS	GO_PROTEIN_LOCALIZATION_TO_ENDOPLASMIC_RETICULUM	GNF2_EIF3S6	GO_RIBOSOMAL_SUBUNIT	GO_TRANSLATIONAL_INITIATION	HSIAO_HOUSEKEEPING_GENES	GO_PROTEIN_TARGETING_TO_MEMBRANE	GO_STRUCTURAL_CONSTITUENT_OF_RIBOSOME		REACTOME_TRANSLATION	REACTOME_INFLUENZA_VIRAL_RNA_TRANSCRIPTION_AND_REPLICATION	GO_RIBOSOME	REACTOME_3_UTR_MEDIATED_TRANSLATIONAL_REGULATION	REACTOME_NONSENSE_MEDIATED_DECAY_ENHANCED_BY_THE_EXON_JUNCTION_COMPLEX	REACTOME_SRP_DEPENDENT_COTRANSLATIONAL_PROTEIN_TARGETING_TO_MEMBRANE	GCM_TPT1	MODULE_83		REACTOME_INFLUENZA_LIFE_CYCLE		GO_CYTOSOLIC_PART	GO_RNA_CATABOLIC_PROCESS	GO_RRNA_METABOLIC_PROCESS	GO_ESTABLISHMENT_OF_PROTEIN_LOCALIZATION_TO_MEMBRANE	GSE2405_0H_VS_9H_A_PHAGOCYTOPHILUM_STIM_NEUTROPHIL_DN	GO_AMIDE_BIOSYNTHETIC_PROCESS	GO_ESTABLISHMENT_OF_PROTEIN_LOCALIZATION_TO_ORGANELLE	REACTOME_METABOLISM_OF_PROTEINS	REACTOME_METABOLISM_OF_MRNA	GO_VIRAL_LIFE_CYCLE	GSE2405_0H_VS_24H_A_PHAGOCYTOPHILUM_STIM_NEUTROPHIL_UP	GO_RIBOSOME_BIOGENESIS	GO_PEPTIDE_METABOLIC_PROCESS	GO_PROTEIN_TARGETING	REACTOME_METABOLISM_OF_RNA	GO_STRUCTURAL_MOLECULE_ACTIVITY	GO_INTERSPECIES_INTERACTION_BETWEEN_ORGANISMS	GO_PROTEIN_LOCALIZATION_TO_MEMBRANE	GO_NCRNA_PROCESSING	GO_CELLULAR_AMIDE_METABOLIC_PROCESS	GO_ORGANIC_CYCLIC_COMPOUND_CATABOLIC_PROCESS	GO_PROTEIN_LOCALIZATION_TO_ORGANELLE
6170	RPL39	ribosomal protein L39	KEGG_RIBOSOME	GO_ESTABLISHMENT_OF_PROTEIN_LOCALIZATION_TO_ENDOPLASMIC_RETICULUM	GO_CYTOSOLIC_RIBOSOME	REACTOME_PEPTIDE_CHAIN_ELONGATION	GO_NUCLEAR_TRANSCRIBED_MRNA_CATABOLIC_PROCESS_NONSENSE_MEDIATED_DECAY	GO_MULTI_ORGANISM_METABOLIC_PROCESS	GO_PROTEIN_LOCALIZATION_TO_ENDOPLASMIC_RETICULUM	GNF2_EIF3S6	GO_RIBOSOMAL_SUBUNIT	GO_TRANSLATIONAL_INITIATION	HSIAO_HOUSEKEEPING_GENES	GO_PROTEIN_TARGETING_TO_MEMBRANE	GO_STRUCTURAL_CONSTITUENT_OF_RIBOSOME		REACTOME_TRANSLATION	REACTOME_INFLUENZA_VIRAL_RNA_TRANSCRIPTION_AND_REPLICATION	GO_RIBOSOME	REACTOME_3_UTR_MEDIATED_TRANSLATIONAL_REGULATION	REACTOME_NONSENSE_MEDIATED_DECAY_ENHANCED_BY_THE_EXON_JUNCTION_COMPLEX	REACTOME_SRP_DEPENDENT_COTRANSLATIONAL_PROTEIN_TARGETING_TO_MEMBRANE		MODULE_83		REACTOME_INFLUENZA_LIFE_CYCLE		GO_CYTOSOLIC_PART	GO_RNA_CATABOLIC_PROCESS	GO_RRNA_METABOLIC_PROCESS	GO_ESTABLISHMENT_OF_PROTEIN_LOCALIZATION_TO_MEMBRANE	GSE2405_0H_VS_9H_A_PHAGOCYTOPHILUM_STIM_NEUTROPHIL_DN	GO_AMIDE_BIOSYNTHETIC_PROCESS	GO_ESTABLISHMENT_OF_PROTEIN_LOCALIZATION_TO_ORGANELLE	REACTOME_METABOLISM_OF_PROTEINS	REACTOME_METABOLISM_OF_MRNA	GO_VIRAL_LIFE_CYCLE	GSE2405_0H_VS_24H_A_PHAGOCYTOPHILUM_STIM_NEUTROPHIL_UP	GO_RIBOSOME_BIOGENESIS	GO_PEPTIDE_METABOLIC_PROCESS	GO_PROTEIN_TARGETING	REACTOME_METABOLISM_OF_RNA	GO_STRUCTURAL_MOLECULE_ACTIVITY	GO_INTERSPECIES_INTERACTION_BETWEEN_ORGANISMS	GO_PROTEIN_LOCALIZATION_TO_MEMBRANE	GO_NCRNA_PROCESSING	GO_CELLULAR_AMIDE_METABOLIC_PROCESS	GO_ORGANIC_CYCLIC_COMPOUND_CATABOLIC_PROCESS	GO_PROTEIN_LOCALIZATION_TO_ORGANELLE
6125	RPL5	ribosomal protein L5	KEGG_RIBOSOME	GO_ESTABLISHMENT_OF_PROTEIN_LOCALIZATION_TO_ENDOPLASMIC_RETICULUM	GO_CYTOSOLIC_RIBOSOME	REACTOME_PEPTIDE_CHAIN_ELONGATION	GO_NUCLEAR_TRANSCRIBED_MRNA_CATABOLIC_PROCESS_NONSENSE_MEDIATED_DECAY	GO_MULTI_ORGANISM_METABOLIC_PROCESS	GO_PROTEIN_LOCALIZATION_TO_ENDOPLASMIC_RETICULUM	GNF2_EIF3S6	GO_RIBOSOMAL_SUBUNIT	GO_TRANSLATIONAL_INITIATION		GO_PROTEIN_TARGETING_TO_MEMBRANE	GO_STRUCTURAL_CONSTITUENT_OF_RIBOSOME	MORF_TPT1	REACTOME_TRANSLATION	REACTOME_INFLUENZA_VIRAL_RNA_TRANSCRIPTION_AND_REPLICATION	GO_RIBOSOME	REACTOME_3_UTR_MEDIATED_TRANSLATIONAL_REGULATION	REACTOME_NONSENSE_MEDIATED_DECAY_ENHANCED_BY_THE_EXON_JUNCTION_COMPLEX	REACTOME_SRP_DEPENDENT_COTRANSLATIONAL_PROTEIN_TARGETING_TO_MEMBRANE		MODULE_83	MORF_NPM1	REACTOME_INFLUENZA_LIFE_CYCLE	MORF_ACTG1	GO_CYTOSOLIC_PART	GO_RNA_CATABOLIC_PROCESS	GO_RRNA_METABOLIC_PROCESS	GO_ESTABLISHMENT_OF_PROTEIN_LOCALIZATION_TO_MEMBRANE	GSE2405_0H_VS_9H_A_PHAGOCYTOPHILUM_STIM_NEUTROPHIL_DN	GO_AMIDE_BIOSYNTHETIC_PROCESS	GO_ESTABLISHMENT_OF_PROTEIN_LOCALIZATION_TO_ORGANELLE	REACTOME_METABOLISM_OF_PROTEINS	REACTOME_METABOLISM_OF_MRNA	GO_VIRAL_LIFE_CYCLE	GSE2405_0H_VS_24H_A_PHAGOCYTOPHILUM_STIM_NEUTROPHIL_UP	GO_RIBOSOME_BIOGENESIS	GO_PEPTIDE_METABOLIC_PROCESS	GO_PROTEIN_TARGETING	REACTOME_METABOLISM_OF_RNA	GO_STRUCTURAL_MOLECULE_ACTIVITY	GO_INTERSPECIES_INTERACTION_BETWEEN_ORGANISMS	GO_PROTEIN_LOCALIZATION_TO_MEMBRANE	GO_NCRNA_PROCESSING	GO_CELLULAR_AMIDE_METABOLIC_PROCESS	GO_ORGANIC_CYCLIC_COMPOUND_CATABOLIC_PROCESS	GO_PROTEIN_LOCALIZATION_TO_ORGANELLE
6167	RPL37	ribosomal protein L37	KEGG_RIBOSOME	GO_ESTABLISHMENT_OF_PROTEIN_LOCALIZATION_TO_ENDOPLASMIC_RETICULUM	GO_CYTOSOLIC_RIBOSOME	REACTOME_PEPTIDE_CHAIN_ELONGATION	GO_NUCLEAR_TRANSCRIBED_MRNA_CATABOLIC_PROCESS_NONSENSE_MEDIATED_DECAY	GO_MULTI_ORGANISM_METABOLIC_PROCESS	GO_PROTEIN_LOCALIZATION_TO_ENDOPLASMIC_RETICULUM	GNF2_EIF3S6	GO_RIBOSOMAL_SUBUNIT	GO_TRANSLATIONAL_INITIATION		GO_PROTEIN_TARGETING_TO_MEMBRANE	GO_STRUCTURAL_CONSTITUENT_OF_RIBOSOME	MORF_TPT1	REACTOME_TRANSLATION	REACTOME_INFLUENZA_VIRAL_RNA_TRANSCRIPTION_AND_REPLICATION	GO_RIBOSOME	REACTOME_3_UTR_MEDIATED_TRANSLATIONAL_REGULATION	REACTOME_NONSENSE_MEDIATED_DECAY_ENHANCED_BY_THE_EXON_JUNCTION_COMPLEX	REACTOME_SRP_DEPENDENT_COTRANSLATIONAL_PROTEIN_TARGETING_TO_MEMBRANE		MODULE_83	MORF_NPM1	REACTOME_INFLUENZA_LIFE_CYCLE	MORF_ACTG1	GO_CYTOSOLIC_PART	GO_RNA_CATABOLIC_PROCESS	GO_RRNA_METABOLIC_PROCESS	GO_ESTABLISHMENT_OF_PROTEIN_LOCALIZATION_TO_MEMBRANE	GSE2405_0H_VS_9H_A_PHAGOCYTOPHILUM_STIM_NEUTROPHIL_DN	GO_AMIDE_BIOSYNTHETIC_PROCESS	GO_ESTABLISHMENT_OF_PROTEIN_LOCALIZATION_TO_ORGANELLE	REACTOME_METABOLISM_OF_PROTEINS	REACTOME_METABOLISM_OF_MRNA	GO_VIRAL_LIFE_CYCLE	GSE2405_0H_VS_24H_A_PHAGOCYTOPHILUM_STIM_NEUTROPHIL_UP	GO_RIBOSOME_BIOGENESIS	GO_PEPTIDE_METABOLIC_PROCESS	GO_PROTEIN_TARGETING	REACTOME_METABOLISM_OF_RNA	GO_STRUCTURAL_MOLECULE_ACTIVITY	GO_INTERSPECIES_INTERACTION_BETWEEN_ORGANISMS	GO_PROTEIN_LOCALIZATION_TO_MEMBRANE	GO_NCRNA_PROCESSING	GO_CELLULAR_AMIDE_METABOLIC_PROCESS	GO_ORGANIC_CYCLIC_COMPOUND_CATABOLIC_PROCESS	GO_PROTEIN_LOCALIZATION_TO_ORGANELLE
25873	RPL36	ribosomal protein L36	KEGG_RIBOSOME	GO_ESTABLISHMENT_OF_PROTEIN_LOCALIZATION_TO_ENDOPLASMIC_RETICULUM	GO_CYTOSOLIC_RIBOSOME	REACTOME_PEPTIDE_CHAIN_ELONGATION	GO_NUCLEAR_TRANSCRIBED_MRNA_CATABOLIC_PROCESS_NONSENSE_MEDIATED_DECAY	GO_MULTI_ORGANISM_METABOLIC_PROCESS	GO_PROTEIN_LOCALIZATION_TO_ENDOPLASMIC_RETICULUM	GNF2_EIF3S6	GO_RIBOSOMAL_SUBUNIT	GO_TRANSLATIONAL_INITIATION		GO_PROTEIN_TARGETING_TO_MEMBRANE	GO_STRUCTURAL_CONSTITUENT_OF_RIBOSOME		REACTOME_TRANSLATION	REACTOME_INFLUENZA_VIRAL_RNA_TRANSCRIPTION_AND_REPLICATION	GO_RIBOSOME	REACTOME_3_UTR_MEDIATED_TRANSLATIONAL_REGULATION	REACTOME_NONSENSE_MEDIATED_DECAY_ENHANCED_BY_THE_EXON_JUNCTION_COMPLEX	REACTOME_SRP_DEPENDENT_COTRANSLATIONAL_PROTEIN_TARGETING_TO_MEMBRANE				REACTOME_INFLUENZA_LIFE_CYCLE		GO_CYTOSOLIC_PART	GO_RNA_CATABOLIC_PROCESS	GO_RRNA_METABOLIC_PROCESS	GO_ESTABLISHMENT_OF_PROTEIN_LOCALIZATION_TO_MEMBRANE	GSE2405_0H_VS_9H_A_PHAGOCYTOPHILUM_STIM_NEUTROPHIL_DN	GO_AMIDE_BIOSYNTHETIC_PROCESS	GO_ESTABLISHMENT_OF_PROTEIN_LOCALIZATION_TO_ORGANELLE	REACTOME_METABOLISM_OF_PROTEINS	REACTOME_METABOLISM_OF_MRNA	GO_VIRAL_LIFE_CYCLE	GSE2405_0H_VS_24H_A_PHAGOCYTOPHILUM_STIM_NEUTROPHIL_UP	GO_RIBOSOME_BIOGENESIS	GO_PEPTIDE_METABOLIC_PROCESS	GO_PROTEIN_TARGETING	REACTOME_METABOLISM_OF_RNA	GO_STRUCTURAL_MOLECULE_ACTIVITY	GO_INTERSPECIES_INTERACTION_BETWEEN_ORGANISMS	GO_PROTEIN_LOCALIZATION_TO_MEMBRANE	GO_NCRNA_PROCESSING	GO_CELLULAR_AMIDE_METABOLIC_PROCESS	GO_ORGANIC_CYCLIC_COMPOUND_CATABOLIC_PROCESS	GO_PROTEIN_LOCALIZATION_TO_ORGANELLE
6175	RPLP0	ribosomal protein, large, P0	KEGG_RIBOSOME	GO_ESTABLISHMENT_OF_PROTEIN_LOCALIZATION_TO_ENDOPLASMIC_RETICULUM	GO_CYTOSOLIC_RIBOSOME	REACTOME_PEPTIDE_CHAIN_ELONGATION	GO_NUCLEAR_TRANSCRIBED_MRNA_CATABOLIC_PROCESS_NONSENSE_MEDIATED_DECAY	GO_MULTI_ORGANISM_METABOLIC_PROCESS	GO_PROTEIN_LOCALIZATION_TO_ENDOPLASMIC_RETICULUM		GO_RIBOSOMAL_SUBUNIT	GO_TRANSLATIONAL_INITIATION	HSIAO_HOUSEKEEPING_GENES	GO_PROTEIN_TARGETING_TO_MEMBRANE	GO_STRUCTURAL_CONSTITUENT_OF_RIBOSOME	MORF_TPT1	REACTOME_TRANSLATION	REACTOME_INFLUENZA_VIRAL_RNA_TRANSCRIPTION_AND_REPLICATION	GO_RIBOSOME	REACTOME_3_UTR_MEDIATED_TRANSLATIONAL_REGULATION	REACTOME_NONSENSE_MEDIATED_DECAY_ENHANCED_BY_THE_EXON_JUNCTION_COMPLEX	REACTOME_SRP_DEPENDENT_COTRANSLATIONAL_PROTEIN_TARGETING_TO_MEMBRANE	GCM_TPT1	MODULE_83	MORF_NPM1	REACTOME_INFLUENZA_LIFE_CYCLE	MORF_ACTG1	GO_CYTOSOLIC_PART	GO_RNA_CATABOLIC_PROCESS	GO_RRNA_METABOLIC_PROCESS	GO_ESTABLISHMENT_OF_PROTEIN_LOCALIZATION_TO_MEMBRANE	GSE2405_0H_VS_9H_A_PHAGOCYTOPHILUM_STIM_NEUTROPHIL_DN	GO_AMIDE_BIOSYNTHETIC_PROCESS	GO_ESTABLISHMENT_OF_PROTEIN_LOCALIZATION_TO_ORGANELLE	REACTOME_METABOLISM_OF_PROTEINS	REACTOME_METABOLISM_OF_MRNA	GO_VIRAL_LIFE_CYCLE	GSE2405_0H_VS_24H_A_PHAGOCYTOPHILUM_STIM_NEUTROPHIL_UP	GO_RIBOSOME_BIOGENESIS	GO_PEPTIDE_METABOLIC_PROCESS	GO_PROTEIN_TARGETING	REACTOME_METABOLISM_OF_RNA	GO_STRUCTURAL_MOLECULE_ACTIVITY	GO_INTERSPECIES_INTERACTION_BETWEEN_ORGANISMS	GO_PROTEIN_LOCALIZATION_TO_MEMBRANE	GO_NCRNA_PROCESSING	GO_CELLULAR_AMIDE_METABOLIC_PROCESS	GO_ORGANIC_CYCLIC_COMPOUND_CATABOLIC_PROCESS	GO_PROTEIN_LOCALIZATION_TO_ORGANELLE
6168	RPL37A	ribosomal protein L37a	KEGG_RIBOSOME	GO_ESTABLISHMENT_OF_PROTEIN_LOCALIZATION_TO_ENDOPLASMIC_RETICULUM	GO_CYTOSOLIC_RIBOSOME	REACTOME_PEPTIDE_CHAIN_ELONGATION	GO_NUCLEAR_TRANSCRIBED_MRNA_CATABOLIC_PROCESS_NONSENSE_MEDIATED_DECAY	GO_MULTI_ORGANISM_METABOLIC_PROCESS	GO_PROTEIN_LOCALIZATION_TO_ENDOPLASMIC_RETICULUM		GO_RIBOSOMAL_SUBUNIT	GO_TRANSLATIONAL_INITIATION	HSIAO_HOUSEKEEPING_GENES	GO_PROTEIN_TARGETING_TO_MEMBRANE	GO_STRUCTURAL_CONSTITUENT_OF_RIBOSOME		REACTOME_TRANSLATION	REACTOME_INFLUENZA_VIRAL_RNA_TRANSCRIPTION_AND_REPLICATION	GO_RIBOSOME	REACTOME_3_UTR_MEDIATED_TRANSLATIONAL_REGULATION	REACTOME_NONSENSE_MEDIATED_DECAY_ENHANCED_BY_THE_EXON_JUNCTION_COMPLEX	REACTOME_SRP_DEPENDENT_COTRANSLATIONAL_PROTEIN_TARGETING_TO_MEMBRANE				REACTOME_INFLUENZA_LIFE_CYCLE		GO_CYTOSOLIC_PART	GO_RNA_CATABOLIC_PROCESS	GO_RRNA_METABOLIC_PROCESS	GO_ESTABLISHMENT_OF_PROTEIN_LOCALIZATION_TO_MEMBRANE	GSE2405_0H_VS_9H_A_PHAGOCYTOPHILUM_STIM_NEUTROPHIL_DN	GO_AMIDE_BIOSYNTHETIC_PROCESS	GO_ESTABLISHMENT_OF_PROTEIN_LOCALIZATION_TO_ORGANELLE	REACTOME_METABOLISM_OF_PROTEINS	REACTOME_METABOLISM_OF_MRNA	GO_VIRAL_LIFE_CYCLE	GSE2405_0H_VS_24H_A_PHAGOCYTOPHILUM_STIM_NEUTROPHIL_UP	GO_RIBOSOME_BIOGENESIS	GO_PEPTIDE_METABOLIC_PROCESS	GO_PROTEIN_TARGETING	REACTOME_METABOLISM_OF_RNA	GO_STRUCTURAL_MOLECULE_ACTIVITY	GO_INTERSPECIES_INTERACTION_BETWEEN_ORGANISMS	GO_PROTEIN_LOCALIZATION_TO_MEMBRANE	GO_NCRNA_PROCESSING	GO_CELLULAR_AMIDE_METABOLIC_PROCESS	GO_ORGANIC_CYCLIC_COMPOUND_CATABOLIC_PROCESS	GO_PROTEIN_LOCALIZATION_TO_ORGANELLE
6134	RPL10	ribosomal protein L10	KEGG_RIBOSOME	GO_ESTABLISHMENT_OF_PROTEIN_LOCALIZATION_TO_ENDOPLASMIC_RETICULUM	GO_CYTOSOLIC_RIBOSOME	REACTOME_PEPTIDE_CHAIN_ELONGATION	GO_NUCLEAR_TRANSCRIBED_MRNA_CATABOLIC_PROCESS_NONSENSE_MEDIATED_DECAY	GO_MULTI_ORGANISM_METABOLIC_PROCESS	GO_PROTEIN_LOCALIZATION_TO_ENDOPLASMIC_RETICULUM		GO_RIBOSOMAL_SUBUNIT	GO_TRANSLATIONAL_INITIATION		GO_PROTEIN_TARGETING_TO_MEMBRANE	GO_STRUCTURAL_CONSTITUENT_OF_RIBOSOME	MORF_TPT1	REACTOME_TRANSLATION	REACTOME_INFLUENZA_VIRAL_RNA_TRANSCRIPTION_AND_REPLICATION	GO_RIBOSOME	REACTOME_3_UTR_MEDIATED_TRANSLATIONAL_REGULATION	REACTOME_NONSENSE_MEDIATED_DECAY_ENHANCED_BY_THE_EXON_JUNCTION_COMPLEX	REACTOME_SRP_DEPENDENT_COTRANSLATIONAL_PROTEIN_TARGETING_TO_MEMBRANE		MODULE_83		REACTOME_INFLUENZA_LIFE_CYCLE	MORF_ACTG1	GO_CYTOSOLIC_PART	GO_RNA_CATABOLIC_PROCESS	GO_RRNA_METABOLIC_PROCESS	GO_ESTABLISHMENT_OF_PROTEIN_LOCALIZATION_TO_MEMBRANE	GSE2405_0H_VS_9H_A_PHAGOCYTOPHILUM_STIM_NEUTROPHIL_DN	GO_AMIDE_BIOSYNTHETIC_PROCESS	GO_ESTABLISHMENT_OF_PROTEIN_LOCALIZATION_TO_ORGANELLE	REACTOME_METABOLISM_OF_PROTEINS	REACTOME_METABOLISM_OF_MRNA	GO_VIRAL_LIFE_CYCLE	GSE2405_0H_VS_24H_A_PHAGOCYTOPHILUM_STIM_NEUTROPHIL_UP	GO_RIBOSOME_BIOGENESIS	GO_PEPTIDE_METABOLIC_PROCESS	GO_PROTEIN_TARGETING	REACTOME_METABOLISM_OF_RNA	GO_STRUCTURAL_MOLECULE_ACTIVITY	GO_INTERSPECIES_INTERACTION_BETWEEN_ORGANISMS	GO_PROTEIN_LOCALIZATION_TO_MEMBRANE	GO_NCRNA_PROCESSING	GO_CELLULAR_AMIDE_METABOLIC_PROCESS	GO_ORGANIC_CYCLIC_COMPOUND_CATABOLIC_PROCESS	GO_PROTEIN_LOCALIZATION_TO_ORGANELLE
6154	RPL26	ribosomal protein L26	KEGG_RIBOSOME	GO_ESTABLISHMENT_OF_PROTEIN_LOCALIZATION_TO_ENDOPLASMIC_RETICULUM	GO_CYTOSOLIC_RIBOSOME	REACTOME_PEPTIDE_CHAIN_ELONGATION	GO_NUCLEAR_TRANSCRIBED_MRNA_CATABOLIC_PROCESS_NONSENSE_MEDIATED_DECAY	GO_MULTI_ORGANISM_METABOLIC_PROCESS	GO_PROTEIN_LOCALIZATION_TO_ENDOPLASMIC_RETICULUM		GO_RIBOSOMAL_SUBUNIT	GO_TRANSLATIONAL_INITIATION		GO_PROTEIN_TARGETING_TO_MEMBRANE	GO_STRUCTURAL_CONSTITUENT_OF_RIBOSOME		REACTOME_TRANSLATION	REACTOME_INFLUENZA_VIRAL_RNA_TRANSCRIPTION_AND_REPLICATION	GO_RIBOSOME	REACTOME_3_UTR_MEDIATED_TRANSLATIONAL_REGULATION	REACTOME_NONSENSE_MEDIATED_DECAY_ENHANCED_BY_THE_EXON_JUNCTION_COMPLEX	REACTOME_SRP_DEPENDENT_COTRANSLATIONAL_PROTEIN_TARGETING_TO_MEMBRANE		MODULE_83		REACTOME_INFLUENZA_LIFE_CYCLE		GO_CYTOSOLIC_PART	GO_RNA_CATABOLIC_PROCESS	GO_RRNA_METABOLIC_PROCESS	GO_ESTABLISHMENT_OF_PROTEIN_LOCALIZATION_TO_MEMBRANE	GSE2405_0H_VS_9H_A_PHAGOCYTOPHILUM_STIM_NEUTROPHIL_DN	GO_AMIDE_BIOSYNTHETIC_PROCESS	GO_ESTABLISHMENT_OF_PROTEIN_LOCALIZATION_TO_ORGANELLE	REACTOME_METABOLISM_OF_PROTEINS	REACTOME_METABOLISM_OF_MRNA	GO_VIRAL_LIFE_CYCLE	GSE2405_0H_VS_24H_A_PHAGOCYTOPHILUM_STIM_NEUTROPHIL_UP	GO_RIBOSOME_BIOGENESIS	GO_PEPTIDE_METABOLIC_PROCESS	GO_PROTEIN_TARGETING	REACTOME_METABOLISM_OF_RNA	GO_STRUCTURAL_MOLECULE_ACTIVITY	GO_INTERSPECIES_INTERACTION_BETWEEN_ORGANISMS	GO_PROTEIN_LOCALIZATION_TO_MEMBRANE	GO_NCRNA_PROCESSING	GO_CELLULAR_AMIDE_METABOLIC_PROCESS	GO_ORGANIC_CYCLIC_COMPOUND_CATABOLIC_PROCESS	GO_PROTEIN_LOCALIZATION_TO_ORGANELLE
1938	EEF2	eukaryotic translation elongation factor 2				REACTOME_PEPTIDE_CHAIN_ELONGATION							HSIAO_HOUSEKEEPING_GENES			MORF_TPT1	REACTOME_TRANSLATION		GO_RIBOSOME				GCM_TPT1	MODULE_83	MORF_NPM1		MORF_ACTG1						GO_AMIDE_BIOSYNTHETIC_PROCESS		REACTOME_METABOLISM_OF_PROTEINS					GO_PEPTIDE_METABOLIC_PROCESS							GO_CELLULAR_AMIDE_METABOLIC_PROCESS
1915	EEF1A1	eukaryotic translation elongation factor 1 alpha 1				REACTOME_PEPTIDE_CHAIN_ELONGATION							HSIAO_HOUSEKEEPING_GENES			MORF_TPT1	REACTOME_TRANSLATION							MODULE_83	MORF_NPM1		MORF_ACTG1						GO_AMIDE_BIOSYNTHETIC_PROCESS		REACTOME_METABOLISM_OF_PROTEINS					GO_PEPTIDE_METABOLIC_PROCESS							GO_CELLULAR_AMIDE_METABOLIC_PROCESS
5605	MAP2K2	mitogen-activated protein kinase kinase 2						GO_MULTI_ORGANISM_METABOLIC_PROCESS																																			GO_STRUCTURAL_MOLECULE_ACTIVITY
10399	GNB2L1	guanine nucleotide binding protein (G protein), beta polypeptide 2-like 1								GNF2_EIF3S6	GO_RIBOSOMAL_SUBUNIT		HSIAO_HOUSEKEEPING_GENES			MORF_TPT1			GO_RIBOSOME				GCM_TPT1	MODULE_83	MORF_NPM1		MORF_ACTG1					GSE2405_0H_VS_9H_A_PHAGOCYTOPHILUM_STIM_NEUTROPHIL_DN						GSE2405_0H_VS_24H_A_PHAGOCYTOPHILUM_STIM_NEUTROPHIL_UP					GO_STRUCTURAL_MOLECULE_ACTIVITY	GO_INTERSPECIES_INTERACTION_BETWEEN_ORGANISMS
293	SLC25A6	solute carrier family 25 (mitochondrial carrier; adenine nucleotide translocator), member 6								GNF2_EIF3S6			HSIAO_HOUSEKEEPING_GENES		GO_STRUCTURAL_CONSTITUENT_OF_RIBOSOME	MORF_TPT1							GCM_TPT1		MORF_NPM1		MORF_ACTG1					GSE2405_0H_VS_9H_A_PHAGOCYTOPHILUM_STIM_NEUTROPHIL_DN	GO_AMIDE_BIOSYNTHETIC_PROCESS	GO_ESTABLISHMENT_OF_PROTEIN_LOCALIZATION_TO_ORGANELLE	REACTOME_METABOLISM_OF_PROTEINS					GO_PEPTIDE_METABOLIC_PROCESS	GO_PROTEIN_TARGETING		GO_STRUCTURAL_MOLECULE_ACTIVITY	GO_INTERSPECIES_INTERACTION_BETWEEN_ORGANISMS			GO_CELLULAR_AMIDE_METABOLIC_PROCESS		GO_PROTEIN_LOCALIZATION_TO_ORGANELLE
1350	COX7C	cytochrome c oxidase subunit VIIc								GNF2_EIF3S6			HSIAO_HOUSEKEEPING_GENES			MORF_TPT1								MODULE_83	MORF_NPM1		MORF_ACTG1
292	SLC25A5	solute carrier family 25 (mitochondrial carrier; adenine nucleotide translocator), member 5											HSIAO_HOUSEKEEPING_GENES		GO_STRUCTURAL_CONSTITUENT_OF_RIBOSOME																		GO_AMIDE_BIOSYNTHETIC_PROCESS							GO_PEPTIDE_METABOLIC_PROCESS			GO_STRUCTURAL_MOLECULE_ACTIVITY	GO_INTERSPECIES_INTERACTION_BETWEEN_ORGANISMS			GO_CELLULAR_AMIDE_METABOLIC_PROCESS
7178	TPT1	tumor protein, translationally-controlled 1											HSIAO_HOUSEKEEPING_GENES			MORF_TPT1							GCM_TPT1	MODULE_83	MORF_NPM1		MORF_ACTG1					GSE2405_0H_VS_9H_A_PHAGOCYTOPHILUM_STIM_NEUTROPHIL_DN						GSE2405_0H_VS_24H_A_PHAGOCYTOPHILUM_STIM_NEUTROPHIL_UP
3329	HSPD1	heat shock 60kDa protein 1 (chaperonin)											HSIAO_HOUSEKEEPING_GENES												MORF_NPM1										REACTOME_METABOLISM_OF_PROTEINS									GO_INTERSPECIES_INTERACTION_BETWEEN_ORGANISMS
1499	CTNNB1	catenin (cadherin-associated protein), beta 1, 88kDa											HSIAO_HOUSEKEEPING_GENES																					GO_ESTABLISHMENT_OF_PROTEIN_LOCALIZATION_TO_ORGANELLE							GO_PROTEIN_TARGETING								GO_PROTEIN_LOCALIZATION_TO_ORGANELLE
7431	VIM	vimentin											HSIAO_HOUSEKEEPING_GENES																														GO_STRUCTURAL_MOLECULE_ACTIVITY	GO_INTERSPECIES_INTERACTION_BETWEEN_ORGANISMS
2597	GAPDH	glyceraldehyde-3-phosphate dehydrogenase											HSIAO_HOUSEKEEPING_GENES
4502	MT2A	metallothionein 2A											HSIAO_HOUSEKEEPING_GENES
1984	EIF5A	eukaryotic translation initiation factor 5A																						MODULE_83									GO_AMIDE_BIOSYNTHETIC_PROCESS		REACTOME_METABOLISM_OF_PROTEINS					GO_PEPTIDE_METABOLIC_PROCESS							GO_CELLULAR_AMIDE_METABOLIC_PROCESS
3615	IMPDH2	IMP (inosine 5'-monophosphate) dehydrogenase 2																						MODULE_83
4118	MAL	mal, T-cell differentiation protein																																									GO_STRUCTURAL_MOLECULE_ACTIVITY
6723	SRM	spermidine synthase
374	AREG	amphiregulin
4282	MIF	macrophage migration inhibitory factor (glycosylation-inhibiting factor)
50854	C6orf48	chromosome 6 open reading frame 48
6541	SLC7A1	solute carrier family 7 (cationic amino acid transporter, y+ system), member 1
284184	C17orf89	chromosome 17 open reading frame 89
60681	FKBP10	FK506 binding protein 10, 65 kDa
6696	SPP1	secreted phosphoprotein 1
3485	IGFBP2	insulin-like growth factor binding protein 2, 36kDa
5270	SERPINE2	serpin peptidase inhibitor, clade E (nexin, plasminogen activator inhibitor type 1), member 2
2791	GNG11	guanine nucleotide binding protein (G protein), gamma 11
341	APOC1	apolipoprotein C-I
171568	POLR3H	polymerase (RNA) III (DNA directed) polypeptide H (22.9kD)
7697	ZNF138	zinc finger protein 138
2	A2M	alpha-2-macroglobulin
10669	CGREF1	cell growth regulator with EF-hand domain 1
4145	MATK	megakaryocyte-associated tyrosine kinase
3346	HTN1	histatin 1
65065	NBEAL1	neurobeachin-like 1
84331	FAM195A	family with sequence similarity 195, member A
[truncated: 3 more columns]

## Sheet: UMM059_Cluster 3
Overlap Results
Collection(s):	C1, C2, C3, C4, C5, C6, C7, H
# overlaps shown:	2
# genesets in collections:	17810
# genes in comparison (n):	23
# genes in universe (N):	45956
Gene Set Name	# Genes in Gene Set (K)	Description	# Genes in Overlap (k)	k/K	p-value	FDR q-value
VERHAAK_GLIOBLASTOMA_MESENCHYMAL	216	Genes correlated with mesenchymal type of glioblastoma multiforme tumors.	5	0.0231	6.88e-08	0.00122
RODWELL_AGING_KIDNEY_UP	487	Genes whose expression increases with age in normal kidney.	5	0.0103	3.76e-06	0.0335
Gene/Gene Set Overlap Matrix
Entrez Gene Id	Gene Symbol	Gene Description	VERHAAK_GLIOBLASTOMA_MESENCHYMAL	RODWELL_AGING_KIDNEY_UP
10095	ARPC1B	actin related protein 2/3 complex, subunit 1B, 41kDa	VERHAAK_GLIOBLASTOMA_MESENCHYMAL	RODWELL_AGING_KIDNEY_UP
26509	MYOF	myoferlin	VERHAAK_GLIOBLASTOMA_MESENCHYMAL	RODWELL_AGING_KIDNEY_UP
1278	COL1A2	collagen, type I, alpha 2	VERHAAK_GLIOBLASTOMA_MESENCHYMAL	RODWELL_AGING_KIDNEY_UP
6275	S100A4	S100 calcium binding protein A4	VERHAAK_GLIOBLASTOMA_MESENCHYMAL
1522	CTSZ	cathepsin Z	VERHAAK_GLIOBLASTOMA_MESENCHYMAL
26472	PPP1R14B	protein phosphatase 1, regulatory (inhibitor) subunit 14B		RODWELL_AGING_KIDNEY_UP
10417	SPON2	spondin 2, extracellular matrix protein		RODWELL_AGING_KIDNEY_UP
9120	SLC16A6	solute carrier family 16, member 6 (monocarboxylic acid transporter 7)
1632	ECI1	enoyl-CoA delta isomerase 1
6611	SMS	spermine synthase
1807	DPYS	dihydropyrimidinase
11282	MGAT4B	mannosyl (alpha-1,3-)-glycoprotein beta-1,4-N-acetylglucosaminyltransferase, isozyme B
514	ATP5E	ATP synthase, H+ transporting, mitochondrial F1 complex, epsilon subunit
29101	SSU72	SSU72 RNA polymerase II CTD phosphatase homolog (S. cerevisiae)
170463	SSBP4	single stranded DNA binding protein 4
11257	TP53TG1	TP53 target 1 (non-protein coding)
10907	TXNL4A	thioredoxin-like 4A
25831	HECTD1	HECT domain containing 1
114790	STK11IP	serine/threonine kinase 11 interacting protein
11336	EXOC3	exocyst complex component 3
57801	HES4	hairy and enhancer of split 4 (Drosophila)
9699	RIMS2	regulating synaptic membrane exocytosis 2
85453	TSPYL5	TSPY-like 5

## Sheet: UMM061_Cluster 1
Overlap Results
Collection(s):	C1, C2, C3, C4, C5, C6, C7, H
# overlaps shown:	50
# genesets in collections:	17810
# genes in comparison (n):	109
# genes in universe (N):	45956
Gene Set Name	# Genes in Gene Set (K)	Description	# Genes in Overlap (k)	k/K	p-value	FDR q-value
HALLMARK_TNFA_SIGNALING_VIA_NFKB	200	Genes regulated by NF-kB in response to TNF [GeneID=7124].	23	0.115	2.22e-32	3.95e-28
WONG_ADULT_TISSUE_STEM_MODULE	721	The 'adult tissue stem' module: genes coordinately up-regulated in a compendium of adult tissue stem cells.	30	0.0416	7.71e-29	6.87e-25
GSE36891_POLYIC_TLR3_VS_PAM_TLR2_STIM_PERITONEAL_MACROPHAGE_UP	146	Genes up-regulated in peritoneal macrophages: poly(IC) versus Pam3Cys-Ser-(Lys)4 [PubChem=130704].	19	0.1301	6.42e-28	3.81e-24
NAGASHIMA_EGF_SIGNALING_UP	58	Genes up-regulated in MCF7 cells (breast cancer) after stimulation with EGF [GeneID=1950].	15	0.2586	4.23e-27	1.88e-23
BURTON_ADIPOGENESIS_PEAK_AT_2HR	51	Cluster 2: genes maximally expressed at 2 h time point during differentiation of 3T3-L1 fibroblasts into adipocytes (cluster 2) in response to adipogenic hormones.	14	0.2745	8.99e-26	3.2e-22
MILI_PSEUDOPODIA_CHEMOTAXIS_DN	457	Transcripts depleted in pseudopodia of NIH/3T3 cells (fibroblast) in response to the chemotactic migration stimulus by lysophosphatidic acid (LPA) [PubChem=3988].	24	0.0525	1.81e-25	5.39e-22
NAGASHIMA_NRG1_SIGNALING_UP	176	Genes up-regulated in MCF7 cells (breast cancer) after stimulation with NRG1 [GeneID=3084].	18	0.1023	1.59e-24	3.69e-21
GO_CELLULAR_RESPONSE_TO_ORGANIC_SUBSTANCE	1848	Any process that results in a change in state or activity of a cell (in terms of movement, secretion, enzyme production, gene expression, etc.) as a result of an organic substance stimulus.	37	0.02	1.66e-24	3.69e-21
GSE37605_TREG_VS_TCONV_NOD_FOXP3_FUSION_GFP_UP	142	Genes up-regulated in splenocytes from Foxp3-Fusion-GFP NOD mice: T reg (FOXP3+ [GeneID=50943]) versus T conv (FOXP3- [GeneID=50943]) cells.	17	0.1197	2.03e-24	3.69e-21
GO_REGULATION_OF_CELL_DEATH	1472	Any process that modulates the rate or frequency of cell death. Cell death is the specific activation or halting of processes within a cell so that its vital functions markedly cease, rather than simply deteriorating gradually over time, which culminates in cell death.	34	0.0231	2.07e-24	3.69e-21
BUYTAERT_PHOTODYNAMIC_THERAPY_STRESS_UP	811	Genes up-regulated in T24 (bladder cancer) cells in response to the photodynamic therapy (PDT) stress.	27	0.0333	2.13e-23	3.45e-20
MITSIADES_RESPONSE_TO_APLIDIN_UP	439	Genes up-regulated in the MM1S cells (multiple myeloma) after treatment with aplidin [PubChem=44152164], a marine-derived compound with potential anti-cancer properties.	22	0.0501	6.14e-23	9.11e-20
GO_NEGATIVE_REGULATION_OF_CELL_DEATH	872	Any process that decreases the rate or frequency of cell death. Cell death is the specific activation or halting of processes within a cell so that its vital functions markedly cease, rather than simply deteriorating gradually over time, which culminates in cell death.	26	0.0298	2.43e-21	3.32e-18
ENK_UV_RESPONSE_KERATINOCYTE_UP	530	Genes up-regulated in NHEK cells (normal epidermal keratinocytes) after UVB irradiation.	22	0.0415	3.6e-21	4.58e-18
NAKAMURA_TUMOR_ZONE_PERIPHERAL_VS_CENTRAL_DN	634	Down-regulated genes in peripheral zone of human pancreatic cancer growing in the pancreas of nude mice compared to that of the tumor from the central zone.	23	0.0363	8.41e-21	9.98e-18
AMIT_EGF_RESPONSE_40_HELA	42	Genes whose expression peaked at 40 min after stimulation of HeLa cells with EGF [GeneID=1950].	11	0.2619	3.2e-20	3.56e-17
GSE42021_TCONV_PLN_VS_TREG_PRECURSORS_THYMUS_DN	200	Genes down-regulated in T conv from: peripheral lymph nodes versus thymic precursors.	16	0.08	3.76e-20	3.94e-17
PHONG_TNF_TARGETS_UP	63	Genes up-regulated in Calu-6 cells (lung cancer) at 1 h time point after TNF [GeneID=7124] treatment.	12	0.1905	4.09e-20	4.05e-17
BASAKI_YBX1_TARGETS_DN	384	Genes down-regulated in SKOC-3 cells (ovarian cancer) after YB-1 (YBX1) [GeneID=4904] knockdown by RNAi.	19	0.0495	8.49e-20	7.96e-17
GO_REGULATION_OF_TRANSCRIPTION_FROM_RNA_POLYMERASE_II_PROMOTER	1784	Any process that modulates the frequency, rate or extent of transcription from an RNA polymerase II promoter.	32	0.0179	1.12e-19	1e-16
NUYTTEN_EZH2_TARGETS_UP	1037	Genes up-regulated in PC3 cells (prostate cancer) after knockdown of EZH2 [GeneID=2146] by RNAi.	26	0.0251	1.74e-19	1.48e-16
GSE37605_FOXP3_FUSION_GFP_VS_IRES_GFP_TREG_C57BL6_UP	182	Genes up-regulated in T reg (FOXP3+ [GeneID=50943]) cells from B6 mice: Foxp3-Fusion-GFP versus Foxp3-ires-GFP.	15	0.0824	3.77e-19	3.05e-16
GO_POSITIVE_REGULATION_OF_GENE_EXPRESSION	1733	Any process that increases the frequency, rate or extent of gene expression. Gene expression is the process in which a gene's coding sequence is converted into a mature gene product or products (proteins or RNA). This includes the production of an RNA transcript as well as any processing to produce a mature RNA product or an mRNA (for protein-coding genes) and the translation of that mRNA into pr…	31	0.0179	5.13e-19	3.9e-16
GSE37605_C57BL6_VS_NOD_FOXP3_FUSION_GFP_TREG_DN	186	Genes down-regulated in Foxp3-Fusion-GFP T reg (FOXP3+ [GeneID=50943]): B6 versus NOD background.	15	0.0806	5.26e-19	3.9e-16
BOQUEST_STEM_CELL_CULTURED_VS_FRESH_UP	425	Genes up-regulated in cultured stromal stem cells from adipose tissue, compared to the freshly isolated cells.	19	0.0447	5.65e-19	4.03e-16
CONCANNON_APOPTOSIS_BY_EPOXOMICIN_UP	239	Genes up-regulated in SH-SY5Y cells (neuroblastoma) after treatment with epoxomicin [PubChem=3035402], a protease inhibitor causing apoptosis.	16	0.0669	6.7e-19	4.59e-16
GSE36891_UNSTIM_VS_POLYIC_TLR3_STIM_PERITONEAL_MACROPHAGE_UP	147	Genes up-regulated in peritoneal macrophages: untreated versus poly(IC).	14	0.0952	7.7e-19	5.08e-16
ONKEN_UVEAL_MELANOMA_UP	783	Genes up-regulated in uveal melanoma: class 2 vs class 1 tumors.	23	0.0294	8.9e-19	5.66e-16
DAZARD_RESPONSE_TO_UV_NHEK_UP	244	Genes up-regulated in NHEK cells (normal keratinocytes) by UV-B irradiation.	16	0.0656	9.34e-19	5.73e-16
GO_RESPONSE_TO_OXYGEN_CONTAINING_COMPOUND	1381	Any process that results in a change in state or activity of a cell or an organism (in terms of movement, secretion, enzyme production, gene expression, etc.) as a result of an oxygen-containing compound stimulus.	28	0.0203	1.45e-18	8.06e-16
GSE14769_UNSTIM_VS_40MIN_LPS_BMDM_DN	200	Genes down-regulated in comparison of unstimulated macrophage cells versus macrophage cells stimulated with LPS (TLR4 agonist) for 40 min.	15	0.075	1.58e-18	8.06e-16
GSE14769_UNSTIM_VS_80MIN_LPS_BMDM_DN	200	Genes down-regulated in comparison of unstimulated macrophage cells versus macrophage cells stimulated with LPS (TLR4 agonist) for 80 min.	15	0.075	1.58e-18	8.06e-16
GSE27434_WT_VS_DNMT1_KO_TREG_DN	200	Genes down-regulated in T reg: wildtype versus DNMT1 [GeneID=1786] knockout.	15	0.075	1.58e-18	8.06e-16
GSE9006_TYPE_1_DIABETES_AT_DX_VS_4MONTH_POST_DX_PBMC_UP	200	Genes up-regulated in comparison of peripheral blood mononuclear cells (PBMC) from patients with type 1 diabetes at the time of the diagnosis versus those at 4 months later.	15	0.075	1.58e-18	8.06e-16
KAECH_DAY8_EFF_VS_MEMORY_CD8_TCELL_DN	200	Genes down-regulated in effector CD8 T cells at the peak expansion phase (day 8 after LCMV-Armstrong infection) compared to memory CD8 T cells (day 40+ after LCMV-Armstrong infection).	15	0.075	1.58e-18	8.06e-16
KRIGE_RESPONSE_TO_TOSEDOSTAT_6HR_UP	953	Genes up-regulated in HL-60 cells (acute promyelocytic leukemia, APL) after treatment with the aminopeptidase inhibitor tosedostat (CHR-2797) [PubChem=15547703] for 6 h.	24	0.0252	4.69e-18	2.32e-15
GO_RESPONSE_TO_NITROGEN_COMPOUND	859	Any process that results in a change in state or activity of a cell or an organism (in terms of movement, secretion, enzyme production, gene expression, etc.) as a result of a nitrogen compound stimulus.	23	0.0268	6.72e-18	3.23e-15
GO_NEGATIVE_REGULATION_OF_RESPONSE_TO_STIMULUS	1360	Any process that stops, prevents, or reduces the frequency, rate or extent of a response to a stimulus. Response to stimulus is a change in state or activity of a cell or an organism (in terms of movement, secretion, enzyme production, gene expression, etc.) as a result of a stimulus.	27	0.0199	1.12e-17	5.24e-15
OSWALD_HEMATOPOIETIC_STEM_CELL_IN_COLLAGEN_GEL_UP	233	Genes up-regulated in hematopoietic stem cells (HSC, CD34+ [GeneID=947]) cultured in a three-dimentional collagen gel compared to the cells grown in suspension.	15	0.0644	1.59e-17	7.25e-15
GSE7219_UNSTIM_VS_LPS_AND_ANTI_CD40_STIM_NIK_NFKB2_KO_DC_DN	188	Genes down-regulated in dendritic cell NIK NFkB2-KO versus dendritic cell NIK NFkB2-KO LPS and anti-CD40 stimulated.	14	0.0745	2.57e-17	1.14e-14
BROCKE_APOPTOSIS_REVERSED_BY_IL6	144	Genes changed in INA-6 cells (multiple myeloma, MM) by re-addition of IL6 [GeneID=3569] after its initial withdrawal for 12h.	13	0.0903	2.92e-17	1.27e-14
FULCHER_INFLAMMATORY_RESPONSE_LECTIN_VS_LPS_DN	463	Genes down-regulated in monocyte-derived dendritic cells (MDDC) after stimulation with galecin-1 (lectin, LGALS1) [GeneID=3956] compared to that with bacterial lipopolysaccharide (LPS).	18	0.0389	5.92e-17	2.44e-14
GSE42021_TREG_PLN_VS_CD24HI_TREG_THYMUS_UP	200	Genes up-regulated in T reg: peripheral lymph nodes versus thymic CD24 high [GeneID=100133941].	14	0.07	6.15e-17	2.44e-14
GSE45365_NK_CELL_VS_BCELL_UP	200	Genes up-regulated in NK cells versus B lymphocytes.	14	0.07	6.15e-17	2.44e-14
HALLMARK_HYPOXIA	200	Genes up-regulated in response to low oxygen levels (hypoxia).	14	0.07	6.15e-17	2.44e-14
GARY_CD5_TARGETS_UP	473	Genes up-regulated in Daudi cells (B lymphocytes) stably expressing CD5 [GeneID=921] off a plasmid vector.	18	0.0381	8.6e-17	3.33e-14
GO_NEGATIVE_REGULATION_OF_GENE_EXPRESSION	1493	Any process that decreases the frequency, rate or extent of gene expression. Gene expression is the process in which a gene's coding sequence is converted into a mature gene product or products (proteins or RNA). This includes the production of an RNA transcript as well as any processing to produce a mature RNA product or an mRNA (for protein-coding genes) and the translation of that mRNA into pr…	27	0.0181	1.12e-16	4.25e-14
GO_RESPONSE_TO_EXTERNAL_STIMULUS	1821	Any process that results in a change in state or activity of a cell or an organism (in terms of movement, secretion, enzyme production, gene expression, etc.) as a result of an external stimulus.	29	0.0159	1.87e-16	6.93e-14
TIAN_TNF_SIGNALING_NOT_VIA_NFKB	22	Genes modulated in HeLa cells (cervical carcinoma) by TNF [GeneID=7124] not via NFKB pathway.	8	0.3636	2.4e-16	8.71e-14
GERY_CEBP_TARGETS	126	Genes changed in NIH 3T3 cells (embryonic fibroblast) by expression of one or more of C/EBP proteins: CEBPA, CEBPB, CEBPG, and CEBPD [GeneID=1050;1051;1054;1052].	12	0.0952	2.64e-16	9.4e-14
Gene/Gene Set Overlap Matrix
Entrez Gene Id	Gene Symbol	Gene Description	HALLMARK_TNFA_SIGNALING_VIA_NFKB	WONG_ADULT_TISSUE_STEM_MODULE	GSE36891_POLYIC_TLR3_VS_PAM_TLR2_STIM_PERITONEAL_MACROPHAGE_UP	NAGASHIMA_EGF_SIGNALING_UP	BURTON_ADIPOGENESIS_PEAK_AT_2HR	MILI_PSEUDOPODIA_CHEMOTAXIS_DN	NAGASHIMA_NRG1_SIGNALING_UP	GO_CELLULAR_RESPONSE_TO_ORGANIC_SUBSTANCE	GSE37605_TREG_VS_TCONV_NOD_FOXP3_FUSION_GFP_UP	GO_REGULATION_OF_CELL_DEATH	BUYTAERT_PHOTODYNAMIC_THERAPY_STRESS_UP	MITSIADES_RESPONSE_TO_APLIDIN_UP	GO_NEGATIVE_REGULATION_OF_CELL_DEATH	ENK_UV_RESPONSE_KERATINOCYTE_UP	NAKAMURA_TUMOR_ZONE_PERIPHERAL_VS_CENTRAL_DN	AMIT_EGF_RESPONSE_40_HELA	GSE42021_TCONV_PLN_VS_TREG_PRECURSORS_THYMUS_DN	PHONG_TNF_TARGETS_UP	BASAKI_YBX1_TARGETS_DN	GO_REGULATION_OF_TRANSCRIPTION_FROM_RNA_POLYMERASE_II_PROMOTER	NUYTTEN_EZH2_TARGETS_UP	GSE37605_FOXP3_FUSION_GFP_VS_IRES_GFP_TREG_C57BL6_UP	GO_POSITIVE_REGULATION_OF_GENE_EXPRESSION	GSE37605_C57BL6_VS_NOD_FOXP3_FUSION_GFP_TREG_DN	BOQUEST_STEM_CELL_CULTURED_VS_FRESH_UP	CONCANNON_APOPTOSIS_BY_EPOXOMICIN_UP	GSE36891_UNSTIM_VS_POLYIC_TLR3_STIM_PERITONEAL_MACROPHAGE_UP	ONKEN_UVEAL_MELANOMA_UP	DAZARD_RESPONSE_TO_UV_NHEK_UP	GO_RESPONSE_TO_OXYGEN_CONTAINING_COMPOUND	GSE14769_UNSTIM_VS_40MIN_LPS_BMDM_DN	GSE14769_UNSTIM_VS_80MIN_LPS_BMDM_DN	GSE27434_WT_VS_DNMT1_KO_TREG_DN	GSE9006_TYPE_1_DIABETES_AT_DX_VS_4MONTH_POST_DX_PBMC_UP	KAECH_DAY8_EFF_VS_MEMORY_CD8_TCELL_DN	KRIGE_RESPONSE_TO_TOSEDOSTAT_6HR_UP	GO_RESPONSE_TO_NITROGEN_COMPOUND	GO_NEGATIVE_REGULATION_OF_RESPONSE_TO_STIMULUS	OSWALD_HEMATOPOIETIC_STEM_CELL_IN_COLLAGEN_GEL_UP	GSE7219_UNSTIM_VS_LPS_AND_ANTI_CD40_STIM_NIK_NFKB2_KO_DC_DN	BROCKE_APOPTOSIS_REVERSED_BY_IL6	FULCHER_INFLAMMATORY_RESPONSE_LECTIN_VS_LPS_DN	GSE42021_TREG_PLN_VS_CD24HI_TREG_THYMUS_UP	GSE45365_NK_CELL_VS_BCELL_UP	HALLMARK_HYPOXIA	GARY_CD5_TARGETS_UP	GO_NEGATIVE_REGULATION_OF_GENE_EXPRESSION
1843	DUSP1	dual specificity phosphatase 1	HALLMARK_TNFA_SIGNALING_VIA_NFKB	WONG_ADULT_TISSUE_STEM_MODULE	GSE36891_POLYIC_TLR3_VS_PAM_TLR2_STIM_PERITONEAL_MACROPHAGE_UP	NAGASHIMA_EGF_SIGNALING_UP	BURTON_ADIPOGENESIS_PEAK_AT_2HR	MILI_PSEUDOPODIA_CHEMOTAXIS_DN	NAGASHIMA_NRG1_SIGNALING_UP	GO_CELLULAR_RESPONSE_TO_ORGANIC_SUBSTANCE	GSE37605_TREG_VS_TCONV_NOD_FOXP3_FUSION_GFP_UP	GO_REGULATION_OF_CELL_DEATH	BUYTAERT_PHOTODYNAMIC_THERAPY_STRESS_UP	MITSIADES_RESPONSE_TO_APLIDIN_UP	GO_NEGATIVE_REGULATION_OF_CELL_DEATH	ENK_UV_RESPONSE_KERATINOCYTE_UP	NAKAMURA_TUMOR_ZONE_PERIPHERAL_VS_CENTRAL_DN	AMIT_EGF_RESPONSE_40_HELA	GSE42021_TCONV_PLN_VS_TREG_PRECURSORS_THYMUS_DN	PHONG_TNF_TARGETS_UP				GSE37605_FOXP3_FUSION_GFP_VS_IRES_GFP_TREG_C57BL6_UP		GSE37605_C57BL6_VS_NOD_FOXP3_FUSION_GFP_TREG_DN	BOQUEST_STEM_CELL_CULTURED_VS_FRESH_UP	CONCANNON_APOPTOSIS_BY_EPOXOMICIN_UP			DAZARD_RESPONSE_TO_UV_NHEK_UP	GO_RESPONSE_TO_OXYGEN_CONTAINING_COMPOUND	GSE14769_UNSTIM_VS_40MIN_LPS_BMDM_DN	GSE14769_UNSTIM_VS_80MIN_LPS_BMDM_DN	GSE27434_WT_VS_DNMT1_KO_TREG_DN	GSE9006_TYPE_1_DIABETES_AT_DX_VS_4MONTH_POST_DX_PBMC_UP	KAECH_DAY8_EFF_VS_MEMORY_CD8_TCELL_DN		GO_RESPONSE_TO_NITROGEN_COMPOUND	GO_NEGATIVE_REGULATION_OF_RESPONSE_TO_STIMULUS	OSWALD_HEMATOPOIETIC_STEM_CELL_IN_COLLAGEN_GEL_UP			FULCHER_INFLAMMATORY_RESPONSE_LECTIN_VS_LPS_DN	GSE42021_TREG_PLN_VS_CD24HI_TREG_THYMUS_UP	GSE45365_NK_CELL_VS_BCELL_UP	HALLMARK_HYPOXIA
2353	FOS	FBJ murine osteosarcoma viral oncogene homolog	HALLMARK_TNFA_SIGNALING_VIA_NFKB	WONG_ADULT_TISSUE_STEM_MODULE	GSE36891_POLYIC_TLR3_VS_PAM_TLR2_STIM_PERITONEAL_MACROPHAGE_UP	NAGASHIMA_EGF_SIGNALING_UP	BURTON_ADIPOGENESIS_PEAK_AT_2HR	MILI_PSEUDOPODIA_CHEMOTAXIS_DN	NAGASHIMA_NRG1_SIGNALING_UP	GO_CELLULAR_RESPONSE_TO_ORGANIC_SUBSTANCE	GSE37605_TREG_VS_TCONV_NOD_FOXP3_FUSION_GFP_UP		BUYTAERT_PHOTODYNAMIC_THERAPY_STRESS_UP			ENK_UV_RESPONSE_KERATINOCYTE_UP	NAKAMURA_TUMOR_ZONE_PERIPHERAL_VS_CENTRAL_DN			PHONG_TNF_TARGETS_UP	BASAKI_YBX1_TARGETS_DN	GO_REGULATION_OF_TRANSCRIPTION_FROM_RNA_POLYMERASE_II_PROMOTER		GSE37605_FOXP3_FUSION_GFP_VS_IRES_GFP_TREG_C57BL6_UP	GO_POSITIVE_REGULATION_OF_GENE_EXPRESSION	GSE37605_C57BL6_VS_NOD_FOXP3_FUSION_GFP_TREG_DN		CONCANNON_APOPTOSIS_BY_EPOXOMICIN_UP	GSE36891_UNSTIM_VS_POLYIC_TLR3_STIM_PERITONEAL_MACROPHAGE_UP		DAZARD_RESPONSE_TO_UV_NHEK_UP	GO_RESPONSE_TO_OXYGEN_CONTAINING_COMPOUND	GSE14769_UNSTIM_VS_40MIN_LPS_BMDM_DN	GSE14769_UNSTIM_VS_80MIN_LPS_BMDM_DN	GSE27434_WT_VS_DNMT1_KO_TREG_DN		KAECH_DAY8_EFF_VS_MEMORY_CD8_TCELL_DN		GO_RESPONSE_TO_NITROGEN_COMPOUND		OSWALD_HEMATOPOIETIC_STEM_CELL_IN_COLLAGEN_GEL_UP				GSE42021_TREG_PLN_VS_CD24HI_TREG_THYMUS_UP	GSE45365_NK_CELL_VS_BCELL_UP	HALLMARK_HYPOXIA
2354	FOSB	FBJ murine osteosarcoma viral oncogene homolog B	HALLMARK_TNFA_SIGNALING_VIA_NFKB	WONG_ADULT_TISSUE_STEM_MODULE	GSE36891_POLYIC_TLR3_VS_PAM_TLR2_STIM_PERITONEAL_MACROPHAGE_UP	NAGASHIMA_EGF_SIGNALING_UP	BURTON_ADIPOGENESIS_PEAK_AT_2HR	MILI_PSEUDOPODIA_CHEMOTAXIS_DN	NAGASHIMA_NRG1_SIGNALING_UP	GO_CELLULAR_RESPONSE_TO_ORGANIC_SUBSTANCE	GSE37605_TREG_VS_TCONV_NOD_FOXP3_FUSION_GFP_UP			MITSIADES_RESPONSE_TO_APLIDIN_UP								GO_REGULATION_OF_TRANSCRIPTION_FROM_RNA_POLYMERASE_II_PROMOTER		GSE37605_FOXP3_FUSION_GFP_VS_IRES_GFP_TREG_C57BL6_UP	GO_POSITIVE_REGULATION_OF_GENE_EXPRESSION	GSE37605_C57BL6_VS_NOD_FOXP3_FUSION_GFP_TREG_DN			GSE36891_UNSTIM_VS_POLYIC_TLR3_STIM_PERITONEAL_MACROPHAGE_UP			GO_RESPONSE_TO_OXYGEN_CONTAINING_COMPOUND				GSE9006_TYPE_1_DIABETES_AT_DX_VS_4MONTH_POST_DX_PBMC_UP	KAECH_DAY8_EFF_VS_MEMORY_CD8_TCELL_DN		GO_RESPONSE_TO_NITROGEN_COMPOUND		OSWALD_HEMATOPOIETIC_STEM_CELL_IN_COLLAGEN_GEL_UP					GSE45365_NK_CELL_VS_BCELL_UP			GO_NEGATIVE_REGULATION_OF_GENE_EXPRESSION
[truncated: 106 more rows]
[truncated: 3 more columns]

[truncated: 18 more sheets: UMM061_Cluster 2, UMM061_Cluster 3, UMM062_Cluster 1 N, UMM062_Cluster 2, UMM062_Cluster 3, UMM063_Cluster 1, UMM063_Cluster 2, UMM063_Cluster 3, UMM064_Cluster 1, UMM064_Cluster 2, UMM064_Cluster 3, UMM065_Cluster 1, UMM065_Cluster 2, UMM065_Cluster 3, UMM066_Cluster 1, UMM069_Cluster 1, UMM069_Cluster 2, UMM069_Cluster 3]
