# Supplementary material for: Single-cell analysis reveals new evolutionary complexity in uveal melanoma
Source: Nat Commun. 2020 Jan 24;11:496. doi: 10.1038/s41467-019-14256-1 (PMC6981133; doi:10.1038/s41467-019-14256-1)
Supplement: Supplementary file 7 — Supplementary Data 3 [file 41467_2019_14256_MOESM7_ESM.csv]

	p_val	avg_logFC	pct.1	pct.2	p_val_adj	cluster	gene
CD79A	0	2.27785134344329	0.837	0.089	0	B Cells	CD79A
MS4A1	0	2.21041192554661	0.82	0.017	0	B Cells	MS4A1
BANK1	0	1.51953782778363	0.64	0.005	0	B Cells	BANK1
VPREB3	0	1.05850281658953	0.36	0.007	0	B Cells	VPREB3
ARHGAP24	0	1.00096079383931	0.431	0.02	0	B Cells	ARHGAP24
KIAA0226L	0	0.983940761697628	0.418	0.022	0	B Cells	KIAA0226L
LINC00926	0	0.906365432909261	0.36	0.003	0	B Cells	LINC00926
CD19	0	0.841958261974403	0.339	0.012	0	B Cells	CD19
TNFRSF13B	0	0.83121702622585	0.326	0.012	0	B Cells	TNFRSF13B
BLK	0	0.808883321269614	0.31	0.007	0	B Cells	BLK
FCRLA	0	0.667213223148888	0.289	0.009	0	B Cells	FCRLA
PAX5	0	0.617635245081221	0.251	0.001	0	B Cells	PAX5
BCL11A	4.61575686910688e-308	0.58002611451616	0.255	0.007	1.12342906437192e-303	B Cells	BCL11A
RP5-887A10.1	1.68345539724149e-268	0.879521095523369	0.289	0.011	4.09736209134606e-264	B Cells	RP5-887A10.1
TNFRSF13C	3.06254999411089e-265	0.722662043131867	0.289	0.011	7.4539404306665e-261	B Cells	TNFRSF13C
AC079767.4	4.48837008214497e-228	0.752149817643215	0.289	0.014	1.09242439429326e-223	B Cells	AC079767.4
RALGPS2	6.02739476588518e-186	0.943584986104117	0.406	0.036	1.46700761206879e-181	B Cells	RALGPS2
SMIM14	1.35627411094228e-159	1.17335820541607	0.556	0.082	3.30103555862241e-155	B Cells	SMIM14
LY9	1.31865624242078e-150	1.39247172733706	0.59	0.099	3.20947742842794e-146	B Cells	LY9
PDLIM1	4.01911033275102e-147	0.810338162892074	0.381	0.04	9.78211263888272e-143	B Cells	PDLIM1
CD83	9.08922196375903e-120	1.48343199679314	0.766	0.194	2.21222573375931e-115	B Cells	CD83
MEF2C	1.33778398472177e-114	1.10709747697951	0.607	0.133	3.25603244041432e-110	B Cells	MEF2C
TCF4	1.29975986251978e-108	1.0021251032898	0.427	0.068	3.1634855293869e-104	B Cells	TCF4
ADAM28	3.92858727417618e-106	1.0184411727133	0.444	0.073	9.56178856661739e-102	B Cells	ADAM28
PKIG	9.23754809347671e-102	0.785971707468887	0.322	0.04	2.2483268304713e-97	B Cells	PKIG
LYN	1.97826310887327e-94	0.986198080409741	0.527	0.113	4.81489458068666e-90	B Cells	LYN
IGHA1	2.6758991789092e-91	0.434554015647436	0.351	0.052	6.51287101154711e-87	B Cells	IGHA1
RPS8	3.7672701725011e-91	0.717219368611502	1	0.968	9.16915887285043e-87	B Cells	RPS8
CD37	9.52617762162161e-90	1.26589176945135	0.912	0.473	2.31857637132648e-85	B Cells	CD37
SELL	2.20081044942344e-88	0.860010489309897	0.444	0.082	5.35655255285172e-84	B Cells	SELL
RPS23	4.3942972269216e-85	0.694476551130315	1	0.959	1.06952800206045e-80	B Cells	RPS23
RPL32	3.01282746333905e-78	0.67514885687966	1	0.954	7.33292076302093e-74	B Cells	RPL32
RPL11	1.04766595178365e-77	0.602153799133144	1	0.963	2.54991416004623e-73	B Cells	RPL11
RPL39	4.37693009262408e-75	0.735987466972903	0.992	0.917	1.06530101524377e-70	B Cells	RPL39
HLA-DRA	1.39787791058865e-69	0.659974821576996	0.983	0.482	3.4022950465817e-65	B Cells	HLA-DRA
HLA-DQB1	4.22448103131255e-69	0.70608307012343	0.916	0.396	1.02819643821116e-64	B Cells	HLA-DQB1
CD74	5.56881400459019e-69	0.715873798640443	1	0.904	1.35539364057721e-64	B Cells	CD74
RPL13	5.38634292619321e-66	0.509649208283259	1	0.984	1.31098200480617e-61	B Cells	RPL13
RPS18	1.31876839160221e-65	0.629904041638651	0.996	0.965	3.20975038832061e-61	B Cells	RPS18
CD52	8.49807923080364e-65	0.949095141722798	0.921	0.464	2.0683475039853e-60	B Cells	CD52
RPL18	1.65706507715471e-64	0.558800126154253	0.992	0.935	4.03313069128686e-60	B Cells	RPL18
RPL19	8.98462103122541e-64	0.479858859917428	1	0.975	2.18676691278995e-59	B Cells	RPL19
CCR7	5.2599544682859e-63	0.948177094198986	0.452	0.11	1.28022031803611e-58	B Cells	CCR7
RPL18A	2.34298518299123e-62	0.568935075112963	0.992	0.957	5.70259163688235e-58	B Cells	RPL18A
RPS5	1.41974744570857e-61	0.644731916092032	0.983	0.884	3.45552330811008e-57	B Cells	RPS5
RPL30	9.79580813547834e-61	0.532674900727692	0.996	0.966	2.38420174209407e-56	B Cells	RPL30
FAU	1.55008827564786e-60	0.569360595928023	1	0.906	3.77275985409934e-56	B Cells	FAU
RPLP2	2.06010936894582e-60	0.618481695864375	0.996	0.902	5.01410019307723e-56	B Cells	RPLP2
RPS27A	9.3373902943239e-60	0.52781288236987	1	0.966	2.2726274237355e-55	B Cells	RPS27A
RPS6	1.08383921313918e-58	0.528267277997677	1	0.956	2.63795626085944e-54	B Cells	RPS6
RPL41	2.10962519168672e-58	0.639408494737738	0.996	0.934	5.13461675404631e-54	B Cells	RPL41
RPL23A	2.68951432902519e-58	0.571453882810885	1	0.903	6.54600892541442e-54	B Cells	RPL23A
POU2AF1	1.34460936999432e-57	0.697968226747997	0.297	0.057	3.27264474562917e-53	B Cells	POU2AF1
RPL34	1.79613177718128e-57	0.59958799601878	1	0.919	4.37160513248152e-53	B Cells	RPL34
RPS27	1.07991507820039e-56	0.646452634243424	1	0.94	2.62840530883192e-52	B Cells	RPS27
RPS14	1.18739447782041e-56	0.502042406380077	0.996	0.962	2.8899994195671e-52	B Cells	RPS14
RPS2	7.85166463807889e-56	0.634695062304188	0.992	0.886	1.91101665626202e-51	B Cells	RPS2
RPS15A	1.68094054963608e-55	0.536631729254325	1	0.937	4.09124120375926e-51	B Cells	RPS15A
HLA-DQA1	5.37781771091906e-55	0.489923521786195	0.883	0.376	1.30890705266059e-50	B Cells	HLA-DQA1
RPL37	4.27101144183841e-53	0.57750364203225	0.987	0.893	1.03952147482905e-48	B Cells	RPL37
RPS28	4.58632727354282e-53	0.53758511830474	0.992	0.917	1.11626619510759e-48	B Cells	RPS28
RPS21	4.97135475308801e-52	0.672129084712513	0.967	0.812	1.20997803335409e-47	B Cells	RPS21
KDM4B	6.73230514200847e-52	0.537851226892307	0.272	0.051	1.63857574851344e-47	B Cells	KDM4B
RPL9	1.14244552716054e-51	0.492032677093774	1	0.937	2.78059816855605e-47	B Cells	RPL9
EEF1B2	2.63229555258674e-50	0.653926283458865	0.975	0.794	6.40674414544086e-46	B Cells	EEF1B2
RPL35A	6.32541273560432e-50	0.531136407244097	0.992	0.887	1.53954220571874e-45	B Cells	RPL35A
RPL36	6.66592871375893e-50	0.556446818840788	0.971	0.861	1.62242038964179e-45	B Cells	RPL36
LTB	1.37558696936398e-49	0.801500241457667	0.686	0.271	3.34804112473499e-45	B Cells	LTB
RPL28	1.59388841563314e-49	0.474218002689165	1	0.97	3.8793650148095e-45	B Cells	RPL28
RPS25	5.69392247508788e-48	0.526792427214452	0.992	0.915	1.38584379121164e-43	B Cells	RPS25
RPL8	6.67774379354267e-48	0.444337484885365	0.996	0.96	1.62529606191035e-43	B Cells	RPL8
RPL10	1.16265202666602e-47	0.408496324489793	1	0.99	2.82977876770244e-43	B Cells	RPL10
LY86	1.46328860601134e-47	0.554750871817789	0.364	0.092	3.56149813817101e-43	B Cells	LY86
CD55	2.58592647396906e-47	0.952813516414536	0.598	0.245	6.2938864449933e-43	B Cells	CD55
RPS15	4.4607889738699e-47	0.46795862023385	1	0.941	1.0857114283502e-42	B Cells	RPS15
SYNGR2	1.07207660810106e-46	0.748993363814777	0.745	0.361	2.60932725645716e-42	B Cells	SYNGR2
RPS13	2.61101623960344e-46	0.437015297548905	0.992	0.947	6.35495242557082e-42	B Cells	RPS13
RPS12	2.24002713913058e-45	0.486271421803798	1	0.976	5.45200205392991e-41	B Cells	RPS12
HLA-DRB1	2.36402473038172e-45	0.337266253780101	0.958	0.569	5.75379979127606e-41	B Cells	HLA-DRB1
RPS11	1.21109241254041e-44	0.602496385856452	0.962	0.781	2.94767782288209e-40	B Cells	RPS11
RPSA	7.51632899281244e-44	0.534787911069192	0.987	0.863	1.82939931356062e-39	B Cells	RPSA
RPL21	1.32906542972053e-43	0.506630563105457	1	0.926	3.23481234939681e-39	B Cells	RPL21
RPS3A	2.01509606913856e-43	0.410665815859489	1	0.97	4.90454232267634e-39	B Cells	RPS3A
RPLP1	3.19577817666419e-43	0.389478971598981	1	0.994	7.77820450418297e-39	B Cells	RPLP1
CD79B	3.37951075157381e-43	0.605324301965647	0.251	0.052	8.2253912182555e-39	B Cells	CD79B
POU2F2	3.83037586753131e-43	0.666877030532219	0.31	0.076	9.32275182398444e-39	B Cells	POU2F2
ORAI2	4.32360588235729e-43	0.556417065289113	0.322	0.081	1.05232243570694e-38	B Cells	ORAI2
MARCH1	1.71743582991521e-42	0.678394422649672	0.276	0.062	4.18006706643063e-38	B Cells	MARCH1
RPS16	2.44762930485966e-42	0.450244470921276	0.983	0.906	5.95728496509792e-38	B Cells	RPS16
RPL29	2.945261512254e-42	0.4428261060378	0.992	0.935	7.168471994675e-38	B Cells	RPL29
HVCN1	4.26277169145881e-42	0.512477975178132	0.255	0.054	1.03751600198416e-37	B Cells	HVCN1
PRDM2	4.98960479609379e-42	0.642494416010253	0.402	0.121	1.21441991132127e-37	B Cells	PRDM2
RPL22	1.96880086516569e-41	0.494221336896433	0.996	0.838	4.79186442572677e-37	B Cells	RPL22
RPL3	8.45105006587915e-41	0.442183629654164	0.996	0.945	2.05690107553433e-36	B Cells	RPL3
EZR	5.01898262502114e-40	0.869313631252929	0.841	0.544	1.2215701811039e-35	B Cells	EZR
HLA-DPB1	5.78569579090086e-40	0.287625778386442	0.962	0.608	1.40818049854736e-35	B Cells	HLA-DPB1
IFT57	3.8072155580013e-39	0.557288187076263	0.285	0.07	9.26638194661936e-35	B Cells	IFT57
RPL13A	6.85076779368155e-39	0.505558749633252	0.996	0.897	1.66740837330415e-34	B Cells	RPL13A
SYPL1	1.9971044841758e-38	0.641893998839896	0.49	0.185	4.86075260403547e-34	B Cells	SYPL1
GPR183	2.1515129784437e-38	0.662575145274086	0.586	0.23	5.23656743823411e-34	B Cells	GPR183
UBA52	9.07980351679974e-38	0.436097414627023	0.975	0.868	2.20993337795389e-33	B Cells	UBA52
RPL7A	8.04970696687131e-37	0.378657958765098	1	0.947	1.95921817866681e-32	B Cells	RPL7A
RPS3	2.13925340201976e-36	0.397429384542085	1	0.961	5.20672885517589e-32	B Cells	RPS3
FCMR	2.16799199561181e-36	0.646373119009686	0.498	0.184	5.27667571811959e-32	B Cells	FCMR
RPL5	6.03904862913298e-36	0.449174407815237	0.992	0.895	1.46984404584468e-31	B Cells	RPL5
RPL14	6.60638560113751e-36	0.419687541778246	0.987	0.912	1.60792819146086e-31	B Cells	RPL14
RPL26	1.35156208037781e-35	0.601282689857747	0.971	0.785	3.28956694743155e-31	B Cells	RPL26
PARP15	1.54402967931424e-35	0.49636545035359	0.251	0.058	3.75801383648292e-31	B Cells	PARP15
RPL35	3.76951784500143e-35	0.477875035216325	0.987	0.84	9.17462948294897e-31	B Cells	RPL35
SESN3	6.37993623733769e-35	0.577600258624108	0.364	0.113	1.55281268080562e-30	B Cells	SESN3
EEF1A1	6.82075381250266e-35	0.366253761453883	1	0.996	1.66010327042502e-30	B Cells	EEF1A1
HLA-DRB5	4.07251941096636e-34	0.251299342810155	0.845	0.447	9.91210499435102e-30	B Cells	HLA-DRB5
RPS19	7.81316046406572e-34	0.365254411211418	1	0.96	1.90164512534896e-29	B Cells	RPS19
ARRDC2	2.50285104447921e-33	0.489473891476601	0.264	0.068	6.09168915715796e-29	B Cells	ARRDC2
RPS7	4.77147538522547e-33	0.358987471453264	1	0.942	1.16132939401003e-28	B Cells	RPS7
RPL10A	1.03766303185115e-32	0.451049423551474	0.979	0.875	2.52556805322251e-28	B Cells	RPL10A
IRF8	3.67841748951091e-32	0.585377390549391	0.372	0.122	8.95290032772061e-28	B Cells	IRF8
RPL27	5.69174565713141e-32	0.474032411419825	0.954	0.792	1.38531397548921e-27	B Cells	RPL27
RPS4X	2.30080695834055e-31	0.395093763399157	1	0.961	5.59993405590507e-27	B Cells	RPS4X
CMTM6	2.85365391809881e-31	0.713530902275112	0.615	0.312	6.9455082712607e-27	B Cells	CMTM6
CD40	3.28322202870186e-31	0.438585270208449	0.272	0.075	7.99103409565745e-27	B Cells	CD40
CTSH	3.98956409114017e-31	0.457412150036398	0.431	0.158	9.71020004142605e-27	B Cells	CTSH
PLCG2	9.28123780750917e-31	0.497350790950835	0.259	0.07	2.25896046996966e-26	B Cells	PLCG2
RPL38	1.11637939284465e-29	0.49103911391534	0.95	0.704	2.71715580424459e-25	B Cells	RPL38
FAM49A	1.8626216661258e-29	0.589164975370819	0.322	0.108	4.53343487318358e-25	B Cells	FAM49A
TOMM7	4.28196666442261e-29	0.456175990515395	0.908	0.68	1.04218786645382e-24	B Cells	TOMM7
SLC2A3	2.13429397706448e-28	0.59752071758792	0.674	0.35	5.19465811077724e-24	B Cells	SLC2A3
RPL27A	2.79745593385454e-28	0.517678249292027	0.946	0.765	6.80872799740856e-24	B Cells	RPL27A
NFKBID	1.49862345675722e-27	0.606462136724057	0.326	0.111	3.64749963140139e-23	B Cells	NFKBID
LDLRAD4	2.21047793982794e-27	0.615110347550478	0.339	0.117	5.38008225774722e-23	B Cells	LDLRAD4
CCDC50	3.5197994122411e-27	0.642721955171824	0.335	0.12	8.56683978945362e-23	B Cells	CCDC50
GNG7	4.00634363531078e-27	0.501777416187275	0.272	0.084	9.7510397739829e-23	B Cells	GNG7
RPL37A	6.55818977862059e-27	0.40622750859607	0.979	0.847	1.59619781021847e-22	B Cells	RPL37A
NR4A1	8.73343863248436e-27	0.784397671145356	0.598	0.306	2.12563162876037e-22	B Cells	NR4A1
RPL12	1.79660334622996e-26	0.309352038400678	1	0.968	4.3727528843891e-22	B Cells	RPL12
ID3	2.13624299360119e-26	0.829291977583029	0.301	0.099	5.19940182212593e-22	B Cells	ID3
ARHGAP25	2.22504765075402e-26	0.506311838968402	0.343	0.121	5.41554347717021e-22	B Cells	ARHGAP25
RPS29	2.61743892664387e-26	0.501938952542751	0.941	0.736	6.37058460355852e-22	B Cells	RPS29
MT-ND3	1.38656854366617e-25	0.397305903679678	0.962	0.872	3.37476917842909e-21	B Cells	MT-ND3
LAPTM5	1.20942495072997e-24	0.490449345154586	0.9	0.669	2.94361938758168e-20	B Cells	LAPTM5
REL	1.24633765350548e-24	0.614719054516388	0.665	0.381	3.033461214867e-20	B Cells	REL
RPS9	1.49648214359674e-24	0.318215280323759	0.987	0.925	3.6422878893001e-20	B Cells	RPS9
SWAP70	2.27452205831937e-24	0.467277970795202	0.28	0.094	5.53595923774352e-20	B Cells	SWAP70
CD70	3.13463496084514e-24	0.537321945644917	0.264	0.082	7.62938803120098e-20	B Cells	CD70
BASP1	8.25223507843925e-24	0.441609416992073	0.268	0.087	2.00851149574133e-19	B Cells	BASP1
GNB2L1	3.96124959139638e-23	0.335668296890023	0.971	0.9	9.64128538049965e-19	B Cells	GNB2L1
HERPUD1	4.05387341852927e-23	0.545790017843809	0.791	0.525	9.86672251335838e-19	B Cells	HERPUD1
RPL15	5.53618061695673e-23	0.281230526667834	0.992	0.942	1.3474510003611e-18	B Cells	RPL15
GLTSCR2	1.22647155982353e-22	0.479935057599333	0.757	0.493	2.98510912945448e-18	B Cells	GLTSCR2
BTG1	1.37302898692766e-22	0.448678620395963	0.941	0.737	3.34181525128322e-18	B Cells	BTG1
BIRC3	2.33849396581697e-22	0.483966480638337	0.611	0.327	5.69166046340192e-18	B Cells	BIRC3
FOXP1	1.00660532949553e-21	0.539456420191285	0.397	0.172	2.44997671145918e-17	B Cells	FOXP1
PHACTR1	1.18292919341148e-21	0.445672357703224	0.276	0.096	2.87913136384421e-17	B Cells	PHACTR1
RILPL2	1.27371394779828e-21	0.621311433210806	0.519	0.265	3.10009237754624e-17	B Cells	RILPL2
KDM6B	1.30987412438957e-21	0.453584848107719	0.481	0.229	3.18810263135177e-17	B Cells	KDM6B
HLA-DQA2	1.35116649543035e-21	0.459128350360575	0.31	0.113	3.28860413322792e-17	B Cells	HLA-DQA2
PTPN1	1.51929974479898e-21	0.505736757594848	0.435	0.206	3.69782364886624e-17	B Cells	PTPN1
RPL36A	2.68026820339812e-21	0.548507081163866	0.762	0.526	6.52350478025067e-17	B Cells	RPL36A
HLA-DMA	3.86823375822592e-21	0.26797231030474	0.686	0.345	9.41489414414607e-17	B Cells	HLA-DMA
PPM1K	4.61069361845772e-21	0.402625340973909	0.335	0.13	1.12219671979642e-16	B Cells	PPM1K
RPL24	1.50409918973774e-20	0.318114045245712	0.971	0.865	3.66082701790267e-16	B Cells	RPL24
PTMA	1.58170144198287e-20	0.31160486471957	1	0.939	3.84970313964211e-16	B Cells	PTMA
NCOA3	7.42313640928251e-20	0.44158425605317	0.326	0.132	1.80671717065527e-15	B Cells	NCOA3
MT-CO2	1.741906741276e-19	0.293463071324955	0.983	0.978	4.23962681759166e-15	B Cells	MT-CO2
CHCHD10	2.24430505789022e-19	0.435783854213869	0.573	0.314	5.462414080399e-15	B Cells	CHCHD10
LSM7	9.81175235182283e-19	0.408897758405109	0.544	0.304	2.38808240491016e-14	B Cells	LSM7
TMEM243	1.05771833707776e-18	0.457997312168203	0.427	0.209	2.57438066061356e-14	B Cells	TMEM243
SP140	1.1866826262919e-18	0.391525737570756	0.331	0.133	2.88826684413185e-14	B Cells	SP140
SNU13	1.6454715579547e-18	0.443229623917353	0.703	0.461	4.00491322490594e-14	B Cells	SNU13
DDX21	4.53434833221178e-18	0.572614397936221	0.469	0.252	1.10361504057703e-13	B Cells	DDX21
ZFAS1	6.44741551168882e-18	0.40639215689952	0.732	0.499	1.56923646138994e-13	B Cells	ZFAS1
ALG13	6.58387021521697e-18	0.580137611486915	0.389	0.187	1.60244817168166e-13	B Cells	ALG13
EEF2	1.3611662967879e-17	0.438358558622966	0.916	0.757	3.31294264975207e-13	B Cells	EEF2
NCF1	2.12652313886244e-17	0.25619232267323	0.477	0.244	5.1757446676773e-13	B Cells	NCF1
SMAP2	3.11099571791972e-17	0.431900534221816	0.494	0.274	7.5718524778448e-13	B Cells	SMAP2
ATP2B1	5.31631040154685e-17	0.502669926086521	0.423	0.216	1.29393678863249e-12	B Cells	ATP2B1
RPL4	6.07397613905369e-17	0.293524934780071	0.946	0.811	1.47834505248428e-12	B Cells	RPL4
RAB11FIP1	6.59611332585817e-17	0.430884409989313	0.318	0.139	1.60542802238062e-12	B Cells	RAB11FIP1
SKAP2	1.69759410145097e-16	0.326507644227335	0.276	0.111	4.13177428352153e-12	B Cells	SKAP2
RPS20	1.76717849178199e-16	0.389179706082788	0.883	0.707	4.30113573114817e-12	B Cells	RPS20
CD48	2.29846236955777e-16	0.434829265422642	0.598	0.359	5.59422756126666e-12	B Cells	CD48
ODC1	2.86939424779714e-16	0.443525176972401	0.41	0.205	6.98381865971346e-12	B Cells	ODC1
TAGLN2	2.87421951209882e-16	0.470295709007731	0.745	0.53	6.99556287049732e-12	B Cells	TAGLN2
ZBTB20	7.08776606035068e-16	0.374989695773518	0.259	0.103	1.72509138142875e-11	B Cells	ZBTB20
BCAS4	2.10034995266766e-15	0.258016443569359	0.255	0.098	5.11204174979781e-11	B Cells	BCAS4
SMCHD1	2.84690417609512e-15	0.47088220211031	0.565	0.347	6.92908007419792e-11	B Cells	SMCHD1
SMDT1	4.11190485037926e-15	0.375287854661937	0.607	0.383	1.00079652153381e-10	B Cells	SMDT1
CYBA	7.26084153518301e-15	0.310476117421616	0.862	0.648	1.76721622124819e-10	B Cells	CYBA
RHOH	7.47337889522632e-15	0.412993068597049	0.561	0.334	1.81894568930913e-10	B Cells	RHOH
RPL31	1.05424988718931e-14	0.331317200121104	0.908	0.729	2.56593880043007e-10	B Cells	RPL31
RPL22L1	1.35679016120371e-14	0.417389570631801	0.586	0.366	3.30229157335371e-10	B Cells	RPL22L1
BACH1	1.4129597728403e-14	0.382006823423013	0.314	0.147	3.439002791116e-10	B Cells	BACH1
ST6GAL1	1.4986589977366e-14	0.441860310877984	0.259	0.112	3.6475861345911e-10	B Cells	ST6GAL1
RPL17	1.87088161907897e-14	0.339272372101827	0.674	0.456	4.5535387726763e-10	B Cells	RPL17
PDE4B	1.97815585342196e-14	0.410515437113753	0.586	0.369	4.8146335316437e-10	B Cells	PDE4B
SNX2	3.08786504081307e-14	0.375127963199199	0.381	0.198	7.51555472283493e-10	B Cells	SNX2
TSPAN3	5.10857683592567e-14	0.278284305252536	0.318	0.15	1.24337651609595e-09	B Cells	TSPAN3
RPL23	5.14422041157904e-14	0.314938449557378	0.812	0.625	1.25205180597422e-09	B Cells	RPL23
STK4	5.39885643095505e-14	0.360626916790632	0.661	0.444	1.31402766673015e-09	B Cells	STK4
RASGEF1B	5.98688342634647e-14	0.427865097788847	0.293	0.131	1.45714755713847e-09	B Cells	RASGEF1B
GRB2	1.17287708355428e-13	0.320925146082403	0.556	0.347	2.85466553366277e-09	B Cells	GRB2
FBL	1.2297262729769e-13	0.317586316342036	0.41	0.221	2.99303077579849e-09	B Cells	FBL
H3F3A	1.68452086040792e-13	0.278779142969522	0.929	0.805	4.09995532214683e-09	B Cells	H3F3A
UXT	2.90100855616272e-13	0.330866265069675	0.586	0.377	7.06076472484445e-09	B Cells	UXT
TNRC6B	3.61151269790861e-13	0.350532079325044	0.356	0.18	8.79006075543977e-09	B Cells	TNRC6B
RSL24D1	3.74982551359425e-13	0.339861354909163	0.565	0.36	9.12670031753704e-09	B Cells	RSL24D1
PEA15	4.43959096859639e-13	0.277124673908037	0.276	0.126	1.08055204584668e-08	B Cells	PEA15
LIMD2	5.11764100347432e-13	0.282962584450525	0.665	0.422	1.24558264383562e-08	B Cells	LIMD2
KHDRBS1	5.38444879777005e-13	0.348402006955436	0.485	0.285	1.31052099288925e-08	B Cells	KHDRBS1
AC090498.1	5.82564410950764e-13	0.340131360024446	0.69	0.495	1.41790351981307e-08	B Cells	AC090498.1
R3HDM4	6.45746985043039e-13	0.271016830084579	0.268	0.118	1.57168358689625e-08	B Cells	R3HDM4
DENND4A	1.13374442549834e-12	0.339144962499082	0.272	0.125	2.75942055722042e-08	B Cells	DENND4A
SNX3	2.15857834512943e-12	0.251781414070164	0.586	0.384	5.25376383421051e-08	B Cells	SNX3
RP5-1171I10.5	2.38159362541915e-12	0.328628899301324	0.326	0.159	5.79656072490767e-08	B Cells	RP5-1171I10.5
PFDN5	3.49890837225612e-12	0.273193403026225	0.937	0.813	8.51599308723417e-08	B Cells	PFDN5
NBEAL1	3.72704875498516e-12	0.380198084436642	0.552	0.362	9.07126396475838e-08	B Cells	NBEAL1
WDR74	3.82456986405513e-12	0.425546492879013	0.322	0.165	9.30862059212377e-08	B Cells	WDR74
RGS19	5.89006956229512e-12	0.315981553677903	0.289	0.139	1.43358403076701e-07	B Cells	RGS19
CD47	8.11259308285166e-12	0.389073411115133	0.469	0.291	1.97452403043527e-07	B Cells	CD47
GPBP1	8.8282308909375e-12	0.319012071748898	0.577	0.383	2.14870311654528e-07	B Cells	GPBP1
COMMD6	1.26142532795112e-11	0.258037315218591	0.778	0.569	3.07018310570022e-07	B Cells	COMMD6
SSH2	1.53462642012754e-11	0.337660048618032	0.305	0.155	3.73512724394841e-07	B Cells	SSH2
ADK	1.9620235071124e-11	0.288395240305946	0.251	0.116	4.77536901396086e-07	B Cells	ADK
EIF3E	2.03714709334514e-11	0.262124649043032	0.736	0.554	4.95821231049275e-07	B Cells	EIF3E
CD69	2.38466272000777e-11	0.567097646017078	0.544	0.347	5.8040305942269e-07	B Cells	CD69
SMARCB1	3.13449436980986e-11	0.358451196318581	0.31	0.16	7.62904584668021e-07	B Cells	SMARCB1
YPEL5	3.17612912528654e-11	0.403315869506567	0.715	0.535	7.73038067803491e-07	B Cells	YPEL5
RELB	3.40177298417604e-11	0.26570229573567	0.368	0.2	8.27957526618605e-07	B Cells	RELB
KMT2E	6.51667640234717e-11	0.304008690386015	0.636	0.444	1.58609386956728e-06	B Cells	KMT2E
SF1	6.84228526547143e-11	0.362153443789687	0.64	0.462	1.66534381076309e-06	B Cells	SF1
NFKB2	1.53356733410443e-10	0.263099330827309	0.318	0.166	3.73254953447678e-06	B Cells	NFKB2
TGIF1	2.08866448575977e-10	0.349646546090778	0.456	0.283	5.08360049189069e-06	B Cells	TGIF1
RCSD1	3.48663552851814e-10	0.289100222425199	0.285	0.146	8.48612221286031e-06	B Cells	RCSD1
YWHAZ	6.63692023706496e-10	0.268641830244779	0.833	0.685	1.61536001649924e-05	B Cells	YWHAZ
SLBP	9.19190082081894e-10	0.344595079469069	0.402	0.244	2.23721674077912e-05	B Cells	SLBP
PNISR	9.4354508252275e-10	0.369825532556351	0.473	0.305	2.29649437635212e-05	B Cells	PNISR
MAP3K8	1.17485024683749e-09	0.339832867121908	0.452	0.286	2.85946801577776e-05	B Cells	MAP3K8
TCEA1	1.29527356242045e-09	0.373383798276716	0.502	0.342	3.15256632357513e-05	B Cells	TCEA1
CDKN1A	1.31716001559556e-09	0.400508325585645	0.485	0.321	3.20583576195804e-05	B Cells	CDKN1A
IL16	1.38948033306784e-09	0.394419112340979	0.31	0.17	3.38185618265381e-05	B Cells	IL16
POLD4	1.98576096613199e-09	0.295965254178807	0.393	0.24	4.83314361546865e-05	B Cells	POLD4
PRNP	2.04813985891323e-09	0.322807774165406	0.385	0.231	4.98496760260891e-05	B Cells	PRNP
TAF1D	2.23242872198607e-09	0.333114410885707	0.444	0.288	5.43350826644189e-05	B Cells	TAF1D
SKIL	2.83920187267192e-09	0.318560394421232	0.368	0.218	6.91033343789618e-05	B Cells	SKIL
STK17A	5.53420318101235e-09	0.310241876500599	0.418	0.262	0.00013469697122266	B Cells	STK17A
STX7	1.02352319125279e-08	0.266066355537783	0.264	0.14	0.000249115309519018	B Cells	STX7
CNPY3	1.91548004562987e-08	0.310666640592193	0.423	0.268	0.000466208688305853	B Cells	CNPY3
PLP2	2.07870803832594e-08	0.276703960018584	0.435	0.278	0.00050593674944815	B Cells	PLP2
PARP14	2.39545998952065e-08	0.319705123806097	0.293	0.166	0.00058303100684943	B Cells	PARP14
ARID5B	2.79806885892856e-08	0.254684372300306	0.498	0.335	0.000681021979574623	B Cells	ARID5B
NIN	6.25886838200525e-08	0.257099517104193	0.264	0.144	0.00152334597549626	B Cells	NIN
TAGAP	7.54367862069542e-08	0.320287795334936	0.381	0.239	0.00183605593949106	B Cells	TAGAP
LRRFIP1	1.0033415650106e-07	0.31079336466398	0.544	0.394	0.00244203303507931	B Cells	LRRFIP1
SEPT6	1.08495239310168e-07	0.27003162961509	0.473	0.313	0.00264066562957017	B Cells	SEPT6
ARF6	1.17318379653177e-07	0.319394689592294	0.464	0.325	0.00285541204237868	B Cells	ARF6
MBP	1.1927369407877e-07	0.314593248835102	0.36	0.228	0.00290300244018319	B Cells	MBP
NR1H2	1.28198761765945e-07	0.297725814227459	0.326	0.199	0.00312022966262133	B Cells	NR1H2
MARCKSL1	1.77988349854298e-07	0.282388241068648	0.36	0.225	0.00433205844710375	B Cells	MARCKSL1
SMG1	3.67336865501035e-07	0.305781266139771	0.335	0.209	0.0089406119694297	B Cells	SMG1
RPS10	7.58580671302823e-07	0.338982427145247	0.456	0.327	0.0184630949588394	B Cells	RPS10
TXNIP	1.31337051791701e-06	0.255372420058096	0.515	0.366	0.031966125035582	B Cells	TXNIP
ANKRD44	1.5119513158623e-06	0.281284126713298	0.318	0.199	0.0367993830767725	B Cells	ANKRD44
LMBRD1	1.7629802763251e-06	0.313254951099472	0.268	0.163	0.0429091769454766	B Cells	LMBRD1
ARL4A	3.54624048744002e-06	0.280601159486849	0.255	0.153	0.0863119472238027	B Cells	ARL4A
TNFAIP8	9.39695189438278e-06	0.250271001848521	0.318	0.208	0.228712412157382	B Cells	TNFAIP8
IRF2BP2	1.80118340713677e-05	0.254588916496756	0.272	0.176	0.438390029463019	B Cells	IRF2BP2
NR4A3	0.000194125266947495	0.287792949447793	0.381	0.285	1	B Cells	NR4A3
PIM3	0.00025136105950571	0.317972001107978	0.351	0.263	1	B Cells	PIM3
EMP3	0.000268591830247399	0.254763549338049	0.519	0.424	1	B Cells	EMP3
TUBA1A	0.00217229254575919	0.282641118777309	0.335	0.258	1	B Cells	TUBA1A
MTRNR2L12	0.00687225669718962	0.374248879844174	0.82	0.73	1	B Cells	MTRNR2L12
BANCR	1.2298128736236e-94	0.924978774895638	0.377	0.062	2.99324155311247e-90	CD4 T Follicular Helper	BANCR
RPLP11	5.44607844166045e-85	0.587311484272984	1	0.994	1.32552103191574e-80	CD4 T Follicular Helper	RPLP1
TFAP2A	1.55551365061544e-83	0.968767706791773	0.5	0.115	3.78596467423292e-79	CD4 T Follicular Helper	TFAP2A
PMEL	3.20388261169703e-80	0.906146672703479	0.796	0.293	7.79792988860939e-76	CD4 T Follicular Helper	PMEL
IFI27	6.12251841478929e-80	0.842242936520846	0.769	0.262	1.49015975697556e-75	CD4 T Follicular Helper	IFI27
RPL281	1.25462002723975e-79	0.593919089724215	1	0.97	3.05361968429882e-75	CD4 T Follicular Helper	RPL28
TYRP1	7.98479205653305e-79	0.877030986818201	0.781	0.276	1.94341853863958e-74	CD4 T Follicular Helper	TYRP1
RPS181	1.79826054218791e-77	0.704029046528982	1	0.965	4.37678633363117e-73	CD4 T Follicular Helper	RPS18
MLANA	1.91190717948029e-77	0.960393702269793	0.785	0.29	4.65339088413708e-73	CD4 T Follicular Helper	MLANA
RPS24	6.43727071309701e-71	0.590473036932132	0.996	0.956	1.56676731886068e-66	CD4 T Follicular Helper	RPS24
RPL391	3.54466873859052e-70	0.625050861057043	0.996	0.917	8.62736924285548e-66	CD4 T Follicular Helper	RPL39
RPS81	1.83837957379634e-69	0.585887339462003	1	0.968	4.47443204466292e-65	CD4 T Follicular Helper	RPS8
AP1S2	2.5436891025673e-69	0.902269111334152	0.746	0.306	6.19108490673856e-65	CD4 T Follicular Helper	AP1S2
RPL321	1.69575293852282e-67	0.583009927718021	0.992	0.954	4.1272930770707e-63	CD4 T Follicular Helper	RPL32
RPL121	8.95196175258189e-67	0.583120168210716	0.996	0.968	2.17881797096091e-62	CD4 T Follicular Helper	RPL12
RPS71	2.16965398849857e-66	0.601644677306007	1	0.942	5.28072084260668e-62	CD4 T Follicular Helper	RPS7
RPS151	2.85797741470842e-65	0.542295260421457	0.988	0.941	6.95603122965883e-61	CD4 T Follicular Helper	RPS15
RPL301	4.90372280749529e-65	0.546980203411991	1	0.966	1.19351709411628e-60	CD4 T Follicular Helper	RPL30
RPS4X1	1.36385447818396e-64	0.564162913335347	1	0.961	3.31948541445193e-60	CD4 T Follicular Helper	RPS4X
S100A1	1.72130790749587e-63	0.793683198780381	0.635	0.22	4.18949131605419e-59	CD4 T Follicular Helper	S100A1
RPL131	3.17305087710655e-62	0.454419415850301	1	0.984	7.72288852978964e-58	CD4 T Follicular Helper	RPL13
RPS121	3.11816907118928e-58	0.473413198004339	1	0.976	7.58931170236759e-54	CD4 T Follicular Helper	RPS12
RPS22	3.67026276483753e-58	0.561163316087997	1	0.886	8.93305254333806e-54	CD4 T Follicular Helper	RPS2
RPS61	1.0663145103696e-57	0.540269079602982	0.996	0.956	2.59530288678857e-53	CD4 T Follicular Helper	RPS6
EDNRB	1.69885752306051e-55	0.748380477913781	0.454	0.128	4.13484932537697e-51	CD4 T Follicular Helper	EDNRB
RPL291	1.89288590177137e-55	0.551936572342635	0.988	0.935	4.60709499632133e-51	CD4 T Follicular Helper	RPL29
RPL18A1	2.99330495224069e-53	0.458811894818369	1	0.957	7.28540492325861e-49	CD4 T Follicular Helper	RPL18A
RPL361	1.95880885882709e-52	0.548622230627388	0.992	0.86	4.76754488149925e-48	CD4 T Follicular Helper	RPL36
RPL111	2.30324823405483e-52	0.445217660260555	1	0.963	5.60587587686605e-48	CD4 T Follicular Helper	RPL11
CRNDE	3.89710386719611e-52	0.623797891642887	0.254	0.049	9.4851611023686e-48	CD4 T Follicular Helper	CRNDE
RPL81	1.05785489420885e-51	0.528387164331423	1	0.96	2.57471302701491e-47	CD4 T Follicular Helper	RPL8
RPS191	2.11375795786413e-50	0.43761591985699	0.996	0.96	5.14467549364551e-46	CD4 T Follicular Helper	RPS19
GSTP11	5.01516553752405e-50	0.770923115896573	0.892	0.582	1.22064114017798e-45	CD4 T Follicular Helper	GSTP1
EFHD1	1.76272368483298e-48	0.653351829836497	0.369	0.098	4.290293176515e-44	CD4 T Follicular Helper	EFHD1
RPS231	1.93474862906096e-48	0.421378399856621	1	0.959	4.70898468827147e-44	CD4 T Follicular Helper	RPS23
TRPM1	2.31347621979525e-48	0.690684402583366	0.362	0.095	5.63076977135965e-44	CD4 T Follicular Helper	TRPM1
RPS27A1	2.40897439081367e-47	0.421371358309475	1	0.966	5.8632027698014e-43	CD4 T Follicular Helper	RPS27A
MT-ND31	7.55447995225925e-47	0.560844211553206	0.992	0.872	1.83868487558038e-42	CD4 T Follicular Helper	MT-ND3
RPL371	1.53946936257566e-46	0.470932748729081	0.992	0.892	3.7469144815729e-42	CD4 T Follicular Helper	RPL37
RPS141	1.3018686712985e-44	0.418140638780804	1	0.962	3.16861815907341e-40	CD4 T Follicular Helper	RPS14
RPL35A1	8.32645202131701e-43	0.476999354104036	0.988	0.887	2.02657515746835e-38	CD4 T Follicular Helper	RPL35A
RPL181	2.07700702573211e-42	0.418537016456857	0.992	0.935	5.05522739992938e-38	CD4 T Follicular Helper	RPL18
MITF	2.74266194645173e-42	0.640733395744488	0.504	0.181	6.67536491146886e-38	CD4 T Follicular Helper	MITF
RPS15A1	6.41699209055216e-42	0.44356579473882	0.988	0.937	1.56183170491949e-37	CD4 T Follicular Helper	RPS15A
RPS281	2.41506728200956e-41	0.42529905182425	0.996	0.917	5.87803225768307e-37	CD4 T Follicular Helper	RPS28
RPL241	1.91587326613543e-39	0.435092801953449	0.977	0.865	4.66304394244703e-35	CD4 T Follicular Helper	RPL24
RPL37A1	2.24636738340401e-39	0.459220700704971	0.985	0.846	5.46743357446702e-35	CD4 T Follicular Helper	RPL37A
TEX41	2.83054132993246e-38	0.689252080545254	0.308	0.086	6.88925454292261e-34	CD4 T Follicular Helper	TEX41
RPL101	2.80554344051802e-37	0.310202972256429	1	0.99	6.8284121798768e-33	CD4 T Follicular Helper	RPL10
SLCO4A1-AS1	5.75328809319092e-37	0.563810841515072	0.254	0.063	1.40029278900174e-32	CD4 T Follicular Helper	SLCO4A1-AS1
RPL221	1.1017873761714e-36	0.457027007826294	0.969	0.838	2.68164029486358e-32	CD4 T Follicular Helper	RPL22
RPL141	8.73373134912642e-36	0.429283493338759	0.981	0.912	2.12570287306388e-31	CD4 T Follicular Helper	RPL14
RPLP21	3.40307623304419e-35	0.395765174984018	0.988	0.902	8.28274724360626e-31	CD4 T Follicular Helper	RPLP2
RPL351	3.69748250127573e-35	0.437590643855013	0.973	0.84	8.99930265985499e-31	CD4 T Follicular Helper	RPL35
COL11A2	4.63769987604682e-35	0.660654140414082	0.292	0.083	1.12876977283104e-30	CD4 T Follicular Helper	COL11A2
RPL191	2.12815530390756e-34	0.331403974590466	1	0.975	5.1797171941806e-30	CD4 T Follicular Helper	RPL19
RPL10A1	2.49199477069737e-34	0.428974960896724	0.985	0.875	6.06526607240033e-30	CD4 T Follicular Helper	RPL10A
RPS3A1	3.49662508544782e-34	0.344754975288349	1	0.97	8.51043579547145e-30	CD4 T Follicular Helper	RPS3A
PDCD4	1.48008116290273e-33	0.694693331931107	0.688	0.4	3.60236954238895e-29	CD4 T Follicular Helper	PDCD4
RPS131	5.0366258571832e-33	0.353399036978967	1	0.947	1.22586436737982e-28	CD4 T Follicular Helper	RPS13
RPLP0	6.93235597604084e-33	0.411982200831269	0.985	0.94	1.68726612100858e-28	CD4 T Follicular Helper	RPLP0
TOMM71	2.64990480510348e-32	0.516083990728915	0.912	0.68	6.44960330514136e-28	CD4 T Follicular Helper	TOMM7
DUSP2	2.83489448281951e-32	0.58013009071486	0.846	0.513	6.89984968173441e-28	CD4 T Follicular Helper	DUSP2
KLRB1	8.0468595885687e-32	0.771384269153994	0.423	0.155	1.95852515526174e-27	CD4 T Follicular Helper	KLRB1
MT-CO21	8.82053870994196e-32	0.32766261391363	1	0.977	2.14683091661277e-27	CD4 T Follicular Helper	MT-CO2
RPS91	2.21555529765588e-31	0.387671814185848	0.992	0.925	5.39244003896464e-27	CD4 T Follicular Helper	RPS9
RPS31	5.94675875285638e-31	0.326903558005687	0.996	0.961	1.44738161285772e-26	CD4 T Follicular Helper	RPS3
ZFAS11	7.04428850214378e-31	0.612308052235418	0.762	0.498	1.71450937853678e-26	CD4 T Follicular Helper	ZFAS1
SNHG7	1.27288868391882e-30	0.671292216969023	0.488	0.219	3.09808376779002e-26	CD4 T Follicular Helper	SNHG7
RPS51	1.47954143385162e-30	0.397435965011453	0.981	0.884	3.60105589585146e-26	CD4 T Follicular Helper	RPS5
MIF	1.48477621639489e-30	0.532142366087246	0.854	0.655	3.61379683308351e-26	CD4 T Follicular Helper	MIF
RPL33	2.51937902125579e-30	0.3562756480365	1	0.945	6.13191659983448e-26	CD4 T Follicular Helper	RPL3
RPL51	2.73515343679014e-30	0.388852489621893	0.977	0.895	6.65708994980352e-26	CD4 T Follicular Helper	RPL5
RPS161	6.47110941224594e-30	0.346392375055531	0.988	0.906	1.57500331984654e-25	CD4 T Follicular Helper	RPS16
RPL23A1	1.7303564171377e-29	0.353164940603121	0.988	0.903	4.21151448367146e-25	CD4 T Follicular Helper	RPL23A
RPL341	2.49239415875361e-29	0.342958941715778	0.992	0.919	6.06623814299041e-25	CD4 T Follicular Helper	RPL34
S100B	1.14875686161357e-28	0.519980285731007	0.258	0.077	2.79595932548127e-24	CD4 T Follicular Helper	S100B
RPL411	1.16522696972951e-28	0.340687740743987	0.996	0.934	2.83604592162465e-24	CD4 T Follicular Helper	RPL41
RPS271	5.39099342974519e-27	0.349820693694635	1	0.94	1.31211389086568e-22	CD4 T Follicular Helper	RPS27
NGFRAP1	9.45464684274761e-27	0.505351233790032	0.335	0.122	2.30116649505634e-22	CD4 T Follicular Helper	NGFRAP1
FAU1	2.82740851819707e-26	0.333838163500459	0.985	0.906	6.88162959243984e-22	CD4 T Follicular Helper	FAU
RPL151	4.92663996342144e-26	0.315258447376854	0.996	0.942	1.19909490069714e-21	CD4 T Follicular Helper	RPL15
SERF2	1.34916921643382e-25	0.322589752158545	0.973	0.868	3.28374295587828e-21	CD4 T Follicular Helper	SERF2
ATP5G2	1.51653326954616e-25	0.427507115794191	0.908	0.737	3.6910903247484e-21	CD4 T Follicular Helper	ATP5G2
CD521	1.94526426178873e-25	0.465384058842272	0.8	0.465	4.73457868676759e-21	CD4 T Follicular Helper	CD52
VIM1	6.90750136783984e-25	0.37407752416467	0.969	0.819	1.68121675791854e-20	CD4 T Follicular Helper	VIM
FAM177A1	7.43635068525159e-25	0.608003400524166	0.673	0.427	1.80993339328338e-20	CD4 T Follicular Helper	FAM177A1
IFITM1	1.14609642487414e-24	0.508007455208065	0.8	0.52	2.78948408850116e-20	CD4 T Follicular Helper	IFITM1
RGCC	1.54824412168271e-24	0.498064298771257	0.623	0.331	3.76827136776354e-20	CD4 T Follicular Helper	RGCC
RPS251	2.26738264971929e-24	0.310473016869186	0.992	0.915	5.51858263115179e-20	CD4 T Follicular Helper	RPS25
SDCBP	6.1384009770543e-24	0.434354063299393	0.804	0.574	1.49402541380525e-19	CD4 T Follicular Helper	SDCBP
RPL211	2.7267131472327e-23	0.271498429138203	0.996	0.926	6.63654712904967e-19	CD4 T Follicular Helper	RPL21
LEPROTL11	4.34434230437627e-23	0.495777754295543	0.742	0.465	1.05736947346214e-18	CD4 T Follicular Helper	LEPROTL1
GNB2L11	4.53040821225741e-23	0.3371949903763	0.973	0.9	1.10265605478133e-18	CD4 T Follicular Helper	GNB2L1
ZFP36L2	6.14568263242294e-23	0.36650407469136	0.869	0.59	1.49579769590542e-18	CD4 T Follicular Helper	ZFP36L2
BTG11	7.98026718779947e-23	0.381044665993329	0.965	0.737	1.94231723083851e-18	CD4 T Follicular Helper	BTG1
PTMA1	8.34093030471371e-23	0.315392058305934	0.992	0.939	2.03009902686427e-18	CD4 T Follicular Helper	PTMA
RPL7A1	8.63449929984917e-23	0.278606965724776	0.992	0.947	2.10155078459029e-18	CD4 T Follicular Helper	RPL7A
UBA521	2.62121347052593e-22	0.310745963423781	0.981	0.868	6.37977146591305e-18	CD4 T Follicular Helper	UBA52
HSPB1	5.10542473998416e-22	0.405201097032222	0.723	0.472	1.24260932746474e-17	CD4 T Follicular Helper	HSPB1
COMMD61	1.34939463574888e-21	0.449742620830742	0.773	0.569	3.2842916039492e-17	CD4 T Follicular Helper	COMMD6
NDUFS5	1.59851197365088e-21	0.444966928644629	0.765	0.538	3.89061829266888e-17	CD4 T Follicular Helper	NDUFS5
RPL311	2.45055014528675e-21	0.340189425682198	0.908	0.728	5.96439399861343e-17	CD4 T Follicular Helper	RPL31
RPL91	5.84343449011436e-21	0.265850050639405	0.992	0.937	1.42223352054894e-16	CD4 T Follicular Helper	RPL9
CAPN3	5.75819931823808e-20	0.398878330531918	0.269	0.101	1.40148813206597e-15	CD4 T Follicular Helper	CAPN3
NR3C1	1.90195666502055e-19	0.638030565012631	0.585	0.377	4.62917232699352e-15	CD4 T Follicular Helper	NR3C1
RPS211	3.19695051965832e-19	0.301190199709471	0.962	0.811	7.78105786979639e-15	CD4 T Follicular Helper	RPS21
IL7R1	4.2474346072629e-19	0.421371038754499	0.508	0.25	1.03378310906172e-14	CD4 T Follicular Helper	IL7R
CNOT6L	4.68009193882356e-19	0.542716888569335	0.55	0.327	1.13908757699027e-14	CD4 T Follicular Helper	CNOT6L
RPL261	8.88418980016827e-19	0.281947701207541	0.977	0.785	2.16232295546295e-14	CD4 T Follicular Helper	RPL26
USMG5	4.34221996808754e-18	0.424946074463982	0.654	0.463	1.05685291803283e-13	CD4 T Follicular Helper	USMG5
SNHG8	8.97411669363313e-18	0.495802498625181	0.565	0.365	2.18421026206337e-13	CD4 T Follicular Helper	SNHG8
RPS17	3.50418556469864e-17	0.255760464896949	0.785	0.595	8.52883724592002e-13	CD4 T Follicular Helper	RPS17
EIF4A2	5.06150303178393e-17	0.469565322967385	0.658	0.48	1.23191922290589e-12	CD4 T Follicular Helper	EIF4A2
RPL381	7.61932313331235e-17	0.282589684271392	0.888	0.705	1.85446705741689e-12	CD4 T Follicular Helper	RPL38
CD44	8.40438267219978e-17	0.401988946117934	0.727	0.511	2.04554269858671e-12	CD4 T Follicular Helper	CD44
RPS111	2.34994978386836e-16	0.306960209137663	0.915	0.782	5.7195427789572e-12	CD4 T Follicular Helper	RPS11
POLR2L	3.11710218484325e-16	0.369215092162035	0.677	0.483	7.58671500768999e-12	CD4 T Follicular Helper	POLR2L
UQCRH	5.45618320439097e-16	0.405207295621736	0.685	0.526	1.32798043011672e-11	CD4 T Follicular Helper	UQCRH
EIF3E1	8.06546425378608e-16	0.35672334835705	0.719	0.554	1.96305334472899e-11	CD4 T Follicular Helper	EIF3E
STMN1	1.40722947964784e-15	0.266305491072179	0.45	0.247	3.42505583051487e-11	CD4 T Follicular Helper	STMN1
PPDPF	2.71834267348943e-15	0.325176914121889	0.881	0.744	6.61617423300593e-11	CD4 T Follicular Helper	PPDPF
GZMM	6.07641464830869e-15	0.405954549700668	0.365	0.179	1.47893856125185e-10	CD4 T Follicular Helper	GZMM
PFDN51	1.31549595934509e-14	0.303237052427411	0.908	0.814	3.20178561545001e-10	CD4 T Follicular Helper	PFDN5
RPL7	1.76606332714518e-14	0.253438155459989	0.942	0.819	4.29842153193867e-10	CD4 T Follicular Helper	RPL7
CTNNB1	1.95933976503565e-14	0.447290694880521	0.408	0.236	4.76883705412027e-10	CD4 T Follicular Helper	CTNNB1
TRMT112	3.01458310871141e-14	0.370585977275856	0.677	0.516	7.33719382829271e-10	CD4 T Follicular Helper	TRMT112
BCL11B	4.1251672173599e-14	0.429967260445795	0.3	0.141	1.00402444903323e-09	CD4 T Follicular Helper	BCL11B
EPB41L4A-AS1	5.96569699943346e-14	0.43536657342518	0.327	0.168	1.45199099269211e-09	CD4 T Follicular Helper	EPB41L4A-AS1
YPEL51	6.26582712744055e-14	0.403578654274335	0.708	0.535	1.52503966454775e-09	CD4 T Follicular Helper	YPEL5
TBCA	1.05482332220098e-13	0.421636738319756	0.523	0.358	2.56733448390497e-09	CD4 T Follicular Helper	TBCA
FAM210B	1.84232652968937e-13	0.387692454534957	0.258	0.118	4.48403854061096e-09	CD4 T Follicular Helper	FAM210B
DSTN	1.0716442733948e-12	0.454966826149368	0.4	0.244	2.6082749970156e-08	CD4 T Follicular Helper	DSTN
TMA7	3.21736507491696e-12	0.282332540196408	0.819	0.656	7.83074485584038e-08	CD4 T Follicular Helper	TMA7
METTL9	3.87503237913256e-12	0.338656780666394	0.458	0.294	9.43144130757073e-08	CD4 T Follicular Helper	METTL9
C19orf43	5.47034136481659e-12	0.330190371135539	0.677	0.523	1.33142638478271e-07	CD4 T Follicular Helper	C19orf43
OST4	6.4763198117709e-12	0.328478834712143	0.762	0.625	1.57627147898692e-07	CD4 T Follicular Helper	OST4
PTPN22	1.40980668953035e-11	0.439265235177572	0.396	0.235	3.43132850164793e-07	CD4 T Follicular Helper	PTPN22
HMGA1	1.88556871815923e-11	0.381967844974512	0.35	0.207	4.58928570312776e-07	CD4 T Follicular Helper	HMGA1
ATP5D	2.58740668006363e-11	0.319953117209284	0.581	0.448	6.29748911860686e-07	CD4 T Follicular Helper	ATP5D
TRAT1	2.6760256572345e-11	0.364338414816647	0.4	0.227	6.51317884714304e-07	CD4 T Follicular Helper	TRAT1
MAL	2.94590710046287e-11	0.256448123331009	0.254	0.12	7.17004329181657e-07	CD4 T Follicular Helper	MAL
SNRPD2	3.36336111227414e-11	0.3114554287298	0.665	0.529	8.18608461116403e-07	CD4 T Follicular Helper	SNRPD2
WDFY1	6.08727635031526e-11	0.381515447371522	0.258	0.131	1.48158219090323e-06	CD4 T Follicular Helper	WDFY1
ATP5J	7.04317902510804e-11	0.287552002306461	0.592	0.444	1.71423934292105e-06	CD4 T Follicular Helper	ATP5J
VAT1	1.24838207540698e-10	0.333194676000738	0.285	0.151	3.03843713333306e-06	CD4 T Follicular Helper	VAT1
PIK3R11	1.32141594927273e-10	0.430659346491135	0.508	0.342	3.21619427893489e-06	CD4 T Follicular Helper	PIK3R1
TMEM258	1.83538726576121e-10	0.347742830302783	0.577	0.444	4.4671490661362e-06	CD4 T Follicular Helper	TMEM258
CRTAP	1.88985310371876e-10	0.30116498030549	0.381	0.234	4.5997134691411e-06	CD4 T Follicular Helper	CRTAP
FDFT1	2.12253635524725e-10	0.397774749555318	0.315	0.183	5.16604123503628e-06	CD4 T Follicular Helper	FDFT1
ALOX5AP	3.43076742552793e-10	0.32992003134025	0.477	0.3	8.35014483699243e-06	CD4 T Follicular Helper	ALOX5AP
RARRES31	3.70965017161534e-10	0.26336367041318	0.696	0.523	9.02891755269458e-06	CD4 T Follicular Helper	RARRES3
ARAP2	5.31749216909768e-10	0.403348522423576	0.312	0.177	1.29422441903668e-05	CD4 T Follicular Helper	ARAP2
JUND	8.91183420514759e-10	0.35426841678589	0.496	0.354	2.16905132719087e-05	CD4 T Follicular Helper	JUND
CIRBP	9.95316506071623e-10	0.282717246829144	0.754	0.629	2.42250084412772e-05	CD4 T Follicular Helper	CIRBP
PEBP1	2.56588918492624e-09	0.256073398062326	0.65	0.508	6.24511768719197e-05	CD4 T Follicular Helper	PEBP1
UBE2B	3.93258436851129e-09	0.310557430015136	0.592	0.462	9.57151709451962e-05	CD4 T Follicular Helper	UBE2B
C6orf48	4.7492133151849e-09	0.320102470239058	0.381	0.249	0.000115591102878285	CD4 T Follicular Helper	C6orf48
RNF19A1	7.54737102995663e-09	0.322046840785271	0.538	0.376	0.000183695463498115	CD4 T Follicular Helper	RNF19A
UBL3	9.40021285718431e-09	0.377203762068496	0.315	0.195	0.000228791780731009	CD4 T Follicular Helper	UBL3
H2AFZ1	1.91470476767924e-08	0.256798541869317	0.704	0.574	0.000466019993405451	CD4 T Follicular Helper	H2AFZ
MBNL1	2.09657875332239e-08	0.274477313025587	0.577	0.44	0.000510286302771136	CD4 T Follicular Helper	MBNL1
SSU72	2.5039707175422e-08	0.351015434512001	0.435	0.318	0.000609441432942596	CD4 T Follicular Helper	SSU72
MARCKSL11	2.72308655155802e-08	0.28864716282967	0.354	0.225	0.000662772035783707	CD4 T Follicular Helper	MARCKSL1
SH2D1A	4.1589615680145e-08	0.304968861592314	0.308	0.178	0.00101224965603905	CD4 T Follicular Helper	SH2D1A
TMEM2	4.28937701631812e-08	0.264492649056836	0.477	0.323	0.00104399147200167	CD4 T Follicular Helper	TMEM2
VDAC2	4.47203477975464e-08	0.28970527311903	0.496	0.374	0.00108844854504448	CD4 T Follicular Helper	VDAC2
TC2N	6.51346347905488e-08	0.317749288703297	0.288	0.167	0.00158531187616717	CD4 T Follicular Helper	TC2N
ISG20	6.65083755530339e-08	0.257904433675282	0.627	0.451	0.00161874735258529	CD4 T Follicular Helper	ISG20
EIF2S3	7.42671280702593e-08	0.33066745917944	0.396	0.281	0.00180758763010204	CD4 T Follicular Helper	EIF2S3
IMPDH2	7.7745292927024e-08	0.335331832618202	0.3	0.188	0.00189224268455084	CD4 T Follicular Helper	IMPDH2
XIST	8.51094539634737e-08	0.398694220773153	0.3	0.184	0.00207147900001699	CD4 T Follicular Helper	XIST
CD691	9.62504294044524e-08	0.355051681304893	0.5	0.348	0.00234263920127497	CD4 T Follicular Helper	CD69
RPS27L1	1.12248686224697e-07	0.252554926300292	0.588	0.472	0.0027320207740229	CD4 T Follicular Helper	RPS27L
TOMM20	1.12886771583414e-07	0.309186073653373	0.538	0.431	0.00274755113356871	CD4 T Follicular Helper	TOMM20
PPP1CB	1.96877746753903e-07	0.341510223049874	0.427	0.313	0.00479180747824325	CD4 T Follicular Helper	PPP1CB
KRT10	2.19581533425487e-07	0.341207266151621	0.423	0.317	0.00534439494204293	CD4 T Follicular Helper	KRT10
C12orf571	2.2426086431473e-07	0.283014451469234	0.646	0.522	0.00545828517655622	CD4 T Follicular Helper	C12orf57
N4BP2L2	2.65950699986135e-07	0.35100608141283	0.473	0.372	0.00647297408696253	CD4 T Follicular Helper	N4BP2L2
SF3B6	2.99379422273976e-07	0.317451566077202	0.462	0.364	0.0072865957587263	CD4 T Follicular Helper	SF3B6
LAMTOR5	3.82416108033742e-07	0.327012111024776	0.438	0.334	0.00930762565343326	CD4 T Follicular Helper	LAMTOR5
COX7A2L	4.14488792691061e-07	0.25415460714567	0.45	0.334	0.0100882427253077	CD4 T Follicular Helper	COX7A2L
CTLA4	4.34755486636801e-07	0.303752089219398	0.258	0.146	0.0105815137892531	CD4 T Follicular Helper	CTLA4
C17orf89	4.85278206623619e-07	0.330915406902518	0.292	0.188	0.0118111862710123	CD4 T Follicular Helper	C17orf89
EML4	1.11727894571295e-06	0.335620940687143	0.427	0.319	0.0271934522597074	CD4 T Follicular Helper	EML4
MRPL57	1.24223252033548e-06	0.289822053678167	0.412	0.308	0.0302346973124452	CD4 T Follicular Helper	MRPL57
MRPS21	1.46340433179151e-06	0.306952237865038	0.415	0.324	0.0356177980314735	CD4 T Follicular Helper	MRPS21
PYURF	1.75766558638933e-06	0.325894164265248	0.404	0.305	0.04277982270713	CD4 T Follicular Helper	PYURF
GNG2	1.76227436304934e-06	0.313391850052755	0.431	0.31	0.042891995722258	CD4 T Follicular Helper	GNG2
RPL22L11	1.86236605350933e-06	0.365598653498232	0.454	0.368	0.0453281273763636	CD4 T Follicular Helper	RPL22L1
RSL24D11	2.05016890885355e-06	0.273085525630056	0.454	0.361	0.0498990610725866	CD4 T Follicular Helper	RSL24D1
RNF11	2.37179276867322e-06	0.308460051574578	0.273	0.178	0.0577270641967376	CD4 T Follicular Helper	RNF11
EIF1AX	3.49181243070637e-06	0.288578626314207	0.419	0.326	0.0849872227509624	CD4 T Follicular Helper	EIF1AX
NUCKS1	3.90036747621516e-06	0.270153067883301	0.388	0.286	0.0949310440036009	CD4 T Follicular Helper	NUCKS1
SMDT11	4.05155862029205e-06	0.266838429435104	0.473	0.385	0.0986108852592883	CD4 T Follicular Helper	SMDT1
POLR2I	5.049685102174e-06	0.270094742779652	0.277	0.184	0.122904285701813	CD4 T Follicular Helper	POLR2I
CDC42SE2	5.4545159860884e-06	0.310615135189246	0.465	0.368	0.132757464585405	CD4 T Follicular Helper	CDC42SE2
C14orf2	7.69356636625186e-06	0.251800993262134	0.512	0.426	0.187253711788204	CD4 T Follicular Helper	C14orf2
PCBD1	8.6121412506815e-06	0.321689355653001	0.269	0.182	0.209610905900337	CD4 T Follicular Helper	PCBD1
RABGGTB	1.33041358984484e-05	0.272900975719946	0.269	0.182	0.323809363632336	CD4 T Follicular Helper	RABGGTB
LINC00493	2.11687777986562e-05	0.263446611226715	0.338	0.255	0.515226882841494	CD4 T Follicular Helper	LINC00493
GPCPD1	2.4955526149408e-05	0.34658446856937	0.262	0.18	0.607392550950441	CD4 T Follicular Helper	GPCPD1
SOCS1	2.5898874902465e-05	0.360102785586007	0.304	0.213	0.630352716251095	CD4 T Follicular Helper	SOCS1
PPP2R5C1	2.77658914310579e-05	0.311779446975777	0.392	0.297	0.675794031540518	CD4 T Follicular Helper	PPP2R5C
STAT4	3.93714210900743e-05	0.303964718867888	0.273	0.184	0.958261017911317	CD4 T Follicular Helper	STAT4
LINC-PINT	4.32892714222818e-05	0.263728371946775	0.438	0.344	1	CD4 T Follicular Helper	LINC-PINT
PTP4A1	4.78924448682807e-05	0.269533613027306	0.396	0.311	1	CD4 T Follicular Helper	PTP4A1
PCNP	6.06277773037955e-05	0.266192967134819	0.327	0.243	1	CD4 T Follicular Helper	PCNP
REL1	6.8274464505414e-05	0.267198835782503	0.477	0.384	1	CD4 T Follicular Helper	REL
EMD	7.29405007119303e-05	0.25709949700673	0.462	0.384	1	CD4 T Follicular Helper	EMD
ARID5B1	7.96076149829357e-05	0.260439327314594	0.427	0.336	1	CD4 T Follicular Helper	ARID5B
IFI27L2	8.02327662583472e-05	0.283920867683744	0.35	0.272	1	CD4 T Follicular Helper	IFI27L2
RHOH1	0.000111061010021055	0.265424807022067	0.419	0.336	1	CD4 T Follicular Helper	RHOH
ARF61	0.000147375013780479	0.263287867428119	0.4	0.326	1	CD4 T Follicular Helper	ARF6
UXT1	0.000177159057653008	0.252777502643428	0.438	0.379	1	CD4 T Follicular Helper	UXT
SUCLG1	0.00019569170174429	0.252789563439731	0.254	0.181	1	CD4 T Follicular Helper	SUCLG1
CMPK1	0.000271838139110101	0.254938806507232	0.327	0.255	1	CD4 T Follicular Helper	CMPK1
GPRIN3	0.00032127070002902	0.254815504105847	0.269	0.194	1	CD4 T Follicular Helper	GPRIN3
FOSL2	0.00785292273326984	0.281454071637434	0.273	0.222	1	CD4 T Follicular Helper	FOSL2
KLRD1	5.37537047107801e-201	1.21518992468603	0.544	0.076	1.30831141895568e-196	CD8, gamma delta t cells	KLRD1
GZMH	7.52313888732423e-141	1.08309774122687	0.486	0.083	1.83105677378585e-136	CD8, gamma delta t cells	GZMH
AC092580.4	1.39916552423511e-106	0.801112233490859	0.343	0.055	3.40542896943583e-102	CD8, gamma delta t cells	AC092580.4
XCL2	6.1477520882022e-106	1.20886063491852	0.441	0.088	1.49630138074753e-101	CD8, gamma delta t cells	XCL2
ZFP36L21	6.57464213481561e-100	1.07528728283476	0.945	0.587	1.60020214919277e-95	CD8, gamma delta t cells	ZFP36L2
GZMB	1.60384317862638e-96	0.901483762921332	0.347	0.059	3.90359391245876e-92	CD8, gamma delta t cells	GZMB
IL7R2	6.02062956109892e-89	1.2679120366371	0.684	0.245	1.46536102887587e-84	CD8, gamma delta t cells	IL7R
STAT41	7.43244835346179e-86	0.843833856361579	0.587	0.178	1.80898360474907e-81	CD8, gamma delta t cells	STAT4
GZMM1	2.68182222859514e-85	0.732274923122285	0.596	0.173	6.52728712217772e-81	CD8, gamma delta t cells	GZMM
RNF125	6.26719285954583e-84	0.770870604010775	0.59	0.177	1.52537207008486e-79	CD8, gamma delta t cells	RNF125
PARP8	1.05584437613547e-82	0.905482877499189	0.644	0.222	2.56981962707611e-78	CD8, gamma delta t cells	PARP8
FAM177A11	1.1683664634761e-81	0.996505397170633	0.83	0.423	2.84368713545447e-77	CD8, gamma delta t cells	FAM177A1
BTG12	4.93489583141554e-80	0.847399019927451	0.973	0.736	1.20110429640823e-75	CD8, gamma delta t cells	BTG1
DUSP21	2.65033419455455e-79	0.985575720480039	0.897	0.51	6.45064839612632e-75	CD8, gamma delta t cells	DUSP2
RPS272	1.60658791769998e-77	0.632650632149228	0.994	0.94	3.91027433288998e-73	CD8, gamma delta t cells	RPS27
AIM1	4.73981133716415e-77	0.857035254191509	0.574	0.184	1.15362268135238e-72	CD8, gamma delta t cells	AIM1
ANXA11	5.85548114197227e-75	0.956210823091006	0.757	0.323	1.42516555514463e-70	CD8, gamma delta t cells	ANXA1
FYN1	3.84831304667144e-73	0.876326654259393	0.717	0.295	9.36640912429363e-69	CD8, gamma delta t cells	FYN
SPOCK21	6.08342866891685e-72	0.817709663221401	0.669	0.252	1.48064570372767e-67	CD8, gamma delta t cells	SPOCK2
SLC7A51	4.43670182368355e-71	1.00683655400267	0.635	0.27	1.07984885686634e-66	CD8, gamma delta t cells	SLC7A5
MATK	6.09250411494192e-71	0.532016302283727	0.331	0.07	1.48285457653571e-66	CD8, gamma delta t cells	MATK
HLA-C	3.57537081021977e-69	0.644642025944897	0.991	0.914	8.70209501499389e-65	CD8, gamma delta t cells	HLA-C
CXCR4	6.17351185031294e-69	0.800775166018559	0.933	0.648	1.50257104924767e-64	CD8, gamma delta t cells	CXCR4
RPL412	3.31787353733925e-67	0.569191823620451	0.997	0.934	8.07537240253001e-63	CD8, gamma delta t cells	RPL41
TUBA4A	4.35814677293717e-67	0.867129135738675	0.781	0.37	1.06072934306518e-62	CD8, gamma delta t cells	TUBA4A
GNG21	6.20793955154429e-66	0.858096531570187	0.696	0.304	1.51095040745037e-61	CD8, gamma delta t cells	GNG2
XCL1	3.07683169328079e-65	1.47213786204565	0.328	0.075	7.48870065827611e-61	CD8, gamma delta t cells	XCL1
GABARAPL1	9.87779859611826e-63	0.719827506471565	0.574	0.213	2.40415740030922e-58	CD8, gamma delta t cells	GABARAPL1
IFITM11	7.3896328186653e-62	0.727738274157649	0.912	0.516	1.79856273173495e-57	CD8, gamma delta t cells	IFITM1
ALOX5AP1	1.47520391363218e-61	0.805507131288308	0.681	0.296	3.59049880538936e-57	CD8, gamma delta t cells	ALOX5AP
SATB1	1.09297010929361e-60	0.713906068046919	0.386	0.106	2.66017994900972e-56	CD8, gamma delta t cells	SATB1
RGCC1	1.79163533948143e-60	0.870304362676979	0.717	0.328	4.36066125276384e-56	CD8, gamma delta t cells	RGCC
ISG201	5.44915888151273e-58	0.735985251491651	0.815	0.446	1.32627078017138e-53	CD8, gamma delta t cells	ISG20
PIK3R12	1.246952017893e-57	0.830566842596099	0.711	0.337	3.03495651634977e-53	CD8, gamma delta t cells	PIK3R1
RORA	3.46079981073108e-57	0.709765440186732	0.45	0.143	8.42324065933837e-53	CD8, gamma delta t cells	RORA
SYTL31	4.46454205138354e-57	0.695554211615176	0.693	0.307	1.08662488988624e-52	CD8, gamma delta t cells	SYTL3
TGFB1	2.40250040646593e-56	0.768966267606919	0.587	0.244	5.84744573929744e-52	CD8, gamma delta t cells	TGFB1
MYADM1	1.24005438423871e-53	0.85620179903104	0.632	0.286	3.01816836579859e-49	CD8, gamma delta t cells	MYADM
LEPROTL12	9.96676739489276e-53	0.699940772814082	0.809	0.462	2.42581151624295e-48	CD8, gamma delta t cells	LEPROTL1
TC2N1	1.44250789475428e-52	0.710225238422307	0.474	0.162	3.51091996504243e-48	CD8, gamma delta t cells	TC2N
SARAF1	2.03270955844892e-52	0.637789990415399	0.921	0.745	4.94741179430883e-48	CD8, gamma delta t cells	SARAF
RPL282	5.46187052798124e-50	0.400400729912192	1	0.97	1.32936466780535e-45	CD8, gamma delta t cells	RPL28
RPS291	8.9602505177244e-50	0.476491180213516	0.97	0.734	2.18083537350894e-45	CD8, gamma delta t cells	RPS29
SRSF2	1.09458092116816e-48	0.773786495833479	0.784	0.538	2.66410050403119e-44	CD8, gamma delta t cells	SRSF2
P2RY8	2.19759501303614e-48	0.562586604025417	0.413	0.136	5.34872650222866e-44	CD8, gamma delta t cells	P2RY8
FKBP5	4.14435322889273e-48	0.625942832551383	0.532	0.209	1.0086941323802e-43	CD8, gamma delta t cells	FKBP5
CTSW1	1.08095499143139e-47	0.55872777128387	0.705	0.319	2.63093635364487e-43	CD8, gamma delta t cells	CTSW
PBX4	1.6986795106108e-47	0.524599994632009	0.322	0.089	4.13441606087563e-43	CD8, gamma delta t cells	PBX4
AOAH	6.00062191274169e-47	0.584035452829766	0.416	0.142	1.4604913673422e-42	CD8, gamma delta t cells	AOAH
PTPRC1	1.82382430517821e-46	0.586572790006127	0.9	0.619	4.43900597637325e-42	CD8, gamma delta t cells	PTPRC
CAMK4	6.71152165509447e-46	0.546402439925511	0.374	0.118	1.63351725563344e-41	CD8, gamma delta t cells	CAMK4
RPS15A2	1.32125631454907e-45	0.406201724690194	0.997	0.937	3.21580574398097e-41	CD8, gamma delta t cells	RPS15A
IL21R	3.7480004431972e-45	0.521237418829586	0.398	0.13	9.12225827869766e-41	CD8, gamma delta t cells	IL21R
CD522	3.96340799194506e-45	0.579773229163844	0.848	0.463	9.64653871159508e-41	CD8, gamma delta t cells	CD52
RPS212	7.79724096265257e-45	0.491616953324877	0.951	0.811	1.89777047790001e-40	CD8, gamma delta t cells	RPS21
RPS122	9.52558318105379e-45	0.336349292340921	0.994	0.976	2.31843169043668e-40	CD8, gamma delta t cells	RPS12
S100A41	9.75187367349525e-44	0.539387351962517	0.891	0.543	2.37350853339201e-39	CD8, gamma delta t cells	S100A4
ARHGDIB1	2.08269065316827e-43	0.57457404619016	0.906	0.704	5.06906078074625e-39	CD8, gamma delta t cells	ARHGDIB
CD692	2.69506101667062e-43	0.721821129291568	0.705	0.343	6.55950900847463e-39	CD8, gamma delta t cells	CD69
HLA-B2	3.61937176702693e-43	0.45447809945239	0.991	0.933	8.80918894376683e-39	CD8, gamma delta t cells	HLA-B
RARA	1.0978102880929e-42	0.460222742534859	0.362	0.116	2.67196046018932e-38	CD8, gamma delta t cells	RARA
IL321	1.10039738590028e-42	0.5132484568056	0.927	0.543	2.6782571975427e-38	CD8, gamma delta t cells	IL32
EZR1	1.28327746132281e-42	0.74506541157867	0.787	0.544	3.12336901311358e-38	CD8, gamma delta t cells	EZR
CD71	2.03684390839378e-42	0.583861079411625	0.775	0.408	4.95747438863962e-38	CD8, gamma delta t cells	CD7
CD96	2.51548494327045e-42	0.555250781817037	0.559	0.23	6.12243880342594e-38	CD8, gamma delta t cells	CD96
HNRNPUL1	8.11063246260777e-42	0.654520134425267	0.626	0.315	1.97404683507411e-37	CD8, gamma delta t cells	HNRNPUL1
CNOT6L1	8.16636363953342e-42	0.547030855723685	0.666	0.324	1.98761124622604e-37	CD8, gamma delta t cells	CNOT6L
CALM11	1.1311689025643e-41	0.573461087393695	0.875	0.706	2.75315199195126e-37	CD8, gamma delta t cells	CALM1
TSC22D3	1.68312734453959e-41	0.671274698269094	0.83	0.586	4.0965636438749e-37	CD8, gamma delta t cells	TSC22D3
RALGAPA1	2.00408733530592e-41	0.573019471109348	0.495	0.205	4.87774816540107e-37	CD8, gamma delta t cells	RALGAPA1
KLRB11	2.93891998858478e-41	0.915618732432545	0.419	0.154	7.1530373602165e-37	CD8, gamma delta t cells	KLRB1
RPS27A2	8.75341028423921e-41	0.32711246521162	1	0.966	2.13049252908098e-36	CD8, gamma delta t cells	RPS27A
SCML4	1.1874283185849e-40	0.412742739594135	0.277	0.075	2.89008178460378e-36	CD8, gamma delta t cells	SCML4
EML41	4.18557974337432e-40	0.60693390254387	0.629	0.314	1.01872825373988e-35	CD8, gamma delta t cells	EML4
ZFP361	4.69109384754332e-39	0.573124653844482	0.93	0.749	1.14176533155357e-34	CD8, gamma delta t cells	ZFP36
SOCS11	8.97899430153307e-39	0.547322530059389	0.505	0.208	2.18539742305013e-34	CD8, gamma delta t cells	SOCS1
HCST1	4.6078381753241e-38	0.547763978799692	0.827	0.514	1.12150173349213e-33	CD8, gamma delta t cells	HCST
DDIT4	4.63944177853527e-38	0.678542124433843	0.766	0.473	1.1291937344777e-33	CD8, gamma delta t cells	DDIT4
PPP1R16B	5.41374466495587e-38	0.425204331754904	0.41	0.146	1.31765131400361e-33	CD8, gamma delta t cells	PPP1R16B
SRGN1	5.90333082970891e-38	0.462560282250706	0.957	0.847	1.43681169064285e-33	CD8, gamma delta t cells	SRGN
PITPNC1	1.26964817429505e-37	0.384945416984738	0.304	0.093	3.09019669141671e-33	CD8, gamma delta t cells	PITPNC1
LDHA1	1.2907046936437e-37	0.726029739509347	0.787	0.569	3.1414461538594e-33	CD8, gamma delta t cells	LDHA
HOPX	1.34248479247555e-37	0.362522133347086	0.444	0.16	3.26747373640624e-33	CD8, gamma delta t cells	HOPX
GPR171	2.97840717658615e-37	0.43755648252556	0.31	0.094	7.24914522709302e-33	CD8, gamma delta t cells	GPR171
KLRG1	1.397889769559e-35	0.435469658631132	0.298	0.09	3.40232391012965e-31	CD8, gamma delta t cells	KLRG1
RPS252	1.79906019532048e-35	0.345517299432832	0.994	0.915	4.3787326093905e-31	CD8, gamma delta t cells	RPS25
IFNGR1	6.72356969009605e-35	0.700582832625601	0.429	0.182	1.63644962687248e-30	CD8, gamma delta t cells	IFNGR1
REL2	1.49297119185716e-34	0.653252663644003	0.69	0.379	3.63374258386114e-30	CD8, gamma delta t cells	REL
RPL392	2.62552336130808e-34	0.347682163771465	0.988	0.917	6.39026130908774e-30	CD8, gamma delta t cells	RPL39
PDCD41	3.95779471921894e-34	0.550869527391741	0.693	0.399	9.63287656710698e-30	CD8, gamma delta t cells	PDCD4
RPL35A2	5.05148407952735e-34	0.344585499739158	0.991	0.887	1.22948071011616e-29	CD8, gamma delta t cells	RPL35A
SLC2A31	6.70985842642165e-34	0.596756982866482	0.666	0.348	1.63311244240677e-29	CD8, gamma delta t cells	SLC2A3
RPL322	1.76995978871507e-33	0.29998573196577	0.997	0.954	4.30790512975362e-29	CD8, gamma delta t cells	RPL32
STK17A1	1.89424736428309e-33	0.514422880947142	0.553	0.258	4.61040865992861e-29	CD8, gamma delta t cells	STK17A
ADGRE5	1.89694961849169e-33	0.610025375779178	0.605	0.318	4.61698567644691e-29	CD8, gamma delta t cells	ADGRE5
S1PR4	2.60224211508255e-33	0.456569329476878	0.313	0.106	6.33359708389942e-29	CD8, gamma delta t cells	S1PR4
RPS142	6.17076550747501e-33	0.284203400251663	0.997	0.962	1.50190261686434e-28	CD8, gamma delta t cells	RPS14
PTGER41	6.2446086493519e-33	0.538809026981531	0.541	0.265	1.51987529916576e-28	CD8, gamma delta t cells	PTGER4
LCP12	1.14682987056471e-32	0.488793098910595	0.766	0.468	2.79126922196745e-28	CD8, gamma delta t cells	LCP1
OASL	1.29271103003429e-32	0.37854471931851	0.334	0.114	3.14632937600047e-28	CD8, gamma delta t cells	OASL
CCNH	2.71425370983023e-32	0.572565637647427	0.547	0.272	6.60622210435579e-28	CD8, gamma delta t cells	CCNH
YWHAZ1	2.76690780630338e-32	0.468534109117264	0.869	0.684	6.73437690976179e-28	CD8, gamma delta t cells	YWHAZ
S100A101	3.25282781701619e-32	0.511403334131918	0.772	0.482	7.9170576238357e-28	CD8, gamma delta t cells	S100A10
PRF12	3.85420839329316e-32	0.450075034083008	0.544	0.243	9.38075780843622e-28	CD8, gamma delta t cells	PRF1
RPL23A2	4.20473078752912e-32	0.331736712976609	0.988	0.903	1.02338942637671e-27	CD8, gamma delta t cells	RPL23A
RASA3	4.4189269926769e-32	0.360727291797747	0.292	0.097	1.07552264074763e-27	CD8, gamma delta t cells	RASA3
SH2D2A1	6.00976447264309e-32	0.473698284670415	0.584	0.276	1.4627165749966e-27	CD8, gamma delta t cells	SH2D2A
AKNA	1.0380565876558e-31	0.507365396081501	0.514	0.239	2.52652592869544e-27	CD8, gamma delta t cells	AKNA
FLNA	1.27922143831542e-31	0.509851167917488	0.517	0.243	3.1134970587159e-27	CD8, gamma delta t cells	FLNA
TAGLN21	1.3011883832957e-31	0.619254476891087	0.772	0.529	3.1669624061034e-27	CD8, gamma delta t cells	TAGLN2
RUNX3	1.44436950087187e-31	0.404411964759844	0.523	0.234	3.51545092817204e-27	CD8, gamma delta t cells	RUNX3
MT-ATP8	2.47500354047078e-31	0.415054321365704	0.933	0.833	6.02391111715183e-27	CD8, gamma delta t cells	MT-ATP8
CCL41	4.13781522678412e-31	0.734033224295943	0.739	0.404	1.00710284804699e-26	CD8, gamma delta t cells	CCL4
SYAP1	5.57583925915258e-31	0.570110391494063	0.541	0.285	1.35710351728515e-26	CD8, gamma delta t cells	SYAP1
RPS282	6.79471182474526e-31	0.320854780234581	0.997	0.916	1.65376491102475e-26	CD8, gamma delta t cells	RPS28
GZMA1	9.16523480754091e-31	0.357896399130051	0.76	0.386	2.23072649980738e-26	CD8, gamma delta t cells	GZMA
RPL262	1.24740215250676e-30	0.421428778224131	0.93	0.785	3.03605209898621e-26	CD8, gamma delta t cells	RPL26
FAM102A	1.28616270936555e-30	0.491297464780137	0.304	0.106	3.1303914183248e-26	CD8, gamma delta t cells	FAM102A
ABLIM1	1.95796912702263e-30	0.3448573027775	0.252	0.076	4.76550105826037e-26	CD8, gamma delta t cells	ABLIM1
CD3E1	2.7396930871065e-30	0.391465867424551	0.851	0.502	6.6681390047085e-26	CD8, gamma delta t cells	CD3E
RPL342	3.23136348920159e-30	0.31141573282602	0.994	0.919	7.86481559636774e-26	CD8, gamma delta t cells	RPL34
PTMA2	3.81752304643648e-30	0.312120805839751	0.994	0.939	9.29146934272174e-26	CD8, gamma delta t cells	PTMA
MCL1	7.22513187439402e-30	0.589964819844509	0.805	0.612	1.75852484690876e-25	CD8, gamma delta t cells	MCL1
SELPLG	1.61698368290164e-29	0.495896180049905	0.441	0.2	3.93557658581429e-25	CD8, gamma delta t cells	SELPLG
KMT2E1	2.69548896419649e-29	0.494118412446538	0.705	0.442	6.56055058995783e-25	CD8, gamma delta t cells	KMT2E
ETS11	2.80263226884633e-29	0.387026749012464	0.529	0.245	6.82132667914509e-25	CD8, gamma delta t cells	ETS1
GPR65	6.16978208952471e-29	0.487542444502288	0.52	0.251	1.50166326276942e-24	CD8, gamma delta t cells	GPR65
PTPN221	6.836450556298e-29	0.449911515719741	0.505	0.232	1.66392370089737e-24	CD8, gamma delta t cells	PTPN22
RPLP22	6.89031786821554e-29	0.305251307378081	0.994	0.902	1.67703446594498e-24	CD8, gamma delta t cells	RPLP2
PDE4B1	9.68406551866529e-29	0.463154738090505	0.657	0.367	2.35700470658794e-24	CD8, gamma delta t cells	PDE4B
VPS37B	9.91922697595221e-29	0.525554792268587	0.529	0.267	2.41424065367701e-24	CD8, gamma delta t cells	VPS37B
FAM129A	1.00752959803551e-28	0.466328314270165	0.362	0.148	2.45222628865863e-24	CD8, gamma delta t cells	FAM129A
SRSF7	1.23741533249005e-28	0.480055690278074	0.79	0.548	3.01174517774753e-24	CD8, gamma delta t cells	SRSF7
RPL36A1	1.30406371093198e-28	0.450414615064797	0.766	0.524	3.17396066603735e-24	CD8, gamma delta t cells	RPL36A
RPL302	1.64511240966256e-28	0.270767482383873	0.991	0.966	4.00403909387769e-24	CD8, gamma delta t cells	RPL30
AHNAK	1.65614533051682e-28	0.506173496276845	0.535	0.278	4.03089211994488e-24	CD8, gamma delta t cells	AHNAK
CDC42SE21	3.34697988537791e-28	0.504420636410957	0.632	0.364	8.14621434302129e-24	CD8, gamma delta t cells	CDC42SE2
PNRC1	3.64959829438871e-28	0.403360016617635	0.86	0.605	8.88275728871267e-24	CD8, gamma delta t cells	PNRC1
TTC39C	5.36448187784609e-28	0.471377619587791	0.289	0.104	1.30566124424896e-23	CD8, gamma delta t cells	TTC39C
SLC10A3	2.04960137879285e-27	0.337958684184937	0.274	0.096	4.98852479584392e-23	CD8, gamma delta t cells	SLC10A3
HERPUD2	2.52312038096757e-27	0.46530718545504	0.438	0.201	6.14102269523697e-23	CD8, gamma delta t cells	HERPUD2
RPL372	3.92614819386566e-27	0.304894835241493	0.985	0.892	9.55585208904962e-23	CD8, gamma delta t cells	RPL37
RPS32	4.91220653813338e-27	0.271399016531438	1	0.961	1.19558194931628e-22	CD8, gamma delta t cells	RPS3
EMB	6.62677552698901e-27	0.448037148602827	0.538	0.273	1.61289089551386e-22	CD8, gamma delta t cells	EMB
SLA1	7.79172075065694e-27	0.477358544641495	0.635	0.358	1.89642691350239e-22	CD8, gamma delta t cells	SLA
GLIPR1	9.20384181381074e-27	0.516525737703449	0.52	0.271	2.2401230590634e-22	CD8, gamma delta t cells	GLIPR1
USP36	9.80978534658443e-27	0.494660392519425	0.432	0.202	2.38760365550518e-22	CD8, gamma delta t cells	USP36
CXCR6	1.55690657880186e-26	0.609133817992849	0.313	0.118	3.78935492214584e-22	CD8, gamma delta t cells	CXCR6
BZW1	2.41276004703949e-26	0.451532179892032	0.614	0.358	5.87241667848942e-22	CD8, gamma delta t cells	BZW1
SMCHD11	2.63915092171687e-26	0.484155532468276	0.599	0.345	6.42342942836668e-22	CD8, gamma delta t cells	SMCHD1
AKAP13	3.19977776329e-26	0.482507592503473	0.614	0.355	7.78793909807153e-22	CD8, gamma delta t cells	AKAP13
EMD1	3.5506586174764e-26	0.416297574631477	0.638	0.38	8.6419480090758e-22	CD8, gamma delta t cells	EMD
SFPQ	5.26824895480946e-26	0.462742136011573	0.638	0.383	1.28223911311107e-21	CD8, gamma delta t cells	SFPQ
MT-ND32	1.05034452430717e-25	0.343884343158594	0.97	0.871	2.55643353771123e-21	CD8, gamma delta t cells	MT-ND3
LYAR	1.49077715948033e-25	0.391563929602569	0.359	0.15	3.62840252845918e-21	CD8, gamma delta t cells	LYAR
RNF149	2.22846397946883e-25	0.445346883308887	0.59	0.34	5.4238584796292e-21	CD8, gamma delta t cells	RNF149
HLA-A2	2.56019379946834e-25	0.260454281645945	0.979	0.914	6.23125568852599e-21	CD8, gamma delta t cells	HLA-A
LRRFIP11	5.94677784988788e-25	0.444863255440977	0.647	0.391	1.44738626088421e-20	CD8, gamma delta t cells	LRRFIP1
YPEL52	7.57471751500944e-25	0.493112069938219	0.766	0.533	1.84361049597815e-20	CD8, gamma delta t cells	YPEL5
S100A61	1.5066942773131e-24	0.353730286173078	0.845	0.599	3.66714320155235e-20	CD8, gamma delta t cells	S100A6
HSPA81	1.57726013699101e-24	0.434744057797464	0.854	0.721	3.83889344742243e-20	CD8, gamma delta t cells	HSPA8
PLP21	1.78519905047954e-24	0.482014661431763	0.508	0.275	4.34499596896216e-20	CD8, gamma delta t cells	PLP2
RPL36AL	1.85168285661238e-24	0.321484514045876	0.918	0.753	4.50681090470887e-20	CD8, gamma delta t cells	RPL36AL
MBP1	2.06759169612532e-24	0.409846595853282	0.45	0.225	5.03231142919942e-20	CD8, gamma delta t cells	MBP
FAM46C	2.13107407407801e-24	0.397313923571162	0.532	0.273	5.18682118889846e-20	CD8, gamma delta t cells	FAM46C
DDX24	4.2894830484112e-24	0.493484303982528	0.638	0.402	1.0440172791528e-19	CD8, gamma delta t cells	DDX24
CXCR3	4.48281708016904e-24	0.438775866805966	0.398	0.177	1.09107284914234e-19	CD8, gamma delta t cells	CXCR3
TRBC21	5.79844899376993e-24	0.349211683167924	0.702	0.382	1.41128450059366e-19	CD8, gamma delta t cells	TRBC2
SEMA4D	8.60930695230461e-24	0.373059261738	0.365	0.159	2.09541921912142e-19	CD8, gamma delta t cells	SEMA4D
IFITM2	1.03624937663198e-23	0.449522661455937	0.711	0.46	2.52212735778457e-19	CD8, gamma delta t cells	IFITM2
TMEM21	1.32253464491576e-23	0.443941031886023	0.587	0.32	3.21891707226048e-19	CD8, gamma delta t cells	TMEM2
PCBP1	1.38815824717439e-23	0.39379033991137	0.751	0.524	3.37863835779774e-19	CD8, gamma delta t cells	PCBP1
IL2RG1	2.09441785902095e-23	0.371382501015517	0.739	0.458	5.09760362707109e-19	CD8, gamma delta t cells	IL2RG
TRBC1	2.09473739337619e-23	0.379854821583915	0.459	0.221	5.09838134173832e-19	CD8, gamma delta t cells	TRBC1
CRIP1	2.1156914498799e-23	0.528890408294139	0.483	0.257	5.14938141986269e-19	CD8, gamma delta t cells	CRIP1
MYH9	2.70503175613946e-23	0.461479576106191	0.644	0.407	6.58377679126783e-19	CD8, gamma delta t cells	MYH9
CRTAM	2.88139669799654e-23	0.47532823494285	0.322	0.13	7.01303142325378e-19	CD8, gamma delta t cells	CRTAM
G3BP2	2.94675484188101e-23	0.433905300107259	0.559	0.318	7.1721066096542e-19	CD8, gamma delta t cells	G3BP2
HSPA52	3.08679623583665e-23	0.479297779287831	0.675	0.45	7.51295335840283e-19	CD8, gamma delta t cells	HSPA5
MECP2	3.21034522784435e-23	0.318925260136604	0.362	0.157	7.81365925005036e-19	CD8, gamma delta t cells	MECP2
CDK17	3.8642476572443e-23	0.356009406978896	0.334	0.142	9.4051923729669e-19	CD8, gamma delta t cells	CDK17
PPP2R5C2	5.44237648296258e-23	0.432081591779012	0.532	0.294	1.32462001218826e-18	CD8, gamma delta t cells	PPP2R5C
NUP98	7.46353824638321e-23	0.335695301534443	0.392	0.182	1.81655057378721e-18	CD8, gamma delta t cells	NUP98
HIST1H4C	8.73410150502449e-23	0.360620693569917	0.465	0.243	2.12579296530791e-18	CD8, gamma delta t cells	HIST1H4C
GUK11	9.31320089027591e-23	0.364638749389809	0.809	0.587	2.26673996468425e-18	CD8, gamma delta t cells	GUK1
JMJD6	9.81410444790063e-23	0.397944071634754	0.395	0.186	2.38865488157453e-18	CD8, gamma delta t cells	JMJD6
CD8A1	9.86769336354703e-23	0.251512278318292	0.687	0.368	2.40169788775371e-18	CD8, gamma delta t cells	CD8A
ELOVL5	1.81765461366955e-22	0.366817094497151	0.459	0.234	4.42398956421033e-18	CD8, gamma delta t cells	ELOVL5
ARF62	3.23486212201776e-22	0.406758054991596	0.556	0.322	7.87333091877903e-18	CD8, gamma delta t cells	ARF6
CD6	6.54362939027658e-22	0.354534991270693	0.347	0.149	1.59265395729942e-17	CD8, gamma delta t cells	CD6
TNFAIP31	7.373007815777e-22	0.400137119999814	0.824	0.604	1.79451637228196e-17	CD8, gamma delta t cells	TNFAIP3
RPL362	8.56963227257984e-22	0.265934723645103	0.973	0.86	2.08576279882321e-17	CD8, gamma delta t cells	RPL36
SLC38A1	1.03201458738852e-21	0.359839149443235	0.535	0.285	2.51182030424493e-17	CD8, gamma delta t cells	SLC38A1
ARID5A	1.13474295535101e-21	0.392706843701013	0.505	0.274	2.76185087902881e-17	CD8, gamma delta t cells	ARID5A
PIK3IP1	1.77711078980591e-21	0.33402178974509	0.404	0.188	4.32530995130859e-17	CD8, gamma delta t cells	PIK3IP1
ARHGAP91	1.84929564315977e-21	0.331396708136878	0.502	0.258	4.50100066588657e-17	CD8, gamma delta t cells	ARHGAP9
GYG1	2.47650346683187e-21	0.431293566367461	0.337	0.154	6.02756178792209e-17	CD8, gamma delta t cells	GYG1
AC090498.11	3.31588206141311e-21	0.351084333111628	0.736	0.493	8.07052534927338e-17	CD8, gamma delta t cells	AC090498.1
HSPH1	5.47086090502539e-21	0.351312152946466	0.532	0.296	1.33155283567413e-16	CD8, gamma delta t cells	HSPH1
FAU2	6.30646454412568e-21	0.255996443597178	0.988	0.906	1.53493040539475e-16	CD8, gamma delta t cells	FAU
RPL382	6.48600690315629e-21	0.283309659786994	0.9	0.704	1.57862922015921e-16	CD8, gamma delta t cells	RPL38
RNF138	9.02711376491555e-21	0.354111934373269	0.365	0.171	2.1971092192428e-16	CD8, gamma delta t cells	RNF138
MTRNR2L122	1.05633990612801e-20	0.527515046150443	0.848	0.729	2.57102569752496e-16	CD8, gamma delta t cells	MTRNR2L12
ST3GAL1	1.24685839690671e-20	0.460099321492378	0.356	0.172	3.03472865223123e-16	CD8, gamma delta t cells	ST3GAL1
C12orf75	1.30976050214106e-20	0.324301301573624	0.298	0.123	3.18782608616112e-16	CD8, gamma delta t cells	C12orf75
ADSS	1.3281586245626e-20	0.325562168270684	0.365	0.171	3.23260527632291e-16	CD8, gamma delta t cells	ADSS
SKIL1	1.58098488105703e-20	0.416473729644263	0.413	0.216	3.8479591020047e-16	CD8, gamma delta t cells	SKIL
PER1	1.82238199116775e-20	0.363955030076606	0.395	0.195	4.43549552830319e-16	CD8, gamma delta t cells	PER1
FBXO34	1.95639042199609e-20	0.387509501920834	0.264	0.106	4.76165864809628e-16	CD8, gamma delta t cells	FBXO34
PLK3	1.99135816519694e-20	0.376666646859717	0.353	0.164	4.84676663827283e-16	CD8, gamma delta t cells	PLK3
GSPT1	2.01015999539347e-20	0.435521415082293	0.435	0.227	4.89252841278816e-16	CD8, gamma delta t cells	GSPT1
HSPE1	2.22446351164745e-20	0.388841600316011	0.769	0.549	5.41412174099873e-16	CD8, gamma delta t cells	HSPE1
CREM	2.89953444525873e-20	0.40227610423508	0.809	0.611	7.05717688631522e-16	CD8, gamma delta t cells	CREM
PLEKHA2	2.9258629566051e-20	0.407985500284962	0.337	0.157	7.12125785008116e-16	CD8, gamma delta t cells	PLEKHA2
PDCL3	3.17888940057913e-20	0.347091254220602	0.404	0.197	7.73709891206954e-16	CD8, gamma delta t cells	PDCL3
IKZF1	3.47769822560057e-20	0.45072327499658	0.435	0.228	8.46436971128924e-16	CD8, gamma delta t cells	IKZF1
TSEN54	3.52253912755553e-20	0.284007521462113	0.301	0.125	8.57350798255739e-16	CD8, gamma delta t cells	TSEN54
CD5	4.50261911106581e-20	0.3603918273048	0.322	0.14	1.09589246544231e-15	CD8, gamma delta t cells	CD5
GPBP11	4.78243666319647e-20	0.442655220348397	0.602	0.382	1.16399725945539e-15	CD8, gamma delta t cells	GPBP1
ATP8A1	6.3392567746597e-20	0.308306033444453	0.267	0.107	1.54291170638443e-15	CD8, gamma delta t cells	ATP8A1
PHF20	7.77496675197469e-20	0.343827783406413	0.416	0.213	1.89234915776312e-15	CD8, gamma delta t cells	PHF20
TNFRSF1B1	1.08026599426577e-19	0.352229840365802	0.644	0.402	2.62925940344346e-15	CD8, gamma delta t cells	TNFRSF1B
CCND3	1.47599117481442e-19	0.337741450359409	0.468	0.245	3.59241492038083e-15	CD8, gamma delta t cells	CCND3
DIAPH1	1.97483082228355e-19	0.324322377579554	0.316	0.141	4.80654073835593e-15	CD8, gamma delta t cells	DIAPH1
HSPD1	2.43105538557238e-19	0.397079015172293	0.666	0.448	5.91694570294461e-15	CD8, gamma delta t cells	HSPD1
CEBPZ	2.4435403737664e-19	0.355890335737007	0.343	0.163	5.94733291571005e-15	CD8, gamma delta t cells	CEBPZ
IDS	2.47608941921254e-19	0.379088850230692	0.571	0.348	6.0265540374214e-15	CD8, gamma delta t cells	IDS
PRKCH1	5.45166054119448e-19	0.265963876777685	0.532	0.282	1.32687965912133e-14	CD8, gamma delta t cells	PRKCH
SUN2	5.67539670155496e-19	0.318334361547246	0.343	0.159	1.38133480319146e-14	CD8, gamma delta t cells	SUN2
DUSP1	6.12959042243613e-19	0.397598312723762	0.754	0.528	1.49188101291673e-14	CD8, gamma delta t cells	DUSP1
CYTIP	7.3587694836731e-19	0.339609930601683	0.666	0.422	1.7910509046312e-14	CD8, gamma delta t cells	CYTIP
GPR132	8.15549644236239e-19	0.293963064740321	0.264	0.111	1.98496627910658e-14	CD8, gamma delta t cells	GPR132
PRKX	9.36192691949077e-19	0.325387269577966	0.286	0.123	2.27859939293486e-14	CD8, gamma delta t cells	PRKX
STOM	9.59241907309548e-19	0.29099307230264	0.383	0.19	2.33469887820071e-14	CD8, gamma delta t cells	STOM
CD552	1.08078904435877e-18	0.421309907071338	0.444	0.246	2.63053245506481e-14	CD8, gamma delta t cells	CD55
NDUFS51	1.9821289969199e-18	0.362208128390037	0.745	0.537	4.82430376560334e-14	CD8, gamma delta t cells	NDUFS5
CYTH1	3.37737621445527e-18	0.348867790724593	0.413	0.22	8.22019596836268e-14	CD8, gamma delta t cells	CYTH1
PPP2CA	4.92760909380871e-18	0.355781446786371	0.444	0.248	1.1993307773421e-13	CD8, gamma delta t cells	PPP2CA
TRAT11	5.68850674822301e-18	0.305505252292753	0.444	0.225	1.38452565745e-13	CD8, gamma delta t cells	TRAT1
PFKFB31	8.75118292250965e-18	0.38668708683244	0.447	0.245	2.12995041150962e-13	CD8, gamma delta t cells	PFKFB3
PTP4A11	1.14666122365441e-17	0.404990648505594	0.514	0.308	2.79085875225247e-13	CD8, gamma delta t cells	PTP4A1
IQGAP2	1.66169713431999e-17	0.342928372010995	0.362	0.184	4.04440465522142e-13	CD8, gamma delta t cells	IQGAP2
CSNK1D	1.68231938047323e-17	0.376495744918594	0.407	0.224	4.09459714013379e-13	CD8, gamma delta t cells	CSNK1D
ELL2	1.76391403244531e-17	0.332563580792129	0.444	0.245	4.29319036356863e-13	CD8, gamma delta t cells	ELL2
YIPF5	1.99404032347874e-17	0.366571190147982	0.307	0.147	4.85329474331491e-13	CD8, gamma delta t cells	YIPF5
DHX36	2.68733909536225e-17	0.322486331346664	0.395	0.207	6.54071462420217e-13	CD8, gamma delta t cells	DHX36
FNBP1	2.73487662045977e-17	0.423740882089326	0.553	0.356	6.65641620653704e-13	CD8, gamma delta t cells	FNBP1
BIN2	3.24674660755772e-17	0.258765711823434	0.359	0.176	7.90225656813474e-13	CD8, gamma delta t cells	BIN2
RPL171	3.58725463502389e-17	0.325679774017865	0.66	0.455	8.73101905618464e-13	CD8, gamma delta t cells	RPL17
PBXIP1	3.71356565148115e-17	0.371958147000738	0.353	0.177	9.03844743913998e-13	CD8, gamma delta t cells	PBXIP1
SLBP1	3.73543866337104e-17	0.413866551005369	0.435	0.242	9.09168416277877e-13	CD8, gamma delta t cells	SLBP
DNAJB6	5.30022663315727e-17	0.344321638971467	0.608	0.388	1.29002216024415e-12	CD8, gamma delta t cells	DNAJB6
RBMS1	5.47551201642608e-17	0.422655159355581	0.307	0.15	1.33268486967794e-12	CD8, gamma delta t cells	RBMS1
TUBB2A	7.34849877560414e-17	0.328252344564859	0.264	0.118	1.78855111699429e-12	CD8, gamma delta t cells	TUBB2A
RHOF	7.83152597328009e-17	0.332722448120864	0.392	0.201	1.90611510663664e-12	CD8, gamma delta t cells	RHOF
CITED2	1.16635708324497e-16	0.335591811830534	0.398	0.212	2.83879650490994e-12	CD8, gamma delta t cells	CITED2
KLF3	1.49258150562598e-16	0.327227504413759	0.307	0.148	3.63279412654307e-12	CD8, gamma delta t cells	KLF3
FOSL21	1.63242098978234e-16	0.361000944052249	0.404	0.219	3.97314944703124e-12	CD8, gamma delta t cells	FOSL2
STK41	1.6564381807252e-16	0.32020323376158	0.669	0.443	4.03160488806707e-12	CD8, gamma delta t cells	STK4
PPP1CB1	1.74561490374422e-16	0.385402825747656	0.511	0.311	4.24865211422306e-12	CD8, gamma delta t cells	PPP1CB
MAZ	1.86675217435908e-16	0.321797047308828	0.313	0.154	4.54348811717257e-12	CD8, gamma delta t cells	MAZ
ARAP21	2.13114535416794e-16	0.319778578769498	0.356	0.175	5.18699467750934e-12	CD8, gamma delta t cells	ARAP2
C9orf78	2.49016079607568e-16	0.302451735491974	0.459	0.265	6.06080236156859e-12	CD8, gamma delta t cells	C9orf78
HNRNPA0	3.3021552657365e-16	0.30529410213553	0.672	0.462	8.03711570127606e-12	CD8, gamma delta t cells	HNRNPA0
CD441	6.592182972069e-16	0.276957753938267	0.739	0.51	1.60447141357187e-11	CD8, gamma delta t cells	CD44
RASSF5	8.78856624047162e-16	0.307018492748606	0.429	0.235	2.13904913726839e-11	CD8, gamma delta t cells	RASSF5
JAK1	8.83485223177099e-16	0.298374042179968	0.614	0.403	2.15031468469074e-11	CD8, gamma delta t cells	JAK1
IDI1	1.09702095680993e-15	0.343266270700902	0.483	0.283	2.67003930677969e-11	CD8, gamma delta t cells	IDI1
NR4A31	1.16209176476189e-15	0.292377070220413	0.486	0.283	2.82841514625396e-11	CD8, gamma delta t cells	NR4A3
SH2D1A1	1.18689958140803e-15	0.364474877026322	0.353	0.177	2.888794891189e-11	CD8, gamma delta t cells	SH2D1A
ZC3HAV1	2.44634355681449e-15	0.300482116730943	0.465	0.27	5.95415558293078e-11	CD8, gamma delta t cells	ZC3HAV1
LMNA	3.67953546215794e-15	0.637504949450627	0.511	0.333	8.95562136134622e-11	CD8, gamma delta t cells	LMNA
CDC42SE1	4.37521991842491e-15	0.298346847996384	0.447	0.259	1.06488477594544e-10	CD8, gamma delta t cells	CDC42SE1
PRNP1	4.8627603634779e-15	0.282583829513489	0.407	0.229	1.18354724486689e-10	CD8, gamma delta t cells	PRNP
ACTN4	4.89146891434719e-15	0.316497723375242	0.398	0.224	1.19053461906296e-10	CD8, gamma delta t cells	ACTN4
PDE3B	5.46228170972608e-15	0.29320307646042	0.264	0.12	1.32946474533023e-10	CD8, gamma delta t cells	PDE3B
RASAL3	7.35896988726017e-15	0.277073869007845	0.292	0.138	1.79109968086025e-10	CD8, gamma delta t cells	RASAL3
CAST	7.93476723397185e-15	0.358738820523985	0.474	0.3	1.93124299707641e-10	CD8, gamma delta t cells	CAST
ATP1A1	8.46909838569565e-15	0.26266885771228	0.517	0.315	2.06129385609446e-10	CD8, gamma delta t cells	ATP1A1
STARD7	1.0176541112247e-14	0.329589282707808	0.432	0.255	2.47686834130981e-10	CD8, gamma delta t cells	STARD7
CSRNP1	2.07841954157786e-14	0.317079153482243	0.465	0.279	5.05866532224635e-10	CD8, gamma delta t cells	CSRNP1
MSN1	2.92228742386782e-14	0.278537584227905	0.608	0.399	7.11255536095189e-10	CD8, gamma delta t cells	MSN
SLC16A3	3.59906167727247e-14	0.286935632450926	0.319	0.165	8.75975621631347e-10	CD8, gamma delta t cells	SLC16A3
BCAS2	3.86614066047735e-14	0.32551177356561	0.438	0.26	9.40979975353583e-10	CD8, gamma delta t cells	BCAS2
MT2A1	3.93642312434418e-14	0.449729815276576	0.596	0.395	9.58086024234129e-10	CD8, gamma delta t cells	MT2A
WIPF1	4.16233997855787e-14	0.309384925112795	0.629	0.422	1.0130719273812e-09	CD8, gamma delta t cells	WIPF1
RANBP2	4.95650357276514e-14	0.350590941255991	0.407	0.24	1.20636340457531e-09	CD8, gamma delta t cells	RANBP2
RHOH2	5.24689658188554e-14	0.379626230228824	0.523	0.333	1.27704215906512e-09	CD8, gamma delta t cells	RHOH
SURF41	5.75795456475792e-14	0.261727152476579	0.429	0.251	1.40142856151643e-09	CD8, gamma delta t cells	SURF4
BCL11B1	6.07613182726026e-14	0.296247751891859	0.292	0.14	1.47886972543688e-09	CD8, gamma delta t cells	BCL11B
MAT2A	6.10713766524222e-14	0.273288516220966	0.523	0.334	1.4864162363433e-09	CD8, gamma delta t cells	MAT2A
TERF2IP	6.75366104834869e-14	0.294324701023596	0.562	0.366	1.64377356255759e-09	CD8, gamma delta t cells	TERF2IP
RAP1B	7.38033991962403e-14	0.273799543429091	0.605	0.411	1.79630093303729e-09	CD8, gamma delta t cells	RAP1B
SRRM1	7.46421405692174e-14	0.277804727078807	0.596	0.402	1.81671505931418e-09	CD8, gamma delta t cells	SRRM1
LIME1	7.65548967102969e-14	0.343982068132999	0.252	0.12	1.86326963103192e-09	CD8, gamma delta t cells	LIME1
CAPN2	8.70379761113861e-14	0.275874651629122	0.343	0.184	2.11841730057503e-09	CD8, gamma delta t cells	CAPN2
MTRNR2L81	1.05047562612964e-13	0.444040492729883	0.602	0.442	2.55675262643692e-09	CD8, gamma delta t cells	MTRNR2L8
EVI2A	1.25770929491425e-13	0.319888571327747	0.35	0.188	3.0611386528918e-09	CD8, gamma delta t cells	EVI2A
ACAP1	1.43604907277632e-13	0.272619609593113	0.438	0.246	3.49519983823029e-09	CD8, gamma delta t cells	ACAP1
CD481	1.60247443957675e-13	0.296125861691501	0.562	0.358	3.90026253848586e-09	CD8, gamma delta t cells	CD48
RBM39	1.65038062787535e-13	0.268671039990752	0.663	0.471	4.01686141018581e-09	CD8, gamma delta t cells	RBM39
LITAF2	1.69393331844387e-13	0.292061020721635	0.766	0.606	4.12286430376054e-09	CD8, gamma delta t cells	LITAF
VIM2	2.11593736955763e-13	0.398606445585844	0.918	0.82	5.14997996376631e-09	CD8, gamma delta t cells	VIM
AREG	2.46941986122185e-13	0.428250671344776	0.334	0.179	6.01032100022786e-09	CD8, gamma delta t cells	AREG
TMA71	3.24153321923202e-13	0.279447636301455	0.824	0.655	7.88956770228882e-09	CD8, gamma delta t cells	TMA7
TES	4.17912910914327e-13	0.323406420657135	0.28	0.144	1.01715823387438e-08	CD8, gamma delta t cells	TES
UBC1	4.50757721788073e-13	0.251094174013696	0.894	0.823	1.09709921905999e-08	CD8, gamma delta t cells	UBC
ID22	5.02971125293614e-13	0.386300967651811	0.574	0.375	1.22418142185213e-08	CD8, gamma delta t cells	ID2
BRD2	5.19352662046372e-13	0.302034559500943	0.629	0.455	1.26405244415467e-08	CD8, gamma delta t cells	BRD2
SLA2	8.05841558378882e-13	0.255468438185704	0.295	0.144	1.96133776893836e-08	CD8, gamma delta t cells	SLA2
AES	8.81616239328554e-13	0.259972233986234	0.419	0.251	2.14576576490177e-08	CD8, gamma delta t cells	AES
SC5D	9.41934594263871e-13	0.260396293884851	0.277	0.138	2.29257460897884e-08	CD8, gamma delta t cells	SC5D
ITK	1.06694488821006e-12	0.318695840543712	0.331	0.175	2.59683716341447e-08	CD8, gamma delta t cells	ITK
CD531	1.26593604618595e-12	0.256401762552823	0.547	0.36	3.081161742812e-08	CD8, gamma delta t cells	CD53
PPP1R2	1.32248228640605e-12	0.298450142822874	0.605	0.406	3.21878963688368e-08	CD8, gamma delta t cells	PPP1R2
CHD1	2.08073652939636e-12	0.30881440355396	0.465	0.294	5.06430463889779e-08	CD8, gamma delta t cells	CHD1
MAP1LC3B	2.22943369202903e-12	0.268118709197114	0.584	0.389	5.42621866302946e-08	CD8, gamma delta t cells	MAP1LC3B
PGK11	2.90285101761182e-12	0.36459306773621	0.66	0.507	7.06524909176542e-08	CD8, gamma delta t cells	PGK1
NCL	3.81317031440298e-12	0.263934403056725	0.729	0.564	9.28087522822541e-08	CD8, gamma delta t cells	NCL
BHLHE402	7.19889873390666e-12	0.342038030661146	0.438	0.276	1.75213996284554e-07	CD8, gamma delta t cells	BHLHE40
ATF7IP	7.2038561065342e-12	0.2538374962244	0.328	0.182	1.75334653776936e-07	CD8, gamma delta t cells	ATF7IP
SELK	7.4699110104113e-12	0.256338070755588	0.763	0.571	1.81810164082401e-07	CD8, gamma delta t cells	SELK
SERPINB9	7.94210890860993e-12	0.349232401458694	0.422	0.266	1.93302988726657e-07	CD8, gamma delta t cells	SERPINB9
PHF1	1.15178822854585e-11	0.256529863221448	0.325	0.179	2.80333736945775e-07	CD8, gamma delta t cells	PHF1
ICAM3	1.24830105053094e-11	0.253448676317436	0.468	0.289	3.03823992688726e-07	CD8, gamma delta t cells	ICAM3
CELF2	1.45523744186198e-11	0.318510253900037	0.474	0.31	3.54190240974788e-07	CD8, gamma delta t cells	CELF2
PRKAR2A	1.46418495463545e-11	0.322660820374262	0.271	0.145	3.56367976108722e-07	CD8, gamma delta t cells	PRKAR2A
HSP90AA1	2.5132898190815e-11	0.320985466028059	0.851	0.754	6.11709609066246e-07	CD8, gamma delta t cells	HSP90AA1
BAZ1A	4.9809931871005e-11	0.315945878804379	0.429	0.273	1.21232393180839e-06	CD8, gamma delta t cells	BAZ1A
CCSER2	8.60375793355536e-11	0.297767587983049	0.319	0.181	2.09406864344804e-06	CD8, gamma delta t cells	CCSER2
SCAF11	8.75600458357776e-11	0.280827897357544	0.435	0.283	2.13112395559699e-06	CD8, gamma delta t cells	SCAF11
DOK2	9.74705548664882e-11	0.331444279710653	0.383	0.231	2.37233583489546e-06	CD8, gamma delta t cells	DOK2
ATP1B3	1.36477417686141e-10	0.39106479726691	0.502	0.356	3.32172386906298e-06	CD8, gamma delta t cells	ATP1B3
SEC62	1.76117651284513e-10	0.298653051010267	0.48	0.332	4.28652751461377e-06	CD8, gamma delta t cells	SEC62
UPP1	1.81818721272957e-10	0.255499212585898	0.261	0.14	4.42528585706249e-06	CD8, gamma delta t cells	UPP1
BIRC2	2.05763187111131e-10	0.283351374328897	0.277	0.155	5.00807021109782e-06	CD8, gamma delta t cells	BIRC2
NBEAL11	2.9795909993015e-10	0.262549632119636	0.514	0.362	7.25202653319993e-06	CD8, gamma delta t cells	NBEAL1
CLEC2B1	3.20240543674051e-10	0.278405043412643	0.529	0.357	7.79433459248274e-06	CD8, gamma delta t cells	CLEC2B
CNOT2	3.30516818085647e-10	0.267209906476561	0.337	0.202	8.04444883538657e-06	CD8, gamma delta t cells	CNOT2
ZC3H12A	4.52505391659762e-10	0.292269523399316	0.319	0.19	1.10135287276069e-05	CD8, gamma delta t cells	ZC3H12A
TUBB4B	1.47137553782431e-09	0.253405694515435	0.502	0.343	3.58118092151058e-05	CD8, gamma delta t cells	TUBB4B
NFKB1	1.78128530737169e-09	0.286797585017934	0.298	0.176	4.33547030961195e-05	CD8, gamma delta t cells	NFKB1
SETD2	2.34889002042234e-09	0.26679766182039	0.267	0.151	5.71696342070593e-05	CD8, gamma delta t cells	SETD2
HSPA1A1	3.14933464457678e-09	0.452968714276615	0.435	0.289	7.66516559143542e-05	CD8, gamma delta t cells	HSPA1A
JUND1	3.27118722062388e-09	0.261840454610265	0.502	0.353	7.96174257627646e-05	CD8, gamma delta t cells	JUND
KDM6B1	4.61539842699826e-09	0.297054546997976	0.374	0.23	0.000112334182314711	CD8, gamma delta t cells	KDM6B
MGAT4A	6.5297700801109e-09	0.251426151048296	0.298	0.178	0.000158928073979819	CD8, gamma delta t cells	MGAT4A
KIAA1551	9.05571260907552e-09	0.26930131419483	0.413	0.27	0.000220406989192289	CD8, gamma delta t cells	KIAA1551
PIM1	1.89604754569058e-08	0.31625980900634	0.261	0.155	0.00046147901214563	CD8, gamma delta t cells	PIM1
ERN1	1.27595130626155e-07	0.269981876573394	0.258	0.157	0.00310553788430997	CD8, gamma delta t cells	ERN1
TSPYL2	1.39943514709093e-07	0.276345887291216	0.371	0.243	0.00340608520450461	CD8, gamma delta t cells	TSPYL2
SNHG15	1.9767166198009e-07	0.273166418117086	0.31	0.199	0.0048111305809334	CD8, gamma delta t cells	SNHG15
RP5-1171I10.51	4.32687404220115e-07	0.29461153678294	0.258	0.159	0.0105311787313134	CD8, gamma delta t cells	RP5-1171I10.5
RELB1	2.88354551657864e-06	0.259555906423589	0.298	0.201	0.0701826143280075	CD8, gamma delta t cells	RELB
TAGAP1	0.00016959704179993	0.251777863803921	0.322	0.239	1	CD8, gamma delta t cells	TAGAP
HSPA1A2	0	2.68662219304954	0.664	0.258	0	CD8, T Effector Memory	HSPA1A
HSPA1B	0	2.51918452638786	0.562	0.178	0	CD8, T Effector Memory	HSPA1B
HSPH11	0	1.65130846457048	0.709	0.263	0	CD8, T Effector Memory	HSPH1
ANXA12	0	1.40413703097395	0.772	0.291	0	CD8, T Effector Memory	ANXA1
HSPA82	0	1.22531008485419	0.931	0.704	0	CD8, T Effector Memory	HSPA8
MTRNR2L123	0	1.09473846531769	0.941	0.712	0	CD8, T Effector Memory	MTRNR2L12
IL7R3	0	0.935512210815215	0.699	0.212	0	CD8, T Effector Memory	IL7R
TC2N2	0	0.727658760945065	0.534	0.134	0	CD8, T Effector Memory	TC2N
RPS273	0	0.71584356209084	0.993	0.936	0	CD8, T Effector Memory	RPS27
GZMM2	0	0.709984552177686	0.591	0.143	0	CD8, T Effector Memory	GZMM
HLA-C1	0	0.668164549610892	0.984	0.909	0	CD8, T Effector Memory	HLA-C
RPL413	0	0.645536150198663	0.987	0.93	0	CD8, T Effector Memory	RPL41
SAMD3	0	0.523724559718611	0.313	0.046	0	CD8, T Effector Memory	SAMD3
DNAJB1	1.64423479855712e-298	2.02061154641433	0.862	0.491	4.00190307620818e-294	CD8, T Effector Memory	DNAJB1
GZMH1	4.25228092319959e-298	0.78018186283342	0.365	0.066	1.03496265389755e-293	CD8, T Effector Memory	GZMH
ZFP36L22	1.66765024535244e-290	1.03569916633071	0.909	0.565	4.0588939321633e-286	CD8, T Effector Memory	ZFP36L2
HSP90AA11	1.94196300480949e-278	1.53444087321451	0.923	0.74	4.72654375740582e-274	CD8, T Effector Memory	HSP90AA1
MTRNR2L82	4.19078692917724e-274	1.02416004460676	0.809	0.411	1.01999563069245e-269	CD8, T Effector Memory	MTRNR2L8
RPS213	1.05001213032236e-264	0.608325230738237	0.965	0.8	2.5556245239916e-260	CD8, T Effector Memory	RPS21
RPS292	1.06994098339607e-262	0.65794849922309	0.947	0.72	2.6041293594877e-258	CD8, T Effector Memory	RPS29
HSPA6	7.52295058254449e-260	2.5261151211127	0.336	0.071	1.8310109422855e-255	CD8, T Effector Memory	HSPA6
SPOCK22	1.74597243904046e-259	0.660913560171742	0.665	0.222	4.24952231938057e-255	CD8, T Effector Memory	SPOCK2
PARP81	3.37051641849756e-256	0.702920362893768	0.598	0.196	8.20349991098121e-252	CD8, T Effector Memory	PARP8
MT-ATP81	1.10980062890307e-249	0.613855191346272	0.971	0.822	2.70114375068718e-245	CD8, T Effector Memory	MT-ATP8
XCL21	7.2677075206567e-243	0.851986537038525	0.346	0.072	1.76888733345263e-238	CD8, T Effector Memory	XCL2
CAMK41	8.18554811748043e-239	0.509504034837341	0.402	0.097	1.99228055631356e-234	CD8, T Effector Memory	CAMK4
CACYBP	1.83229884567904e-235	1.09584683758832	0.607	0.251	4.45963216049821e-231	CD8, T Effector Memory	CACYBP
STK17A2	6.34288247304476e-233	0.655768997103161	0.624	0.23	1.54379416511436e-228	CD8, T Effector Memory	STK17A
HSPE11	2.11602858983254e-232	1.37242972977427	0.824	0.528	5.15020198479342e-228	CD8, T Effector Memory	HSPE1
P2RY81	6.98917969743514e-215	0.57957767410285	0.417	0.115	1.70109644655874e-210	CD8, T Effector Memory	P2RY8
RGCC2	7.53863908888928e-214	0.860849186620772	0.685	0.303	1.83482936784476e-209	CD8, T Effector Memory	RGCC
FYN2	1.00020620015772e-211	0.658398281980124	0.679	0.269	2.43440187056388e-207	CD8, T Effector Memory	FYN
RPS15A3	2.27598996150423e-208	0.452518996390996	0.99	0.933	5.53953196730514e-204	CD8, T Effector Memory	RPS15A
TUBA4A1	1.30835300049811e-207	0.831243226748142	0.728	0.345	3.18440036791236e-203	CD8, T Effector Memory	TUBA4A
HSPD11	1.68455017031186e-206	1.30451012341458	0.743	0.426	4.10002665952205e-202	CD8, T Effector Memory	HSPD1
PTPRCAP	5.21408741347889e-206	0.490349514351578	0.379	0.098	1.26905673556663e-201	CD8, T Effector Memory	PTPRCAP
DUSP22	6.89501302147934e-206	0.82846177742432	0.826	0.489	1.67817721929786e-201	CD8, T Effector Memory	DUSP2
AIM11	2.87533129189744e-204	0.697147826823127	0.493	0.164	6.99826883134917e-200	CD8, T Effector Memory	AIM1
STAT42	5.74966286413954e-201	0.520482544292183	0.493	0.157	1.39941044450292e-196	CD8, T Effector Memory	STAT4
FAM102A1	2.69797902432022e-195	0.498245710849717	0.348	0.088	6.56661114729298e-191	CD8, T Effector Memory	FAM102A
SUN21	4.82837318615395e-195	0.485062363945518	0.445	0.137	1.17517774977801e-190	CD8, T Effector Memory	SUN2
SH2D1A2	1.27103161719339e-193	0.574824683078586	0.482	0.152	3.09356385308699e-189	CD8, T Effector Memory	SH2D1A
HSP90AB1	2.14227957893552e-193	1.08123531924012	0.888	0.689	5.21409426717117e-189	CD8, T Effector Memory	HSP90AB1
MATK1	2.4945882474879e-192	0.395875792865736	0.275	0.056	6.0715783355608e-188	CD8, T Effector Memory	MATK
CHORDC1	1.70652924178571e-190	0.615324960871033	0.421	0.133	4.15352152158225e-186	CD8, T Effector Memory	CHORDC1
RPL263	3.61893259446213e-190	0.535930838512469	0.935	0.774	8.80812004166138e-186	CD8, T Effector Memory	RPL26
SCML41	3.72037545157585e-189	0.420677435661746	0.282	0.06	9.05502181159045e-185	CD8, T Effector Memory	SCML4
CXCR41	5.19885782036182e-187	0.706167939646872	0.9	0.63	1.26535000489786e-182	CD8, T Effector Memory	CXCR4
NELL2	7.5264331043113e-186	0.377364856687464	0.284	0.061	1.83185855325833e-181	CD8, T Effector Memory	NELL2
RASAL31	9.46591907290952e-185	0.46340007922632	0.402	0.117	2.30391004315545e-180	CD8, T Effector Memory	RASAL3
CALM12	4.16450496193811e-183	0.60827365734827	0.92	0.69	1.01359886268612e-178	CD8, T Effector Memory	CALM1
AC090498.12	4.78396806068296e-183	0.614549597314246	0.809	0.468	1.16436998628963e-178	CD8, T Effector Memory	AC090498.1
HLA-B3	7.9589513172198e-183	0.442941288595043	0.985	0.929	1.93712916109813e-178	CD8, T Effector Memory	HLA-B
CCR71	1.88421089159336e-182	0.63342881777144	0.35	0.093	4.58598088904908e-178	CD8, T Effector Memory	CCR7
S1PR41	1.59061605004565e-181	0.451365433846805	0.341	0.089	3.87140040420611e-177	CD8, T Effector Memory	S1PR4
KLRG11	3.06172248197682e-181	0.487038777001758	0.312	0.074	7.45192634888338e-177	CD8, T Effector Memory	KLRG1
DNAJA1	9.23473330008959e-181	0.977256415309208	0.743	0.429	2.2476417379088e-176	CD8, T Effector Memory	DNAJA1
AHNAK1	1.673360753985e-180	0.620992212857505	0.6	0.254	4.07279273912408e-176	CD8, T Effector Memory	AHNAK
CD523	4.7219381386907e-178	0.574375318935958	0.861	0.434	1.14927252357593e-173	CD8, T Effector Memory	CD52
GZMK2	5.62491560113966e-178	0.477458439367841	0.767	0.335	1.36904820816138e-173	CD8, T Effector Memory	GZMK
RNF1251	8.048309119108e-178	0.552678577590796	0.472	0.158	1.9588779564997e-173	CD8, T Effector Memory	RNF125
SARAF2	1.26551193105156e-177	0.613284528182339	0.938	0.731	3.0801294889864e-173	CD8, T Effector Memory	SARAF
TXNIP2	3.52998584516199e-177	0.854385114662576	0.69	0.338	8.59163254853976e-173	CD8, T Effector Memory	TXNIP
RPL36A2	2.93843252030253e-174	0.585419811108116	0.816	0.503	7.15185091116433e-170	CD8, T Effector Memory	RPL36A
PLP22	1.80338309990133e-171	0.589845277378709	0.581	0.252	4.38925412684984e-167	CD8, T Effector Memory	PLP2
HIST1H4C1	2.47144038069159e-171	0.545253385556866	0.539	0.22	6.01523874256527e-167	CD8, T Effector Memory	HIST1H4C
CD693	8.62294919352869e-171	0.797193471917028	0.688	0.319	2.09873960421295e-166	CD8, T Effector Memory	CD69
SELPLG1	2.25621191501996e-170	0.614622393162824	0.48	0.179	5.49139417996707e-166	CD8, T Effector Memory	SELPLG
ZFAND2A	2.68790991595439e-170	0.849553018161861	0.336	0.098	6.54210394444139e-166	CD8, T Effector Memory	ZFAND2A
IFITM12	7.06294120232695e-170	0.62948831833141	0.878	0.491	1.71904925923436e-165	CD8, T Effector Memory	IFITM1
LYAR1	6.9749884773223e-169	0.473271112477423	0.408	0.131	1.69764244549547e-164	CD8, T Effector Memory	LYAR
CD3E2	3.79634382786221e-168	0.465759562024036	0.913	0.471	9.23992124263383e-164	CD8, T Effector Memory	CD3E
PTPRC2	4.17562322425538e-168	0.553872630168472	0.897	0.599	1.01630493655152e-163	CD8, T Effector Memory	PTPRC
AHSA1	3.18273500919524e-166	0.610252788557079	0.44	0.161	7.74645873888029e-162	CD8, T Effector Memory	AHSA1
ARHGEF1	4.30706960056841e-166	0.48897015849561	0.577	0.234	1.04829767008234e-161	CD8, T Effector Memory	ARHGEF1
BTG13	1.48805516589093e-165	0.594172367270036	0.947	0.721	3.62177746826194e-161	CD8, T Effector Memory	BTG1
DUSP11	1.78659826272652e-163	0.85395120913197	0.815	0.506	4.34840151165007e-159	CD8, T Effector Memory	DUSP1
KLF2	4.63264128038982e-163	0.664958781813151	0.409	0.141	1.12753856123408e-158	CD8, T Effector Memory	KLF2
OASL1	2.72588484653004e-162	0.538131756972203	0.343	0.097	6.63453112796947e-158	CD8, T Effector Memory	OASL
UBC2	1.18037473192111e-159	0.78290827056273	0.935	0.814	2.87291406002279e-155	CD8, T Effector Memory	UBC
TSC22D31	1.88164786064395e-159	0.766656033851342	0.84	0.567	4.57974272802131e-155	CD8, T Effector Memory	TSC22D3
PLK31	8.91448758735626e-159	0.51443336229097	0.419	0.145	2.16969713388664e-154	CD8, T Effector Memory	PLK3
CRTAM1	5.92193118951784e-158	0.64166953267053	0.369	0.112	1.44133883221675e-153	CD8, T Effector Memory	CRTAM
CD51	1.14044582873561e-156	0.471791204770274	0.388	0.121	2.7757311025596e-152	CD8, T Effector Memory	CD5
TAGAP2	1.9641500981874e-156	0.62088413609157	0.515	0.216	4.78054492397831e-152	CD8, T Effector Memory	TAGAP
RPS253	3.70959472611394e-156	0.364569984191425	0.978	0.911	9.02878260388873e-152	CD8, T Effector Memory	RPS25
CD61	4.76565348691243e-156	0.483516330479892	0.404	0.129	1.15991240217962e-151	CD8, T Effector Memory	CD6
FKBP4	1.62092780027593e-155	0.748280167996821	0.375	0.128	3.94517617309159e-151	CD8, T Effector Memory	FKBP4
BIN21	3.29746641844735e-151	0.434925598014834	0.434	0.156	8.025703515859e-147	CD8, T Effector Memory	BIN2
JMJD61	3.97783305553215e-151	0.501038802514461	0.449	0.166	9.6816478738597e-147	CD8, T Effector Memory	JMJD6
RPL23A3	1.29360347228667e-150	0.364169740441579	0.976	0.898	3.14850149119852e-146	CD8, T Effector Memory	RPL23A
TNFSF9	1.60223086654138e-150	0.595236865965321	0.268	0.068	3.89966970607505e-146	CD8, T Effector Memory	TNFSF9
CNN2	2.51567771536248e-149	0.495255744341308	0.655	0.305	6.12290799142074e-145	CD8, T Effector Memory	CNN2
CD482	6.62160250006e-148	0.494014855977765	0.688	0.332	1.6116318324896e-143	CD8, T Effector Memory	CD48
RPL35A3	2.07954626120047e-147	0.373882687850412	0.978	0.88	5.06140764513583e-143	CD8, T Effector Memory	RPL35A
RPL283	4.63814313085968e-147	0.330072357171415	0.997	0.968	1.12887765661994e-142	CD8, T Effector Memory	RPL28
BAG3	3.72258541859847e-145	0.97284630282731	0.322	0.103	9.06040065032681e-141	CD8, T Effector Memory	BAG3
CXCR31	4.32993491523157e-145	0.503211596633565	0.442	0.157	1.05386285901821e-140	CD8, T Effector Memory	CXCR3
ALOX5AP2	2.0987396837379e-144	0.485972587578591	0.624	0.273	5.10812251624967e-140	CD8, T Effector Memory	ALOX5AP
RPL373	2.17027469788072e-144	0.3694409457227	0.981	0.886	5.28223158717189e-140	CD8, T Effector Memory	RPL37
ARHGDIB2	1.12905523227458e-143	0.507845558450334	0.923	0.688	2.7480075298331e-139	CD8, T Effector Memory	ARHGDIB
RPS123	3.10480755321397e-143	0.301796741896988	0.995	0.974	7.55679110376749e-139	CD8, T Effector Memory	RPS12
CTSW2	2.13297317574299e-142	0.352027243599384	0.686	0.294	5.19144341244086e-138	CD8, T Effector Memory	CTSW
DOK21	4.07245721050827e-142	0.527501195442554	0.506	0.209	9.91195360465608e-138	CD8, T Effector Memory	DOK2
COTL1	1.63611615135161e-141	0.491417313462429	0.773	0.418	3.98214310077468e-137	CD8, T Effector Memory	COTL1
PCBP11	2.51734468181096e-141	0.480542099712909	0.816	0.502	6.1269652210597e-137	CD8, T Effector Memory	PCBP1
CYTIP1	9.45357912742578e-141	0.528726191434962	0.739	0.398	2.30090662382416e-136	CD8, T Effector Memory	CYTIP
RPL303	2.84997604937884e-140	0.315340873787592	0.993	0.964	6.93655670658317e-136	CD8, T Effector Memory	RPL30
MBP2	4.64376127110582e-140	0.475789761831906	0.492	0.205	1.13024505577445e-135	CD8, T Effector Memory	MBP
CCND31	1.33341570392149e-139	0.397402244410327	0.539	0.222	3.24540048177452e-135	CD8, T Effector Memory	CCND3
SEMA4D1	2.01972842063171e-139	0.405531451768319	0.401	0.141	4.91581700297552e-135	CD8, T Effector Memory	SEMA4D
LIME11	2.01047814605821e-138	0.416609502118736	0.327	0.103	4.89330275969107e-134	CD8, T Effector Memory	LIME1
GZMA2	2.70620738248915e-137	0.407614931113547	0.761	0.359	6.58663814824034e-133	CD8, T Effector Memory	GZMA
LCP13	3.83790950689006e-137	0.484317511057249	0.796	0.444	9.34108794881973e-133	CD8, T Effector Memory	LCP1
RPS283	4.10618556607954e-137	0.351088074672296	0.982	0.912	9.99404504928099e-133	CD8, T Effector Memory	RPS28
ITK1	9.58896509062445e-137	0.453501173286951	0.432	0.154	2.33385821340708e-132	CD8, T Effector Memory	ITK
CCNH1	1.172024207084e-135	0.557249409022611	0.551	0.252	2.85258971762174e-131	CD8, T Effector Memory	CCNH
IL21R1	1.23167751265317e-135	0.419060251582164	0.353	0.115	2.99777989804655e-131	CD8, T Effector Memory	IL21R
DEDD2	1.28371495001071e-135	0.4540301629962	0.295	0.088	3.12443381683106e-131	CD8, T Effector Memory	DEDD2
HCST2	7.14952886369579e-135	0.466848263972422	0.832	0.491	1.74012383013492e-130	CD8, T Effector Memory	HCST
RPL343	2.06103949237835e-134	0.347012387226487	0.983	0.915	5.01636402049967e-130	CD8, T Effector Memory	RPL34
CDC42EP3	2.27043353286764e-134	0.513739214670391	0.326	0.106	5.52600817564655e-130	CD8, T Effector Memory	CDC42EP3
CD961	2.98307441528056e-133	0.389589596738358	0.529	0.209	7.26050481935135e-129	CD8, T Effector Memory	CD96
SLC7A52	1.99893021798535e-132	0.680556867893273	0.532	0.254	4.86519625755455e-128	CD8, T Effector Memory	SLC7A5
ISG202	3.07015351982625e-132	0.613208043821817	0.753	0.426	7.4724466519051e-128	CD8, T Effector Memory	ISG20
RPS33	5.79453980988416e-132	0.306994098864925	0.994	0.959	1.41033304432771e-127	CD8, T Effector Memory	RPS3
TTC39C1	1.93575015365692e-131	0.372610373711269	0.301	0.09	4.71142229898559e-127	CD8, T Effector Memory	TTC39C
SLBP2	2.05602559372063e-131	0.562329004884051	0.503	0.222	5.00416069255665e-127	CD8, T Effector Memory	SLBP
TCP1	3.56998307954353e-131	0.632473007901594	0.461	0.202	8.68898181730101e-127	CD8, T Effector Memory	TCP1
RPS4Y11	2.14695302977476e-130	0.384375414004752	0.659	0.294	5.22546897916878e-126	CD8, T Effector Memory	RPS4Y1
TSPYL21	2.4366667407964e-130	0.498350713216437	0.518	0.22	5.93060318042436e-126	CD8, T Effector Memory	TSPYL2
PPP1R21	7.22422447250708e-130	0.584310457316402	0.688	0.384	1.7583039943635e-125	CD8, T Effector Memory	PPP1R2
ZC3HAV11	2.51587536368444e-128	0.475664368789226	0.542	0.249	6.12338904767155e-124	CD8, T Effector Memory	ZC3HAV1
SMCHD12	3.66283970534821e-128	0.519776219296041	0.633	0.324	8.91498555884701e-124	CD8, T Effector Memory	SMCHD1
F2R	3.8360399753931e-126	0.305034320118999	0.254	0.067	9.33653769610927e-122	CD8, T Effector Memory	F2R
GIMAP7	1.4003165934333e-124	0.45279364567862	0.458	0.179	3.40823055675732e-120	CD8, T Effector Memory	GIMAP7
RASA31	6.53621441845338e-124	0.378819458242634	0.279	0.084	1.59084922730737e-119	CD8, T Effector Memory	RASA3
EZR2	2.21117885342208e-122	0.665212977365714	0.787	0.526	5.381788211344e-118	CD8, T Effector Memory	EZR
GNG22	2.39120371592567e-121	0.471039384392048	0.597	0.286	5.81995072419149e-117	CD8, T Effector Memory	GNG2
MYADM2	5.14740602202967e-119	0.673821711420134	0.539	0.27	1.2528271517018e-114	CD8, T Effector Memory	MYADM
RHOF1	1.29907667412225e-118	0.348301617296918	0.453	0.182	3.16182271714615e-114	CD8, T Effector Memory	RHOF
S100A102	3.01363501091262e-118	0.399678509506233	0.779	0.461	7.33488625306023e-114	CD8, T Effector Memory	S100A10
CRIP11	7.13622504711446e-118	0.490007689052444	0.525	0.237	1.73688581421719e-113	CD8, T Effector Memory	CRIP1
SLC2A32	1.70862288908138e-117	0.466706704003658	0.647	0.327	4.15861724973517e-113	CD8, T Effector Memory	SLC2A3
RPS27A3	3.36407510108639e-117	0.28188712195063	0.995	0.964	8.18782238853416e-113	CD8, T Effector Memory	RPS27A
RPL172	9.11764776215727e-117	0.410993303477099	0.735	0.433	2.21914428883146e-112	CD8, T Effector Memory	RPL17
SKAP1	9.91077582262465e-117	0.330077671361579	0.475	0.188	2.41218372746861e-112	CD8, T Effector Memory	SKAP1
PITPNC11	1.41363910905566e-116	0.312855318068481	0.271	0.081	3.44065622753056e-112	CD8, T Effector Memory	PITPNC1
LEPROTL13	5.78279826698211e-116	0.458573449006469	0.764	0.442	1.40747527020078e-111	CD8, T Effector Memory	LEPROTL1
FAM177A12	1.35419105326605e-115	0.551113783676208	0.69	0.407	3.29596560454423e-111	CD8, T Effector Memory	FAM177A1
SLC9A3R11	1.64132709420551e-115	0.366722367687097	0.554	0.256	3.99482601458679e-111	CD8, T Effector Memory	SLC9A3R1
IL322	4.07532307697542e-115	0.347683394725035	0.894	0.519	9.91892883705049e-111	CD8, T Effector Memory	IL32
PRKCH2	9.45644466507254e-115	0.342027385046653	0.591	0.259	2.30160406703201e-110	CD8, T Effector Memory	PRKCH
ZAP70	3.1869529794516e-114	0.31742239029996	0.389	0.141	7.75672485668724e-110	CD8, T Effector Memory	ZAP70
ACAP11	4.7326437289094e-114	0.379573090745203	0.519	0.225	1.15187815717926e-109	CD8, T Effector Memory	ACAP1
RPL393	1.14053371976409e-113	0.315550053282051	0.982	0.912	2.77594502053382e-109	CD8, T Effector Memory	RPL39
RAC2	1.3108464288484e-113	0.392311966992707	0.824	0.486	3.19046912317411e-109	CD8, T Effector Memory	RAC2
STOM1	6.18121307166807e-113	0.383267765269281	0.416	0.173	1.50444544951329e-108	CD8, T Effector Memory	STOM
THEMIS	7.78480926084504e-113	0.304463175556889	0.289	0.088	1.89474472599708e-108	CD8, T Effector Memory	THEMIS
HSPA53	5.8322867128118e-112	0.506693079430951	0.704	0.431	1.41952026303126e-107	CD8, T Effector Memory	HSPA5
EMB1	8.31802262860698e-111	0.393101917081609	0.544	0.254	2.02452352757665e-106	CD8, T Effector Memory	EMB
RALGAPA11	2.58984012431353e-110	0.39698071704718	0.445	0.189	6.30341187856671e-106	CD8, T Effector Memory	RALGAPA1
IL2RG2	4.55175185896493e-110	0.355131152201124	0.787	0.433	1.10785088495347e-105	CD8, T Effector Memory	IL2RG
CD8B1	7.6756400541686e-110	0.306412154458823	0.619	0.274	1.8681740327841e-105	CD8, T Effector Memory	CD8B
SRSF21	5.01414659312323e-109	0.532158133761534	0.774	0.521	1.22039313930026e-104	CD8, T Effector Memory	SRSF2
PTGER42	6.66480851214249e-109	0.417596036425241	0.532	0.246	1.62214774377036e-104	CD8, T Effector Memory	PTGER4
AOAH1	2.93466006055384e-108	0.336456455860723	0.347	0.128	7.14266912138199e-104	CD8, T Effector Memory	AOAH
DNAJB61	1.1007838065214e-107	0.472141185872312	0.65	0.369	2.67919770669244e-103	CD8, T Effector Memory	DNAJB6
SRSF71	1.6867018002122e-107	0.485428526015713	0.8	0.53	4.10526351153647e-103	CD8, T Effector Memory	SRSF7
PIK3R13	2.3372269231488e-107	0.425853109939238	0.623	0.318	5.68857660825186e-103	CD8, T Effector Memory	PIK3R1
CSRNP11	9.13707727236511e-107	0.421551835897824	0.533	0.259	2.22387323732094e-102	CD8, T Effector Memory	CSRNP1
TES1	1.21779564661494e-106	0.360275922672736	0.341	0.129	2.96399282429609e-102	CD8, T Effector Memory	TES
LDHA2	1.33497113371558e-106	0.546327076174122	0.806	0.552	3.24918624235035e-102	CD8, T Effector Memory	LDHA
IL2RB	4.4577021109908e-106	0.290703361659033	0.405	0.153	1.08496011679405e-101	CD8, T Effector Memory	IL2RB
PBXIP11	1.44142679584528e-105	0.367488694688146	0.398	0.16	3.50828867840783e-101	CD8, T Effector Memory	PBXIP1
C12orf751	4.12018267389585e-105	0.339392810485545	0.315	0.109	1.00281126099951e-100	CD8, T Effector Memory	C12orf75
TGFB11	6.03270803120163e-105	0.50304550590222	0.48	0.229	1.46830080771416e-100	CD8, T Effector Memory	TGFB1
EML42	6.13723044132729e-105	0.433820893427296	0.579	0.296	1.49374051711465e-100	CD8, T Effector Memory	EML4
FCMR1	1.31489850947284e-104	0.324368121480421	0.418	0.167	3.20033148220593e-100	CD8, T Effector Memory	FCMR
RARA1	7.74695837805798e-104	0.433387633391515	0.295	0.105	1.88553219963553e-99	CD8, T Effector Memory	RARA
RPL383	3.54516545208379e-103	0.337358832597797	0.904	0.69	8.62857819382674e-99	CD8, T Effector Memory	RPL38
KIAA15511	7.0550115870996e-103	0.411318105840045	0.526	0.25	1.71711927018417e-98	CD8, T Effector Memory	KIAA1551
CD371	1.17201066315015e-102	0.326366793685145	0.788	0.451	2.85255675304116e-98	CD8, T Effector Memory	CD37
ARHGEF3	4.3788644583207e-102	0.278991420566171	0.283	0.093	1.06577182051067e-97	CD8, T Effector Memory	ARHGEF3
FKBP51	1.2670168079921e-101	0.417824552880893	0.445	0.194	3.08379220897198e-97	CD8, T Effector Memory	FKBP5
MYH91	1.40019162201196e-100	0.376935288382709	0.692	0.385	3.40792638881491e-96	CD8, T Effector Memory	MYH9
KLF31	1.52095966868224e-100	0.44555050576044	0.336	0.134	3.7018637376057e-96	CD8, T Effector Memory	KLF3
CITED21	2.69174341391706e-100	0.486507174803418	0.433	0.195	6.55143429513273e-96	CD8, T Effector Memory	CITED2
PDCL31	3.96434786850973e-100	0.402272729523425	0.417	0.181	9.64882627716583e-96	CD8, T Effector Memory	PDCL3
IKZF11	2.48738716330015e-99	0.363630285892929	0.465	0.211	6.05405161675625e-95	CD8, T Effector Memory	IKZF1
CD3G1	7.22138278672149e-99	0.25598991391848	0.585	0.262	1.75761235646014e-94	CD8, T Effector Memory	CD3G
PPP2R5C3	1.35374956526809e-98	0.374203847280055	0.553	0.275	3.29489106690601e-94	CD8, T Effector Memory	PPP2R5C
TUBA1A1	1.55233522201697e-97	0.407861223380018	0.497	0.237	3.77822869686711e-93	CD8, T Effector Memory	TUBA1A
H2AFX	4.53809955433801e-97	0.343325991583414	0.393	0.166	1.10452805053033e-92	CD8, T Effector Memory	H2AFX
TMEM22	4.79790814596766e-97	0.470292305072747	0.583	0.301	1.16776286364707e-92	CD8, T Effector Memory	TMEM2
RPLP23	9.22547063835034e-97	0.277095463317501	0.983	0.896	2.24538729866809e-92	CD8, T Effector Memory	RPLP2
RPL363	2.09006313611055e-96	0.286978022799384	0.967	0.853	5.08700466697946e-92	CD8, T Effector Memory	RPL36
SYNE1	3.21960260188739e-96	0.28619864077387	0.294	0.104	7.83619077273372e-92	CD8, T Effector Memory	SYNE1
AKNA1	3.48850644172845e-93	0.389913696120374	0.476	0.222	8.49067582852287e-89	CD8, T Effector Memory	AKNA
ADGRE51	3.8952313124523e-93	0.414175424015292	0.57	0.301	9.48060349137766e-89	CD8, T Effector Memory	ADGRE5
FLNA1	3.96754308326769e-92	0.343602461238933	0.485	0.227	9.65660311036523e-88	CD8, T Effector Memory	FLNA
RBM391	4.55134281742568e-92	0.374166658434168	0.725	0.452	1.10775132833324e-87	CD8, T Effector Memory	RBM39
MSN2	1.42688873171762e-91	0.371837895777381	0.669	0.379	3.47290448412752e-87	CD8, T Effector Memory	MSN
NOP581	7.46811081541176e-91	0.343183093060466	0.483	0.234	1.81766349136307e-86	CD8, T Effector Memory	NOP58
HERPUD21	1.86175159336221e-90	0.344110695676461	0.418	0.186	4.53131720308429e-86	CD8, T Effector Memory	HERPUD2
TRAT12	2.90622395209829e-90	0.312690729867605	0.473	0.207	7.07345847701203e-86	CD8, T Effector Memory	TRAT1
FAU3	3.05771421676734e-90	0.261636223064639	0.981	0.901	7.44217063219003e-86	CD8, T Effector Memory	FAU
SOCS12	1.61678505041727e-88	0.469545696315756	0.426	0.195	3.93509313421058e-84	CD8, T Effector Memory	SOCS1
SYNE21	1.81879763524859e-88	0.321360847300458	0.511	0.244	4.42677156443155e-84	CD8, T Effector Memory	SYNE2
STIP1	6.17576259529002e-88	0.399041609803352	0.355	0.155	1.50311885806764e-83	CD8, T Effector Memory	STIP1
UBB	2.35518019202468e-87	0.461083856017347	0.862	0.683	5.73227306936888e-83	CD8, T Effector Memory	UBB
PIK3IP11	4.20960150682788e-87	0.344859366810156	0.4	0.173	1.02457491074684e-82	CD8, T Effector Memory	PIK3IP1
MRPL18	5.24544518855812e-87	0.422282453199783	0.334	0.144	1.27668890444316e-82	CD8, T Effector Memory	MRPL18
SEPT1	8.88153672524721e-87	0.275923912485718	0.52	0.244	2.16167722355792e-82	CD8, T Effector Memory	SEPT1
TAGLN22	8.96074816564568e-87	0.460279429801835	0.769	0.511	2.1809564960365e-82	CD8, T Effector Memory	TAGLN2
TNFAIP81	8.96415676908846e-87	0.362116591442065	0.416	0.19	2.18178611602844e-82	CD8, T Effector Memory	TNFAIP8
PDCD42	1.99868593055879e-86	0.338557463602075	0.67	0.38	4.86460168638703e-82	CD8, T Effector Memory	PDCD4
HNRNPUL11	8.31074378175856e-86	0.40213274872818	0.551	0.3	2.02275192904221e-81	CD8, T Effector Memory	HNRNPUL1
ETS12	1.72856560992752e-84	0.358425416999533	0.482	0.229	4.20715583800258e-80	CD8, T Effector Memory	ETS1
RORA1	1.92398907469765e-84	0.33124262300456	0.333	0.132	4.68279700890662e-80	CD8, T Effector Memory	RORA
DDX51	2.86045130203859e-84	0.333370024146142	0.888	0.671	6.96205242403171e-80	CD8, T Effector Memory	DDX5
DDIT41	3.997045657537e-84	0.446807511572063	0.725	0.456	9.7284094258793e-80	CD8, T Effector Memory	DDIT4
IL161	8.60284855662996e-84	0.319470285658576	0.362	0.154	2.09384731019817e-79	CD8, T Effector Memory	IL16
GABARAPL11	5.01260963211657e-83	0.412710754265511	0.419	0.201	1.22001905836085e-78	CD8, T Effector Memory	GABARAPL1
CDK171	5.6110147605559e-83	0.317348215571804	0.32	0.13	1.3656648825717e-78	CD8, T Effector Memory	CDK17
SAP18	5.67687327519381e-83	0.341271447598346	0.608	0.346	1.38169418644942e-78	CD8, T Effector Memory	SAP18
SF3A1	1.17228346611911e-82	0.306082764105055	0.43	0.204	2.85322072818731e-78	CD8, T Effector Memory	SF3A1
PTGES3	1.22945622089545e-82	0.404387495781462	0.757	0.51	2.99237349603744e-78	CD8, T Effector Memory	PTGES3
SRRT	1.52078451185702e-82	0.404851772585902	0.421	0.198	3.70143742340879e-78	CD8, T Effector Memory	SRRT
CORO1A1	3.64219598593618e-82	0.29876445588593	0.842	0.522	8.86474081017007e-78	CD8, T Effector Memory	CORO1A
FOXP11	6.43607647835754e-82	0.309205324359475	0.364	0.158	1.56647665406744e-77	CD8, T Effector Memory	FOXP1
CAPN21	8.00968424532939e-82	0.302571793252764	0.379	0.17	1.94947704847072e-77	CD8, T Effector Memory	CAPN2
SC5D1	1.80537016084513e-81	0.342998382327663	0.312	0.125	4.39409043448097e-77	CD8, T Effector Memory	SC5D
OCIAD2	1.22997261166232e-80	0.277612916314873	0.393	0.173	2.99363033952493e-76	CD8, T Effector Memory	OCIAD2
FXYD5	4.15363460939756e-80	0.342393672930774	0.807	0.553	1.01095312758127e-75	CD8, T Effector Memory	FXYD5
DNTTIP2	4.20011513410347e-80	0.278938657764408	0.386	0.176	1.02226602248944e-75	CD8, T Effector Memory	DNTTIP2
HMHA1	1.53422369048251e-79	0.273483851273019	0.35	0.152	3.73414704026539e-75	CD8, T Effector Memory	HMHA1
TUBB4B1	3.25287740277128e-79	0.35441114381702	0.577	0.325	7.91717831060501e-75	CD8, T Effector Memory	TUBB4B
PNP	1.55411126302132e-78	0.306609525286876	0.312	0.129	3.78255140306759e-74	CD8, T Effector Memory	PNP
IFNG	1.98417146790609e-78	0.865361059732085	0.253	0.092	4.82927493573663e-74	CD8, T Effector Memory	IFNG
MAPRE2	8.37162036941745e-78	0.32187390823139	0.401	0.188	2.03756868171251e-73	CD8, T Effector Memory	MAPRE2
NBEAL12	1.58832745132748e-77	0.283837847478857	0.603	0.343	3.86583018378595e-73	CD8, T Effector Memory	NBEAL1
CYFIP2	2.93173192877788e-77	0.260480611915941	0.308	0.121	7.13554234145247e-73	CD8, T Effector Memory	CYFIP2
MT-ND11	4.4705315298587e-77	0.28949132767712	0.976	0.897	1.08808266905231e-72	CD8, T Effector Memory	MT-ND1
MT-ND4L	6.99056724007461e-77	0.271686051127785	0.992	0.887	1.70143416056176e-72	CD8, T Effector Memory	MT-ND4L
RHOH3	2.11759540190013e-76	0.331335829906949	0.575	0.315	5.15401544868472e-72	CD8, T Effector Memory	RHOH
LTB1	3.61428140462656e-76	0.266683780938852	0.515	0.254	8.79679951072057e-72	CD8, T Effector Memory	LTB
ARAP22	4.26207483221728e-76	0.282318211991623	0.371	0.161	1.03734639341336e-71	CD8, T Effector Memory	ARAP2
MT-ND4	4.46832061395058e-76	0.293559473609612	0.98	0.9	1.08754455422943e-71	CD8, T Effector Memory	MT-ND4
ATF7IP1	1.46220567601544e-75	0.315690485006167	0.367	0.168	3.55886239485397e-71	CD8, T Effector Memory	ATF7IP
S100A42	5.03742582430349e-75	0.313730136669952	0.808	0.526	1.22605907137723e-70	CD8, T Effector Memory	S100A4
NFATC2	1.77830092033896e-74	0.280439651547241	0.419	0.2	4.32820661001298e-70	CD8, T Effector Memory	NFATC2
MAT2A1	3.83785407898579e-74	0.346200368384293	0.555	0.318	9.34095304284352e-70	CD8, T Effector Memory	MAT2A
KLRB12	1.19853070996289e-73	0.344943345830451	0.338	0.143	2.91710389497869e-69	CD8, T Effector Memory	KLRB1
DDX241	2.51619218898831e-73	0.33720599545695	0.635	0.385	6.12416016877864e-69	CD8, T Effector Memory	DDX24
CDC42SE22	5.43399892060038e-73	0.318170671977799	0.599	0.348	1.32258099728493e-68	CD8, T Effector Memory	CDC42SE2
RBL2	5.64724015089446e-73	0.304866173414093	0.378	0.176	1.3744817803262e-68	CD8, T Effector Memory	RBL2
ZFP362	1.76070220719488e-72	0.480444155526889	0.897	0.739	4.28537310209163e-68	CD8, T Effector Memory	ZFP36
APBB1IP	5.92039725145593e-72	0.273315399665896	0.428	0.21	1.44096548703186e-67	CD8, T Effector Memory	APBB1IP
TRMT10C	1.21000270709302e-71	0.264587390412473	0.255	0.1	2.9450255887937e-67	CD8, T Effector Memory	TRMT10C
FLT3LG	1.49950807560249e-71	0.275962795460664	0.27	0.104	3.64965270520891e-67	CD8, T Effector Memory	FLT3LG
SLC38A11	6.65531673046074e-71	0.253130219611127	0.525	0.268	1.61983753902684e-66	CD8, T Effector Memory	SLC38A1
CDC42SE11	1.41020823367743e-70	0.293509154727884	0.468	0.244	3.43230581994749e-66	CD8, T Effector Memory	CDC42SE1
PGK12	1.59191096785211e-70	0.301100171285613	0.756	0.487	3.87455210465525e-66	CD8, T Effector Memory	PGK1
CD532	3.29281366154638e-69	0.275161441689841	0.603	0.342	8.01437917083773e-65	CD8, T Effector Memory	CD53
ARHGAP15	3.71446258515456e-69	0.283132928965279	0.386	0.186	9.04063048600767e-65	CD8, T Effector Memory	ARHGAP15
RNF2131	6.23159714518677e-69	0.316404350939288	0.563	0.321	1.51670842916701e-64	CD8, T Effector Memory	RNF213
TAPBP	1.98377028661205e-68	0.276261578145779	0.653	0.407	4.82829850058506e-64	CD8, T Effector Memory	TAPBP
YWHAZ2	1.22756315965386e-67	0.29046520123604	0.885	0.669	2.98776597428154e-63	CD8, T Effector Memory	YWHAZ
IDI11	3.54406833192938e-67	0.311892030028329	0.493	0.268	8.62590791308291e-63	CD8, T Effector Memory	IDI1
SON	4.17819885820636e-67	0.291367536260843	0.659	0.41	1.01693182009885e-62	CD8, T Effector Memory	SON
TMA72	1.40606508810441e-65	0.265205685400586	0.874	0.638	3.42222181793733e-61	CD8, T Effector Memory	TMA7
CCT4	3.53366792734868e-65	0.3214000739586	0.496	0.285	8.60059436837395e-61	CD8, T Effector Memory	CCT4
MECP21	4.51475679754982e-65	0.273738784334685	0.32	0.146	1.09884665695565e-60	CD8, T Effector Memory	MECP2
STK17B	1.00421211012127e-64	0.272231186294208	0.675	0.408	2.44415185482416e-60	CD8, T Effector Memory	STK17B
CD442	3.06792915907765e-64	0.26730709950201	0.765	0.491	7.46703278027908e-60	CD8, T Effector Memory	CD44
SEPT61	1.02634392789397e-63	0.293325793062419	0.523	0.296	2.49801848610113e-59	CD8, T Effector Memory	SEPT6
NUCB2	4.27724949901429e-63	0.250940253513122	0.361	0.18	1.04103975556509e-58	CD8, T Effector Memory	NUCB2
AES1	5.03685309298576e-63	0.262097821423146	0.447	0.237	1.22591967430181e-58	CD8, T Effector Memory	AES
LINC-PINT1	5.46784630949222e-63	0.288384794042951	0.558	0.326	1.33081911326731e-58	CD8, T Effector Memory	LINC-PINT
JAK11	7.25864052391113e-63	0.252142398462771	0.632	0.386	1.76668051711473e-58	CD8, T Effector Memory	JAK1
ARID5A1	1.0816029608599e-62	0.295811024123856	0.473	0.261	2.63251344643691e-58	CD8, T Effector Memory	ARID5A
YWHAB	1.78819650238022e-62	0.287499665976318	0.822	0.592	4.35229146714322e-58	CD8, T Effector Memory	YWHAB
PDE3B1	2.57682615903296e-62	0.267621012480983	0.267	0.11	6.27173718847031e-58	CD8, T Effector Memory	PDE3B
IDS1	5.37592939253127e-61	0.302164637873707	0.554	0.334	1.30844745484819e-56	CD8, T Effector Memory	IDS
PRKACB	5.49053055746726e-61	0.265261961369585	0.319	0.15	1.33634023238196e-56	CD8, T Effector Memory	PRKACB
PSME1	1.46335880591273e-60	0.272067658314831	0.825	0.599	3.56166899771099e-56	CD8, T Effector Memory	PSME1
FAM129A1	4.13785184373646e-60	0.322467882446705	0.3	0.138	1.00711176024702e-55	CD8, T Effector Memory	FAM129A
PLIN2	9.92185613848641e-60	0.292190415242927	0.421	0.224	2.41488056554621e-55	CD8, T Effector Memory	PLIN2
GBP5	1.92257187202564e-59	0.262926947110263	0.41	0.207	4.67934767932322e-55	CD8, T Effector Memory	GBP5
STK42	3.94116928610484e-59	0.294990021529513	0.664	0.427	9.59241192545057e-55	CD8, T Effector Memory	STK4
SP100	1.11481342994595e-58	0.268124805089724	0.478	0.272	2.71334440714546e-54	CD8, T Effector Memory	SP100
PNPLA2	1.19737093611426e-58	0.257078820182761	0.34	0.17	2.9142811214085e-54	CD8, T Effector Memory	PNPLA2
CCT2	4.13182427232948e-58	0.252281177569086	0.4	0.214	1.00564470964227e-53	CD8, T Effector Memory	CCT2
PDE4B2	6.9650513940645e-58	0.322077736112658	0.567	0.355	1.69522385880136e-53	CD8, T Effector Memory	PDE4B
SLC1A5	8.92438129583033e-58	0.275837390120081	0.251	0.11	2.17210516359214e-53	CD8, T Effector Memory	SLC1A5
MCL11	1.24511673295256e-57	0.406549379584935	0.788	0.6	3.03048961633323e-53	CD8, T Effector Memory	MCL1
JUNB	1.41949807704288e-57	0.376876162936369	0.901	0.738	3.45491636971467e-53	CD8, T Effector Memory	JUNB
ZC3H12A1	2.11951453507439e-56	0.310579363569068	0.353	0.177	5.15868642691755e-52	CD8, T Effector Memory	ZC3H12A
ELOVL51	7.72932094669079e-56	0.286831764906377	0.411	0.223	1.88123942521507e-51	CD8, T Effector Memory	ELOVL5
LRRFIP12	9.18415438451895e-56	0.286056965595441	0.6	0.377	2.23533133564807e-51	CD8, T Effector Memory	LRRFIP1
IFRD1	6.43227094148888e-55	0.361639159002875	0.385	0.213	1.56555042444898e-50	CD8, T Effector Memory	IFRD1
SAMSN1	1.49570902202326e-54	0.278366937818956	0.541	0.323	3.64040618870241e-50	CD8, T Effector Memory	SAMSN1
TAF7	3.83722085623848e-54	0.261977655664599	0.445	0.255	9.33941184199884e-50	CD8, T Effector Memory	TAF7
NUP981	6.91515947283062e-54	0.251602204655052	0.338	0.172	1.68308066409224e-49	CD8, T Effector Memory	NUP98
YPEL53	1.75180523891516e-53	0.273624852210871	0.737	0.519	4.26371877099561e-49	CD8, T Effector Memory	YPEL5
CCL42	2.96234139430173e-53	0.336151559100472	0.64	0.39	7.21004271959097e-49	CD8, T Effector Memory	CCL4
IFNGR11	3.51163161121466e-53	0.268646879827884	0.34	0.173	8.54696017853537e-49	CD8, T Effector Memory	IFNGR1
VPS37B1	4.2240926022117e-53	0.256133349833102	0.455	0.255	1.02810189845231e-48	CD8, T Effector Memory	VPS37B
TGFBR2	1.88306421137223e-52	0.275489389951251	0.331	0.169	4.58318998405887e-48	CD8, T Effector Memory	TGFBR2
PHF201	1.90285217101252e-52	0.252448428727532	0.376	0.202	4.63135189902737e-48	CD8, T Effector Memory	PHF20
HSPA4	2.00652290070568e-52	0.287630937909091	0.335	0.175	4.88367608802756e-48	CD8, T Effector Memory	HSPA4
NUDC	2.32443556590622e-52	0.25216862785542	0.408	0.229	5.65744372385915e-48	CD8, T Effector Memory	NUDC
RNF1491	2.31417431282751e-51	0.278346530455419	0.53	0.327	5.63246885999087e-47	CD8, T Effector Memory	RNF149
ODC11	3.45638788722514e-51	0.371985452283707	0.357	0.194	8.41250247871726e-47	CD8, T Effector Memory	ODC1
CLK1	4.59685277025844e-51	0.298044123414968	0.485	0.295	1.1188279957532e-46	CD8, T Effector Memory	CLK1
ANKRD12	3.9506529617363e-50	0.253466930023188	0.552	0.349	9.61549424356999e-46	CD8, T Effector Memory	ANKRD12
CLDND1	6.89882641927077e-50	0.262297642890679	0.355	0.188	1.67910536218631e-45	CD8, T Effector Memory	CLDND1
TNF	7.67030516272323e-50	0.271725758739296	0.285	0.133	1.86687557355521e-45	CD8, T Effector Memory	TNF
JUN	2.06767952985032e-48	0.492703318005527	0.649	0.45	5.03252520770269e-44	CD8, T Effector Memory	JUN
CSNK1D1	6.61536749231111e-47	0.254164197636267	0.379	0.213	1.6101142939536e-42	CD8, T Effector Memory	CSNK1D
PIM11	9.52574108141195e-45	0.26429286911325	0.283	0.145	2.31847012180485e-40	CD8, T Effector Memory	PIM1
MT2A2	3.71101271481818e-44	0.674494157402714	0.598	0.381	9.03223384659598e-40	CD8, T Effector Memory	MT2A
KLF6	9.65422290885391e-44	0.318276582437677	0.707	0.503	2.34974131378595e-39	CD8, T Effector Memory	KLF6
TNFAIP32	2.88081964649905e-43	0.25468571772564	0.81	0.59	7.01162693761403e-39	CD8, T Effector Memory	TNFAIP3
SFPQ1	2.56048842554623e-41	0.250178115247869	0.559	0.372	6.23197277893696e-37	CD8, T Effector Memory	SFPQ
IL10RA2	2.59617942011041e-39	0.25416026139155	0.505	0.328	6.31884109060673e-35	CD8, T Effector Memory	IL10RA
USP361	4.58023392204832e-39	0.262852542042954	0.341	0.194	1.11478313428734e-34	CD8, T Effector Memory	USP36
PER11	2.75164367037515e-38	0.26528079693106	0.327	0.187	6.69722552932608e-34	CD8, T Effector Memory	PER1
STARD71	3.43447435875381e-38	0.283650540755156	0.394	0.246	8.35916714177089e-34	CD8, T Effector Memory	STARD7
ITGB1	5.73669281188076e-35	0.265215604882205	0.44	0.287	1.39625366348366e-30	CD8, T Effector Memory	ITGB1
RP11-290D2.6	9.29129621941498e-35	0.296417742251033	0.301	0.169	2.26140858684341e-30	CD8, T Effector Memory	RP11-290D2.6
MT1X	2.01156347810732e-33	0.559421356065493	0.282	0.155	4.89594434936539e-29	CD8, T Effector Memory	MT1X
NEU1	1.53412720290064e-31	0.325880587540062	0.294	0.176	3.73391219913986e-27	CD8, T Effector Memory	NEU1
ATP1B31	3.70389660593246e-29	0.272393542067373	0.494	0.346	9.01491394917901e-25	CD8, T Effector Memory	ATP1B3
HSPB11	5.32188791273505e-25	0.442863587805238	0.581	0.466	1.29529429908058e-20	CD8, T Effector Memory	HSPB1
LMNA1	2.38999266682408e-23	0.275439944519107	0.451	0.326	5.81700315178312e-19	CD8, T Effector Memory	LMNA
NR4A12	5.51097144635146e-13	0.45047248343435	0.381	0.304	1.34131534032748e-08	CD8, T Effector Memory	NR4A1
CXCL13	0	1.71943689256504	0.483	0.04	0	CD8, T Resident Memory	CXCL13
ETV1	0	0.80815786129451	0.268	0.023	0	CD8, T Resident Memory	ETV1
PCAT29	0	0.774960677795342	0.293	0.026	0	CD8, T Resident Memory	PCAT29
KLRD11	1.30688732816363e-285	1.08299858861469	0.399	0.066	3.18083306801746e-281	CD8, T Resident Memory	KLRD1
XCL22	2.38013214477396e-271	1.49775696573668	0.411	0.076	5.79300362716535e-267	CD8, T Resident Memory	XCL2
CRTAM2	1.81368490092109e-265	1.29909703439341	0.491	0.112	4.41432768035185e-261	CD8, T Resident Memory	CRTAM
TNFRSF9	9.44986561447009e-252	0.990681907785619	0.609	0.172	2.30000279190588e-247	CD8, T Resident Memory	TNFRSF9
CTLA41	3.24615950245268e-244	0.921999650873472	0.515	0.125	7.90082761301959e-240	CD8, T Resident Memory	CTLA4
XCL11	9.30231220115201e-219	1.35026265619513	0.344	0.064	2.26408976663839e-214	CD8, T Resident Memory	XCL1
LYST1	1.09650651440358e-214	0.871939101636577	0.727	0.282	2.66878720540687e-210	CD8, T Resident Memory	LYST
DUSP23	1.7163915817892e-194	0.928280634360569	0.884	0.496	4.17752547091673e-190	CD8, T Resident Memory	DUSP2
TMEM23	1.23944068177495e-191	0.977502776295414	0.698	0.303	3.01667467537206e-187	CD8, T Resident Memory	TMEM2
CD8A2	2.61492630883592e-179	0.567649718970731	0.873	0.344	6.36446914307574e-175	CD8, T Resident Memory	CD8A
TIGIT	1.70324284734056e-178	0.795488912257543	0.574	0.19	4.14552276614219e-174	CD8, T Resident Memory	TIGIT
CD72	1.35498713925691e-173	0.823640169291489	0.811	0.391	3.2979031982374e-169	CD8, T Resident Memory	CD7
CD8B2	1.08286526363751e-171	0.713320096802927	0.719	0.278	2.63558576516734e-167	CD8, T Resident Memory	CD8B
PTPN222	6.75593341433442e-167	0.869302071236004	0.577	0.217	1.64432663371485e-162	CD8, T Resident Memory	PTPN22
AKAP5	9.078099975041e-167	0.56940812789019	0.256	0.044	2.20951875292523e-162	CD8, T Resident Memory	AKAP5
NKG72	1.82546804228796e-162	0.420676190830084	0.89	0.383	4.44300666812466e-158	CD8, T Resident Memory	NKG7
COTL11	8.40115450125316e-161	0.807942357086466	0.787	0.427	2.04475699406001e-156	CD8, T Resident Memory	COTL1
ITM2A1	7.77932957964412e-159	0.790988787249935	0.726	0.334	1.89341102638958e-154	CD8, T Resident Memory	ITM2A
RPS15A4	3.0845322003535e-157	0.496013694203305	0.998	0.934	7.50744292244038e-153	CD8, T Resident Memory	RPS15A
CCL51	1.94511159220082e-152	0.564696104965556	0.928	0.486	4.73420710425759e-148	CD8, T Resident Memory	CCL5
RNF19A2	6.28219756032793e-151	0.797764389727526	0.726	0.357	1.52902406420821e-146	CD8, T Resident Memory	RNF19A
CNOT6L2	5.70001921560648e-147	0.83431263359599	0.661	0.311	1.38732767688646e-142	CD8, T Resident Memory	CNOT6L
HCST3	2.23466845471408e-144	0.716232724715266	0.839	0.501	5.43895955192859e-140	CD8, T Resident Memory	HCST
DUSP41	5.38440663431713e-136	0.708933532500593	0.808	0.464	1.31051073072645e-131	CD8, T Resident Memory	DUSP4
CBLB1	9.54003462462665e-130	0.720100351339884	0.584	0.249	2.32194902728788e-125	CD8, T Resident Memory	CBLB
SLA3	5.78119814176383e-128	0.727156486594827	0.683	0.345	1.4070858157239e-123	CD8, T Resident Memory	SLA
HOPX1	1.93858780122821e-125	0.788910072825677	0.439	0.149	4.71832884940934e-121	CD8, T Resident Memory	HOPX
TOX	1.85537886046239e-123	0.608323887824088	0.439	0.147	4.51580660847941e-119	CD8, T Resident Memory	TOX
PDCD1	5.25565072340073e-122	0.641462183231057	0.401	0.128	1.2791728295685e-117	CD8, T Resident Memory	PDCD1
CST71	1.68897838456805e-121	0.331995529901694	0.925	0.483	4.11080449020019e-117	CD8, T Resident Memory	CST7
CTSW3	1.68086633723774e-120	0.641378009820393	0.667	0.306	4.09106057820293e-116	CD8, T Resident Memory	CTSW
RPL284	6.06721880694209e-120	0.391559848408735	0.996	0.969	1.47670038542164e-115	CD8, T Resident Memory	RPL28
RPS274	4.6162216014074e-119	0.441271692419381	0.998	0.938	1.12354217556655e-114	CD8, T Resident Memory	RPS27
PTPRC3	1.1971553200015e-113	0.581321110016173	0.893	0.608	2.91375633335165e-109	CD8, T Resident Memory	PTPRC
RAB27A	1.03968431727927e-112	0.644773495575233	0.508	0.21	2.53048765982601e-108	CD8, T Resident Memory	RAB27A
CD3D1	6.652284316478e-111	0.514236398240452	0.819	0.451	1.61909947978758e-106	CD8, T Resident Memory	CD3D
TRAT13	9.24927009235283e-109	0.650026779641584	0.518	0.212	2.25117984777775e-104	CD8, T Resident Memory	TRAT1
FYN3	8.52484183541856e-108	0.661074416048981	0.598	0.286	2.07486125432252e-103	CD8, T Resident Memory	FYN
PRKCH3	2.00663506191187e-106	0.579096522290282	0.588	0.269	4.8839490771873e-102	CD8, T Resident Memory	PRKCH
CD272	8.80910165132538e-104	0.553326105970183	0.668	0.344	2.14404725091608e-99	CD8, T Resident Memory	CD27
CLEC2D1	6.13835803845123e-103	0.628947443944288	0.537	0.236	1.49401496297864e-98	CD8, T Resident Memory	CLEC2D
CD3E3	1.67488370092976e-101	0.49738151970242	0.858	0.488	4.07649943969295e-97	CD8, T Resident Memory	CD3E
IL323	2.46250708790646e-97	0.46066380473961	0.897	0.53	5.99349600125552e-93	CD8, T Resident Memory	IL32
ICOS	2.26275626765052e-95	0.615682148714612	0.417	0.158	5.50732247983461e-91	CD8, T Resident Memory	ICOS
GZMA3	2.983505487715e-91	0.535728020368615	0.721	0.373	7.26155400654954e-87	CD8, T Resident Memory	GZMA
CCL43	8.80451807065578e-91	0.602460326764522	0.728	0.392	2.14293165321691e-86	CD8, T Resident Memory	CCL4
GFOD1	1.7525668949981e-90	0.429667310687926	0.259	0.073	4.26557256573588e-86	CD8, T Resident Memory	GFOD1
BTG14	6.93256218325762e-90	0.483609982773518	0.941	0.728	1.68731630978307e-85	CD8, T Resident Memory	BTG1
NR3C11	1.0741546542159e-89	0.668415282979129	0.637	0.365	2.61438501289608e-85	CD8, T Resident Memory	NR3C1
ZFP36L23	7.72752070911538e-89	0.490643938316838	0.859	0.578	1.88080126539159e-84	CD8, T Resident Memory	ZFP36L2
CD962	2.09801656478844e-88	0.543687673408189	0.498	0.22	5.10636251703858e-84	CD8, T Resident Memory	CD96
PDE7A	2.20557215346887e-88	0.563725594389942	0.318	0.108	5.36814206432789e-84	CD8, T Resident Memory	PDE7A
CREM1	5.40212651934366e-88	0.611616962325492	0.824	0.602	1.31482357354305e-83	CD8, T Resident Memory	CREM
ATP8A11	1.52309972637316e-87	0.58613616225132	0.299	0.098	3.70707242401964e-83	CD8, T Resident Memory	ATP8A1
SH2D1A3	5.30350839012781e-87	0.643693208210675	0.411	0.166	1.29082090707321e-82	CD8, T Resident Memory	SH2D1A
LEPROTL14	1.76090359982153e-86	0.582278606464928	0.74	0.453	4.28586327160561e-82	CD8, T Resident Memory	LEPROTL1
MT-ND33	2.98185611587256e-86	0.399517496722024	0.991	0.866	7.25753960042221e-82	CD8, T Resident Memory	MT-ND3
ISG203	7.43389717491527e-85	0.645178844037525	0.697	0.439	1.80933623340263e-80	CD8, T Resident Memory	ISG20
FABP51	3.09518537739253e-84	0.478416952626919	0.531	0.257	7.53337169003568e-80	CD8, T Resident Memory	FABP5
TRBC22	7.27166512852429e-84	0.535632411335856	0.675	0.37	1.76985057563153e-79	CD8, T Resident Memory	TRBC2
GEM	2.01676253263803e-83	0.718722814853116	0.286	0.094	4.9085983281877e-79	CD8, T Resident Memory	GEM
RGCC3	1.23053920622867e-81	0.703547106021357	0.592	0.32	2.99500937403996e-77	CD8, T Resident Memory	RGCC
HNRNPLL1	3.67152983139159e-81	0.561168182374897	0.512	0.251	8.93613645662399e-77	CD8, T Resident Memory	HNRNPLL
PCED1B	9.07725017671769e-81	0.462087418644291	0.317	0.11	2.20931192051132e-76	CD8, T Resident Memory	PCED1B
RPLP12	4.17963673201198e-80	0.261025377480249	0.999	0.993	1.0172817842044e-75	CD8, T Resident Memory	RPLP1
SARAF3	3.33847215157328e-79	0.432523938759189	0.911	0.739	8.1255073697142e-75	CD8, T Resident Memory	SARAF
RPL123	3.36148536648015e-79	0.312752854939759	0.994	0.967	8.18151923347604e-75	CD8, T Resident Memory	RPL12
NAB1	5.56151807803421e-79	0.511693053693023	0.294	0.101	1.35361788501275e-74	CD8, T Resident Memory	NAB1
ARAP23	2.06937750360719e-78	0.566866711191068	0.395	0.166	5.03665790602953e-74	CD8, T Resident Memory	ARAP2
FAU4	2.69433209097391e-74	0.314444498377524	0.986	0.903	6.55773487622139e-70	CD8, T Resident Memory	FAU
ALOX5AP3	3.77725407921584e-74	0.632879189342755	0.544	0.289	9.19345870340344e-70	CD8, T Resident Memory	ALOX5AP
LAG3	1.15007932486775e-70	0.47958875409593	0.478	0.222	2.79917806879563e-66	CD8, T Resident Memory	LAG3
TNFRSF1B2	3.50556993207755e-70	0.532982462815673	0.643	0.392	8.53220665768356e-66	CD8, T Resident Memory	TNFRSF1B
FAM177A13	2.17683503810286e-69	0.56558245422759	0.66	0.417	5.29819879923856e-65	CD8, T Resident Memory	FAM177A1
RPL374	1.04330921564708e-67	0.305803017672382	0.982	0.889	2.53931029996342e-63	CD8, T Resident Memory	RPL37
CD524	1.28520677755898e-67	0.385915540432237	0.773	0.452	3.12806477590081e-63	CD8, T Resident Memory	CD52
ITGA41	3.26014048342634e-67	0.507834748485829	0.576	0.332	7.93485592261137e-63	CD8, T Resident Memory	ITGA4
SIRPG	2.42657722843071e-66	0.38937783667909	0.344	0.135	5.9060463162775e-62	CD8, T Resident Memory	SIRPG
TRBC11	9.21868538680226e-65	0.453425135556372	0.451	0.212	2.2437358362938e-60	CD8, T Resident Memory	TRBC1
RPS241	1.08650938681465e-64	0.25834912412403	0.991	0.954	2.64445519656817e-60	CD8, T Resident Memory	RPS24
SNX9	8.00635461452599e-64	0.592529246933362	0.443	0.229	1.94866664962948e-59	CD8, T Resident Memory	SNX9
RPS152	9.14565296635238e-64	0.270084067351954	0.995	0.938	2.22596047548051e-59	CD8, T Resident Memory	RPS15
RPL394	1.8916489540151e-63	0.298650878754051	0.994	0.913	4.60408438917736e-59	CD8, T Resident Memory	RPL39
RPS214	6.80031989026629e-63	0.326955861561199	0.952	0.805	1.65512985809191e-58	CD8, T Resident Memory	RPS21
SRGN2	1.41539258919371e-62	0.372611430857202	0.961	0.842	3.44492402283856e-58	CD8, T Resident Memory	SRGN
TUBA4A2	1.80080426155637e-62	0.410168791786653	0.628	0.363	4.38297749220205e-58	CD8, T Resident Memory	TUBA4A
SH3BGRL31	2.19431531736164e-62	0.331184471497951	0.956	0.814	5.34074405092648e-58	CD8, T Resident Memory	SH3BGRL3
HMGB21	4.42374850529536e-62	0.511314793911629	0.533	0.306	1.07669614870384e-57	CD8, T Resident Memory	HMGB2
PTMS	8.67066133736087e-62	0.51571910858625	0.427	0.213	2.11035226290026e-57	CD8, T Resident Memory	PTMS
ITGAE	6.47054327069093e-61	0.458958440980253	0.28	0.111	1.57486552665346e-56	CD8, T Resident Memory	ITGAE
ASXL2	1.70375253848307e-60	0.500297975327705	0.334	0.146	4.14676330341394e-56	CD8, T Resident Memory	ASXL2
RGS2	6.96753182580862e-60	0.492715391977431	0.625	0.386	1.69582757108356e-55	CD8, T Resident Memory	RGS2
LIMD21	1.26308902380685e-59	0.421039028664491	0.653	0.412	3.0742323750435e-55	CD8, T Resident Memory	LIMD2
ITK2	1.3419059883177e-59	0.407327221022548	0.375	0.166	3.26606498496646e-55	CD8, T Resident Memory	ITK
RPL35A4	1.78241736694812e-59	0.284793471437383	0.976	0.883	4.33822562941503e-55	CD8, T Resident Memory	RPL35A
HLA-C2	2.38236498911115e-59	0.369713884243765	0.984	0.912	5.79843814699762e-55	CD8, T Resident Memory	HLA-C
PYHIN1	4.37879628503754e-59	0.42141880537813	0.296	0.116	1.06575522781529e-54	CD8, T Resident Memory	PYHIN1
WIPF11	8.11582034560594e-59	0.455542093777616	0.633	0.414	1.97530951391703e-54	CD8, T Resident Memory	WIPF1
SLA21	9.63297609904953e-59	0.443083604293437	0.328	0.136	2.34457005274767e-54	CD8, T Resident Memory	SLA2
BCL11B2	1.72696738064556e-58	0.440036248543044	0.32	0.132	4.20326590775323e-54	CD8, T Resident Memory	BCL11B
ETS13	2.84821939215801e-58	0.464689131984787	0.461	0.238	6.93228117857339e-54	CD8, T Resident Memory	ETS1
SH2D2A2	5.16893299158174e-58	0.39498964543022	0.518	0.268	1.25806660082108e-53	CD8, T Resident Memory	SH2D2A
RPL182	1.17501226997711e-56	0.28105400716598	0.983	0.933	2.85986236389729e-52	CD8, T Resident Memory	RPL18
RPL414	1.10006286711911e-55	0.261030299109781	0.996	0.932	2.67744301228121e-51	CD8, T Resident Memory	RPL41
PPP1R22	2.14882035570306e-55	0.559539078826629	0.594	0.399	5.23001386374567e-51	CD8, T Resident Memory	PPP1R2
MT-CO22	4.9535793672317e-55	0.267775817060921	0.998	0.976	1.20565168219052e-50	CD8, T Resident Memory	MT-CO2
RPS284	8.19788042147366e-55	0.256357412495033	0.989	0.914	1.99528211578247e-50	CD8, T Resident Memory	RPS28
IKZF3	1.02606867888299e-53	0.397746863718336	0.327	0.142	2.49734855753331e-49	CD8, T Resident Memory	IKZF3
VCAM1	2.554487382087e-53	0.50228340769604	0.341	0.148	6.21736683926154e-49	CD8, T Resident Memory	VCAM1
SLC7A53	5.20265170337177e-53	0.638175310816956	0.456	0.267	1.26627339808366e-48	CD8, T Resident Memory	SLC7A5
C12orf572	1.10416493174519e-52	0.399167204311765	0.721	0.512	2.68742702737462e-48	CD8, T Resident Memory	C12orf57
HAVCR2	1.72920245229462e-52	0.434397528321379	0.342	0.156	4.20870584863988e-48	CD8, T Resident Memory	HAVCR2
SYTL32	6.08378219825545e-52	0.464744591335024	0.529	0.302	1.4807317492334e-47	CD8, T Resident Memory	SYTL3
RARRES32	6.09388523194037e-52	0.389723507697369	0.73	0.513	1.48319072660197e-47	CD8, T Resident Memory	RARRES3
NR4A2	1.28448949393608e-51	0.358358231434305	0.799	0.575	3.12631897929102e-47	CD8, T Resident Memory	NR4A2
TMA73	1.71023358958258e-51	0.369244487827058	0.822	0.648	4.16253753368504e-47	CD8, T Resident Memory	TMA7
CXCR61	3.62602374335034e-50	0.587910909245629	0.271	0.113	8.8253791889404e-46	CD8, T Resident Memory	CXCR6
CCSER21	1.99347191023806e-49	0.432060322665079	0.355	0.174	4.85191128232842e-45	CD8, T Resident Memory	CCSER2
IFI16	6.87981245063771e-49	0.428322961517028	0.512	0.308	1.67447755236071e-44	CD8, T Resident Memory	IFI16
SRRT1	7.26030773208758e-49	0.447535229436999	0.4	0.206	1.7670862989128e-44	CD8, T Resident Memory	SRRT
CD21	2.46344001386194e-48	0.290259073538209	0.669	0.4	5.99576664973858e-44	CD8, T Resident Memory	CD2
RPL264	1.25180238818712e-47	0.289177426563267	0.926	0.78	3.04676183260863e-43	CD8, T Resident Memory	RPL26
SOD1	1.58037464584908e-47	0.476343641584493	0.73	0.572	3.84647385053208e-43	CD8, T Resident Memory	SOD1
SNAP47	8.37672050995827e-47	0.3075993285734	0.28	0.117	2.03881000491874e-42	CD8, T Resident Memory	SNAP47
CLEC2B2	8.75126730575832e-47	0.499196804750326	0.55	0.349	2.12997094954852e-42	CD8, T Resident Memory	CLEC2B
CD991	2.05630830726161e-46	0.386003880293961	0.742	0.563	5.00484878904402e-42	CD8, T Resident Memory	CD99
ZEB2	2.99941851575192e-46	0.506690151449964	0.441	0.25	7.3002847254886e-42	CD8, T Resident Memory	ZEB2
EVL1	3.24984715466909e-46	0.396003771812985	0.626	0.414	7.90980298974911e-42	CD8, T Resident Memory	EVL
PNRC11	4.48192765272242e-46	0.334997743671757	0.786	0.6	1.09085637139611e-41	CD8, T Resident Memory	PNRC1
CD3G2	1.97346774442089e-45	0.314000861852793	0.506	0.276	4.80322314314601e-41	CD8, T Resident Memory	CD3G
RPS26	2.87514560169291e-45	0.27771232514199	0.964	0.883	6.99781687996039e-41	CD8, T Resident Memory	RPS2
RAC21	3.93037619129624e-45	0.344019953112286	0.706	0.503	9.56614261199593e-41	CD8, T Resident Memory	RAC2
LBH	2.32205062011607e-44	0.384756389309383	0.507	0.297	5.65163900430051e-40	CD8, T Resident Memory	LBH
LINC001521	8.40085109666469e-44	0.462429463501501	0.463	0.281	2.04468314841722e-39	CD8, T Resident Memory	LINC00152
HSPE12	2.00925376743623e-43	0.472178588811678	0.693	0.545	4.89032274456303e-39	CD8, T Resident Memory	HSPE1
NUCB21	3.24801373006616e-43	0.507688984626402	0.343	0.186	7.90534061760802e-39	CD8, T Resident Memory	NUCB2
ELF1	3.38444924914524e-43	0.428223123304335	0.657	0.482	8.23741102749461e-39	CD8, T Resident Memory	ELF1
IL2RG3	4.48460591399772e-43	0.383675086343952	0.655	0.452	1.09150823340791e-38	CD8, T Resident Memory	IL2RG
PTPRCAP1	6.73908742456446e-43	0.327906156596995	0.261	0.113	1.64022648826474e-38	CD8, T Resident Memory	PTPRCAP
C9orf16	1.78478379821368e-42	0.452824488836902	0.575	0.408	4.34398528647228e-38	CD8, T Resident Memory	C9orf16
SH3KBP1	3.03129832774745e-42	0.39640158439231	0.467	0.281	7.37787699990451e-38	CD8, T Resident Memory	SH3KBP1
UBE2B1	3.90719578809002e-42	0.430758777891286	0.623	0.454	9.5097238286323e-38	CD8, T Resident Memory	UBE2B
STK43	4.48284655259656e-42	0.461066669213782	0.615	0.437	1.09108002243648e-37	CD8, T Resident Memory	STK4
PARK71	5.29158165354246e-42	0.360153723519036	0.7	0.551	1.2879180586557e-37	CD8, T Resident Memory	PARK7
ADGRE52	6.17855905851097e-42	0.486495222198261	0.493	0.314	1.50379948925099e-37	CD8, T Resident Memory	ADGRE5
RPL242	1.20763742531888e-41	0.257906169730378	0.948	0.861	2.93926872948362e-37	CD8, T Resident Memory	RPL24
WHSC1L1	2.13069555234057e-41	0.470751377921072	0.444	0.272	5.18589990484171e-37	CD8, T Resident Memory	WHSC1L1
SEPT7	2.13473797586444e-41	0.34952535929481	0.626	0.438	5.19573875945646e-37	CD8, T Resident Memory	SEPT7
SRSF72	3.15302262607042e-41	0.391100198580833	0.713	0.543	7.6741417695928e-37	CD8, T Resident Memory	SRSF7
MAPRE21	4.20431496700769e-41	0.41442871200796	0.365	0.196	1.02328821982e-36	CD8, T Resident Memory	MAPRE2
COMMD62	5.35490305725836e-41	0.354534830769847	0.729	0.562	1.30332985510611e-36	CD8, T Resident Memory	COMMD6
EZR3	5.61472765222386e-41	0.351352861882404	0.72	0.538	1.36656856327477e-36	CD8, T Resident Memory	EZR
RHBDD2	6.5207588380987e-41	0.431998424281197	0.385	0.212	1.58708749360484e-36	CD8, T Resident Memory	RHBDD2
PPP1R16B1	7.60213183510771e-41	0.323903634411724	0.303	0.142	1.85028286734687e-36	CD8, T Resident Memory	PPP1R16B
NIN1	1.26297468622721e-40	0.398644380631123	0.286	0.137	3.0739540888084e-36	CD8, T Resident Memory	NIN
YPEL54	1.9998152473849e-40	0.395548926742237	0.703	0.527	4.86735033061011e-36	CD8, T Resident Memory	YPEL5
PCBP12	2.96707122565943e-40	0.339150877881301	0.692	0.518	7.22155465613248e-36	CD8, T Resident Memory	PCBP1
CDKN1B	2.65406886112845e-39	0.385960488286079	0.518	0.333	6.45973820110053e-35	CD8, T Resident Memory	CDKN1B
LSP11	2.54759865773922e-38	0.331900388453448	0.695	0.528	6.20060037307149e-34	CD8, T Resident Memory	LSP1
NFATC21	2.70866413110517e-38	0.404291065864386	0.376	0.209	6.59261762869687e-34	CD8, T Resident Memory	NFATC2
STAT3	2.88158608706337e-38	0.404769485276032	0.56	0.382	7.01349237730352e-34	CD8, T Resident Memory	STAT3
RASAL32	5.2079581646208e-38	0.337588006521208	0.279	0.133	1.26756493768706e-33	CD8, T Resident Memory	RASAL3
LCK1	8.45125661067774e-38	0.276016588693022	0.515	0.305	2.05695134647286e-33	CD8, T Resident Memory	LCK
SEMA4D2	9.56575826391592e-38	0.373736758455457	0.305	0.154	2.32820990385449e-33	CD8, T Resident Memory	SEMA4D
VPS37B2	1.53562394807816e-37	0.518157382149151	0.423	0.263	3.73755512722744e-33	CD8, T Resident Memory	VPS37B
EMD2	1.61103308631612e-37	0.410171099490819	0.541	0.375	3.92109342878481e-33	CD8, T Resident Memory	EMD
CD694	1.96759917318676e-37	0.286383828410519	0.548	0.338	4.78893962761925e-33	CD8, T Resident Memory	CD69
PPP2R5C4	2.10414762344265e-37	0.418134089669843	0.461	0.289	5.12128490069707e-33	CD8, T Resident Memory	PPP2R5C
FAM3C	3.42752316253172e-37	0.528760221765425	0.321	0.173	8.34224862528596e-33	CD8, T Resident Memory	FAM3C
STK17B1	5.21705643084718e-37	0.373090381996463	0.601	0.42	1.26977936470389e-32	CD8, T Resident Memory	STK17B
MBNL11	7.39446843386321e-37	0.351545105206887	0.603	0.433	1.79973967211797e-32	CD8, T Resident Memory	MBNL1
ENTPD1	8.02219550345112e-37	0.302146103995456	0.324	0.167	1.95252216358497e-32	CD8, T Resident Memory	ENTPD1
SIT1	1.0835022898705e-36	0.323522669054508	0.34	0.174	2.63713622331581e-32	CD8, T Resident Memory	SIT1
GABARAPL12	1.32863809999102e-36	0.450166845479572	0.367	0.211	3.23377227156814e-32	CD8, T Resident Memory	GABARAPL1
CXCR42	1.73557996187018e-35	0.281033423925038	0.836	0.642	4.22422806919582e-31	CD8, T Resident Memory	CXCR4
ARID4B	1.98466004382574e-35	0.403787209731915	0.491	0.325	4.83046408066746e-31	CD8, T Resident Memory	ARID4B
PIK3IP12	2.85395312883449e-35	0.359908723072959	0.34	0.184	6.94623652027027e-31	CD8, T Resident Memory	PIK3IP1
CYTIP2	6.96944201312152e-35	0.414489602823655	0.583	0.417	1.69629249157365e-30	CD8, T Resident Memory	CYTIP
CHIC2	9.90378171037688e-35	0.39525475817887	0.34	0.19	2.41048143048863e-30	CD8, T Resident Memory	CHIC2
STK17A3	1.68528340251024e-34	0.384720661087401	0.42	0.254	4.10181127336968e-30	CD8, T Resident Memory	STK17A
PARP82	1.78613781773424e-34	0.311194593717554	0.394	0.22	4.34728083458337e-30	CD8, T Resident Memory	PARP8
GNG23	1.19165528892657e-33	0.370793087846772	0.475	0.302	2.90036980771839e-29	CD8, T Resident Memory	GNG2
ATP5L	1.34102949477808e-33	0.269099865282073	0.817	0.683	3.26393168734038e-29	CD8, T Resident Memory	ATP5L
SRSF22	2.00925486035981e-33	0.369418904154375	0.682	0.534	4.89032540462975e-29	CD8, T Resident Memory	SRSF2
SNRPD21	7.24995062488413e-33	0.30864204960082	0.667	0.523	1.76456548259055e-28	CD8, T Resident Memory	SNRPD2
RBM392	1.11464689571506e-32	0.37694747447492	0.612	0.466	2.71293907948089e-28	CD8, T Resident Memory	RBM39
JMJD62	1.68539232805432e-32	0.394470333838874	0.326	0.182	4.10207638725141e-28	CD8, T Resident Memory	JMJD6
SUB1	2.06023160107275e-32	0.260951834042448	0.834	0.696	5.01439769385098e-28	CD8, T Resident Memory	SUB1
PNISR1	2.21872526176652e-32	0.40338613373885	0.454	0.298	5.40015541461354e-28	CD8, T Resident Memory	PNISR
ATPIF11	2.95489505515753e-32	0.298471751714074	0.589	0.432	7.1919190747479e-28	CD8, T Resident Memory	ATPIF1
CYCS	4.52830612876576e-32	0.400555158609661	0.659	0.521	1.1021444286803e-27	CD8, T Resident Memory	CYCS
CRIP12	6.27284478693861e-32	0.336283861112614	0.421	0.252	1.52674769269299e-27	CD8, T Resident Memory	CRIP1
SLC38A12	1.09809292168482e-31	0.315438110769052	0.454	0.28	2.67264836208868e-27	CD8, T Resident Memory	SLC38A1
FCMR2	1.21717623415608e-31	0.324048921604838	0.33	0.179	2.96248523631249e-27	CD8, T Resident Memory	FCMR
KIAA15512	1.71766486059928e-31	0.371950277082043	0.426	0.264	4.18062450421258e-27	CD8, T Resident Memory	KIAA1551
RGS11	3.24204949462695e-31	0.273453638386701	0.805	0.626	7.89082426497253e-27	CD8, T Resident Memory	RGS1
SKAP11	5.81440941678211e-31	0.262186393058569	0.366	0.203	1.4151691079506e-26	CD8, T Resident Memory	SKAP1
TERF2IP1	1.21034763340988e-30	0.350182232904109	0.518	0.361	2.9458651049563e-26	CD8, T Resident Memory	TERF2IP
NAP1L4	1.30920842939562e-30	0.36440531837227	0.35	0.208	3.186482396306e-26	CD8, T Resident Memory	NAP1L4
PSME11	1.66989448901559e-30	0.260608725142917	0.745	0.611	4.06435619681504e-26	CD8, T Resident Memory	PSME1
TOMM5	2.15982056113796e-30	0.385473509839674	0.382	0.242	5.25678726375367e-26	CD8, T Resident Memory	TOMM5
C5orf56	4.63587404453711e-30	0.35952004558123	0.253	0.129	1.12832538369989e-25	CD8, T Resident Memory	C5orf56
PMAIP1	5.01724637539328e-30	0.404524631480203	0.331	0.19	1.22114759530697e-25	CD8, T Resident Memory	PMAIP1
TSPYL22	5.21530280568329e-30	0.490991615960341	0.383	0.237	1.26935254987526e-25	CD8, T Resident Memory	TSPYL2
SP1401	5.92448348291113e-30	0.321654952455873	0.255	0.129	1.44196003490574e-25	CD8, T Resident Memory	SP140
RUNX31	1.51428901758819e-29	0.301282460088053	0.391	0.23	3.6856280399079e-25	CD8, T Resident Memory	RUNX3
IL21R2	2.76605241744169e-29	0.323676829997763	0.253	0.128	6.73229497881132e-25	CD8, T Resident Memory	IL21R
CNIH1	4.84229449682191e-29	0.357928283286568	0.388	0.251	1.17856605758148e-24	CD8, T Resident Memory	CNIH1
BUB31	1.36552921802139e-28	0.283085938413523	0.452	0.294	3.32356156374225e-24	CD8, T Resident Memory	BUB3
ATXN1	1.57161782785978e-28	0.326827900517016	0.285	0.154	3.82516063122791e-24	CD8, T Resident Memory	ATXN1
RHOH4	1.90995719290473e-27	0.355292000721909	0.481	0.328	4.64864481181083e-23	CD8, T Resident Memory	RHOH
HLA-F	2.39722452079074e-27	0.300274932067111	0.575	0.428	5.83460476115258e-23	CD8, T Resident Memory	HLA-F
USP11	4.45982594239659e-27	0.263395814742625	0.274	0.146	1.08547703611991e-22	CD8, T Resident Memory	USP11
ARHGAP92	5.32304900795641e-27	0.278770363776742	0.406	0.254	1.29557689804651e-22	CD8, T Resident Memory	ARHGAP9
GSPT11	5.66406821138057e-27	0.375708180995355	0.356	0.223	1.37857756196792e-22	CD8, T Resident Memory	GSPT1
PTPN7	6.78900943775369e-27	0.269130042102039	0.393	0.239	1.65237700705487e-22	CD8, T Resident Memory	PTPN7
SHFM1	6.89297866959368e-27	0.297677979514395	0.554	0.415	1.67768207839241e-22	CD8, T Resident Memory	SHFM1
PPM1G	1.00201001867379e-26	0.325162818506381	0.387	0.247	2.43879218445014e-22	CD8, T Resident Memory	PPM1G
CCND2	2.80130641776713e-26	0.322939237279329	0.379	0.234	6.81809969020341e-22	CD8, T Resident Memory	CCND2
GBP2	3.13339001223423e-26	0.326512791748095	0.378	0.233	7.62635795077688e-22	CD8, T Resident Memory	GBP2
RALGAPA12	5.94575246221318e-26	0.354685783178561	0.336	0.203	1.44713669177807e-21	CD8, T Resident Memory	RALGAPA1
ISG15	6.42838115536892e-26	0.256695892424611	0.434	0.283	1.56460368940524e-21	CD8, T Resident Memory	ISG15
CHST12	1.17321612617348e-25	0.311052537785205	0.297	0.167	2.85549072949364e-21	CD8, T Resident Memory	CHST12
ARF63	1.34535775563596e-25	0.337873746624948	0.46	0.319	3.27446624144236e-21	CD8, T Resident Memory	ARF6
SEPT11	2.87079112302286e-25	0.293651282649178	0.411	0.259	6.98721851432534e-21	CD8, T Resident Memory	SEPT1
PIK3R14	3.93477600457305e-25	0.385733513397763	0.482	0.336	9.57685131753034e-21	CD8, T Resident Memory	PIK3R1
TBRG1	9.16551156162181e-25	0.340440449893336	0.351	0.222	2.23079385898313e-20	CD8, T Resident Memory	TBRG1
MAZ1	1.030092199951e-24	0.325183319407412	0.266	0.151	2.50714140546074e-20	CD8, T Resident Memory	MAZ
EPC1	1.04839072402284e-24	0.316182352233023	0.463	0.327	2.55167818319919e-20	CD8, T Resident Memory	EPC1
PTP4A12	4.66990740548174e-24	0.368043132240816	0.435	0.305	1.1366087634202e-19	CD8, T Resident Memory	PTP4A1
LINC-PINT2	4.93332024978306e-24	0.317295259176479	0.479	0.338	1.2007208155947e-19	CD8, T Resident Memory	LINC-PINT
SPN	5.09893127138175e-24	0.285394427013577	0.305	0.175	1.2410288821416e-19	CD8, T Resident Memory	SPN
NAA50	5.35293832559902e-24	0.344389853983908	0.343	0.216	1.30285165906755e-19	CD8, T Resident Memory	NAA50
IFI27L21	8.56217132083579e-24	0.269879229908011	0.398	0.266	2.08394687777822e-19	CD8, T Resident Memory	IFI27L2
FKBP52	9.64993250206163e-24	0.331171094275187	0.336	0.208	2.34869707167678e-19	CD8, T Resident Memory	FKBP5
ZBTB1	9.90511244275219e-24	0.304744402932548	0.317	0.191	2.41080531744146e-19	CD8, T Resident Memory	ZBTB1
ITGB11	1.48114234805685e-23	0.346317034557504	0.418	0.293	3.60495236093557e-19	CD8, T Resident Memory	ITGB1
RNF1252	2.34472882410338e-23	0.302176826382596	0.305	0.178	5.70683548498521e-19	CD8, T Resident Memory	RNF125
AKAP131	2.76792804349251e-23	0.34168528909927	0.485	0.352	6.73686006505642e-19	CD8, T Resident Memory	AKAP13
JAK12	4.08381153011244e-23	0.296137483037415	0.53	0.399	9.93958888314066e-19	CD8, T Resident Memory	JAK1
RELB2	6.64771746742249e-23	0.387232287576201	0.31	0.196	1.61798795439596e-18	CD8, T Resident Memory	RELB
GPBP12	1.77426080311813e-22	0.339838424381518	0.499	0.379	4.31837336870921e-18	CD8, T Resident Memory	GPBP1
HBP1	4.34266998972062e-22	0.315528852927785	0.321	0.202	1.0569624487981e-17	CD8, T Resident Memory	HBP1
STARD72	7.01399941593669e-22	0.335616386159086	0.371	0.252	1.70713731784483e-17	CD8, T Resident Memory	STARD7
CELF21	8.38037451838652e-22	0.325613364672849	0.438	0.306	2.03969935403009e-17	CD8, T Resident Memory	CELF2
GNAS	9.16325237052086e-22	0.279610033706527	0.534	0.411	2.23024399446107e-17	CD8, T Resident Memory	GNAS
CDC42SE23	9.43106708157451e-22	0.275676643050009	0.496	0.361	2.29542741698442e-17	CD8, T Resident Memory	CDC42SE2
ATP5D1	1.92337850277389e-21	0.260976190163413	0.565	0.444	4.68131093790137e-17	CD8, T Resident Memory	ATP5D
MT2A3	3.22926509141479e-21	0.279485659229227	0.54	0.39	7.85970830599447e-17	CD8, T Resident Memory	MT2A
SMG11	3.3950729853884e-21	0.289783880591834	0.321	0.205	8.26326813913683e-17	CD8, T Resident Memory	SMG1
ODC12	9.28281610535035e-21	0.344812712580229	0.313	0.201	2.25934461188122e-16	CD8, T Resident Memory	ODC1
HSPH12	1.41805837875264e-20	0.356556569825681	0.417	0.294	3.45141228804605e-16	CD8, T Resident Memory	HSPH1
CHORDC11	2.11092635152357e-20	0.319760675688915	0.257	0.151	5.13778364697321e-16	CD8, T Resident Memory	CHORDC1
MAT2B	2.68707834052307e-20	0.287271099567083	0.409	0.289	6.54007997299909e-16	CD8, T Resident Memory	MAT2B
IDI12	3.03208897383633e-20	0.287178813183581	0.408	0.28	7.37980135342024e-16	CD8, T Resident Memory	IDI1
CDK2AP21	5.02343392973804e-20	0.266174684198356	0.465	0.34	1.22265358415894e-15	CD8, T Resident Memory	CDK2AP2
SUN22	7.10346050869348e-20	0.2697484967442	0.265	0.157	1.72891125321091e-15	CD8, T Resident Memory	SUN2
GGA2	9.05120191604076e-20	0.28025531336435	0.27	0.163	2.20297203434516e-15	CD8, T Resident Memory	GGA2
C9orf1421	1.08180293848831e-19	0.280045929122379	0.422	0.3	2.6330001719867e-15	CD8, T Resident Memory	C9orf142
OGT	1.29641293335487e-19	0.340714738770869	0.287	0.183	3.15533943849241e-15	CD8, T Resident Memory	OGT
RSRP1	1.72461765678923e-19	0.321431913354013	0.439	0.324	4.1975469148593e-15	CD8, T Resident Memory	RSRP1
SAMSN11	2.16727673729377e-19	0.256040811920002	0.463	0.334	5.2749348508993e-15	CD8, T Resident Memory	SAMSN1
SON1	2.76603774036119e-19	0.267052459536421	0.543	0.425	6.73225925626511e-15	CD8, T Resident Memory	SON
KPNA2	2.8509610518464e-19	0.292123369599854	0.317	0.204	6.93895410408895e-15	CD8, T Resident Memory	KPNA2
DHX361	3.64038822976094e-19	0.312319270648061	0.311	0.204	8.86034091241516e-15	CD8, T Resident Memory	DHX36
NBEAL13	4.44541332099748e-19	0.250541031594575	0.469	0.359	1.08196914819758e-14	CD8, T Resident Memory	NBEAL1
CHD11	5.71206589027897e-19	0.318441879899329	0.404	0.29	1.390259717035e-14	CD8, T Resident Memory	CHD1
TSTD1	9.86184288044471e-19	0.329679412400083	0.335	0.228	2.40027393867144e-14	CD8, T Resident Memory	TSTD1
TANK	1.05361506935496e-18	0.301041121920128	0.357	0.247	2.56439371730303e-14	CD8, T Resident Memory	TANK
ATRX	2.21873139074645e-18	0.265659943503831	0.404	0.293	5.40017033193779e-14	CD8, T Resident Memory	ATRX
RPL22L12	4.01323404358813e-18	0.26966063080728	0.48	0.362	9.76781033868915e-14	CD8, T Resident Memory	RPL22L1
SCAND1	5.05707910063969e-18	0.276989089983049	0.45	0.342	1.23084248230469e-13	CD8, T Resident Memory	SCAND1
DNAJB11	5.43805430242082e-18	0.266594629219284	0.637	0.516	1.3235680366662e-13	CD8, T Resident Memory	DNAJB1
EVI2A1	8.05524359129782e-18	0.310579498936011	0.289	0.186	1.96056573768598e-13	CD8, T Resident Memory	EVI2A
BTG3	9.38550635963864e-18	0.316450102315828	0.343	0.234	2.28433839287245e-13	CD8, T Resident Memory	BTG3
RBPJ	1.03272778063122e-17	0.286533650355384	0.328	0.224	2.51355614527833e-13	CD8, T Resident Memory	RBPJ
ARGLU1	1.23801872447554e-17	0.301447099662285	0.383	0.276	3.01321377350101e-13	CD8, T Resident Memory	ARGLU1
KLRB13	7.94536260978067e-17	0.26449499551107	0.259	0.153	1.93382180559452e-12	CD8, T Resident Memory	KLRB1
NOP582	1.76937277013323e-16	0.251346801432735	0.358	0.249	4.30647638522727e-12	CD8, T Resident Memory	NOP58
CNN21	1.77483808838912e-16	0.282785773755749	0.437	0.329	4.31977842333029e-12	CD8, T Resident Memory	CNN2
PPP1R12A	3.22876401375974e-16	0.261252011825892	0.321	0.219	7.85848873308984e-12	CD8, T Resident Memory	PPP1R12A
KMT2E2	3.25691744808459e-16	0.263728964023529	0.549	0.441	7.92701137689308e-12	CD8, T Resident Memory	KMT2E
PPP4R2	4.01232378961947e-16	0.278985677429855	0.268	0.175	9.76559487155482e-12	CD8, T Resident Memory	PPP4R2
HSPD12	1.37831005432903e-15	0.324686601446216	0.542	0.447	3.35466884123143e-11	CD8, T Resident Memory	HSPD1
CD38	4.35798484254602e-15	0.257494574221891	0.295	0.199	1.06068993082728e-10	CD8, T Resident Memory	CD38
SCAF111	6.21218533332775e-15	0.291125787317509	0.375	0.281	1.51198378827864e-10	CD8, T Resident Memory	SCAF11
ATP1B32	1.10714077788805e-14	0.315323989801341	0.448	0.354	2.69466993930173e-10	CD8, T Resident Memory	ATP1B3
ISCA1	3.25946974781253e-14	0.284575620225645	0.295	0.206	7.93322341920093e-10	CD8, T Resident Memory	ISCA1
REL3	3.33091991667056e-14	0.27411287973623	0.48	0.379	8.10712598518447e-10	CD8, T Resident Memory	REL
CLK11	3.54387885163094e-14	0.285286318203807	0.399	0.306	8.62544673698455e-10	CD8, T Resident Memory	CLK1
GLUD1	5.22307882979378e-13	0.309804431531255	0.269	0.186	1.27124515638351e-08	CD8, T Resident Memory	GLUD1
GPCPD11	1.07545764308277e-12	0.262382781595771	0.257	0.176	2.61755635749915e-08	CD8, T Resident Memory	GPCPD1
GZMM3	2.95689418045676e-12	0.25324417796571	0.263	0.176	7.19678474581372e-08	CD8, T Resident Memory	GZMM
N4BP2L21	1.77015559865967e-11	0.256622016998945	0.445	0.369	4.30838171157776e-07	CD8, T Resident Memory	N4BP2L2
AHSA11	3.25406204482755e-11	0.271045076681518	0.255	0.18	7.92006161090577e-07	CD8, T Resident Memory	AHSA1
PIM31	5.59914620583947e-09	0.290212494122512	0.328	0.261	0.000136277619503927	CD8, T Resident Memory	PIM3
CACYBP1	3.6303865756756e-08	0.331034635310095	0.342	0.278	0.000883599788653684	CD8, T Resident Memory	CACYBP
TRBV15	0	2.34245761166196	0.335	0.009	0	Cytotoxic CD8	TRBV15
NKG73	0	2.00508906714512	0.969	0.292	0	Cytotoxic CD8	NKG7
TRAV19	0	1.96274539628491	0.39	0.037	0	Cytotoxic CD8	TRAV19
CCL52	0	1.95741823571469	0.986	0.409	0	Cytotoxic CD8	CCL5
CST72	0	1.87584993672925	0.981	0.407	0	Cytotoxic CD8	CST7
CD8A3	0	1.85843861583083	0.952	0.25	0	Cytotoxic CD8	CD8A
GZMK3	0	1.81691229372095	0.938	0.25	0	Cytotoxic CD8	GZMK
VCAM11	0	1.64539290128475	0.564	0.072	0	Cytotoxic CD8	VCAM1
CD273	0	1.53881177042304	0.763	0.276	0	Cytotoxic CD8	CD27
TRAV26-1	0	1.47128686422764	0.267	0.019	0	Cytotoxic CD8	TRAV26-1
CMC1	0	1.46288532133632	0.578	0.176	0	Cytotoxic CD8	CMC1
CD8B3	0	1.4592548674971	0.767	0.203	0	Cytotoxic CD8	CD8B
LAG31	0	1.41411424901359	0.631	0.152	0	Cytotoxic CD8	LAG3
DUSP42	0	1.3989457454536	0.846	0.406	0	Cytotoxic CD8	DUSP4
CD3D2	0	1.36871390488956	0.886	0.383	0	Cytotoxic CD8	CD3D
PRF13	0	1.34634949487196	0.63	0.167	0	Cytotoxic CD8	PRF1
GZMA4	0	1.25427126511033	0.843	0.296	0	Cytotoxic CD8	GZMA
TNFRSF91	0	1.19196307320583	0.49	0.134	0	Cytotoxic CD8	TNFRSF9
CD22	0	1.1741021982265	0.763	0.341	0	Cytotoxic CD8	CD2
TRAC1	0	1.15900888573359	0.517	0.21	0	Cytotoxic CD8	TRAC
LYST2	0	1.15823604907706	0.618	0.24	0	Cytotoxic CD8	LYST
CTSW4	0	1.13262337604894	0.688	0.249	0	Cytotoxic CD8	CTSW
RGS12	0	1.1126999356477	0.885	0.583	0	Cytotoxic CD8	RGS1
DENND2D	0	1.07933690121175	0.412	0.144	0	Cytotoxic CD8	DENND2D
SNAP471	0	1.06878493521984	0.349	0.078	0	Cytotoxic CD8	SNAP47
CD3G3	0	1.05570905651628	0.563	0.23	0	Cytotoxic CD8	CD3G
CD3E4	0	0.993710502722847	0.867	0.432	0	Cytotoxic CD8	CD3E
CD73	0	0.992016311254732	0.735	0.346	0	Cytotoxic CD8	CD7
ADGRG1	0	0.982971657033806	0.285	0.053	0	Cytotoxic CD8	ADGRG1
ZNF331	0	0.971333409997972	0.699	0.432	0	Cytotoxic CD8	ZNF331
HLA-A3	0	0.970195348929117	0.997	0.897	0	Cytotoxic CD8	HLA-A
TOX1	0	0.953349256388026	0.379	0.117	0	Cytotoxic CD8	TOX
ITM2A2	0	0.948244755122944	0.611	0.301	0	Cytotoxic CD8	ITM2A
LCK2	0	0.943336164476811	0.576	0.261	0	Cytotoxic CD8	LCK
LIMD22	0	0.909594239346769	0.644	0.379	0	Cytotoxic CD8	LIMD2
CREM2	0	0.799558433641637	0.809	0.573	0	Cytotoxic CD8	CREM
PSMB9	0	0.787959014036289	0.745	0.52	0	Cytotoxic CD8	PSMB9
HLA-E1	0	0.713992233149048	0.968	0.81	0	Cytotoxic CD8	HLA-E
HLA-B4	0	0.706247487747393	0.998	0.92	0	Cytotoxic CD8	HLA-B
B2M1	0	0.59158013654259	1	0.989	0	Cytotoxic CD8	B2M
IL324	0	0.533421604904712	0.864	0.483	0	Cytotoxic CD8	IL32
RNF19A3	8.39735926845711e-296	0.874636472596803	0.608	0.329	2.04383327234978e-291	Cytotoxic CD8	RNF19A
NR4A21	1.23978300102661e-292	0.971033509202978	0.76	0.551	3.01750784619867e-288	Cytotoxic CD8	NR4A2
CORO1A2	1.74123974081272e-291	0.732297253516864	0.752	0.505	4.23800340516408e-287	Cytotoxic CD8	CORO1A
LITAF3	1.82991294512177e-291	0.74659787731689	0.788	0.57	4.45382511713188e-287	Cytotoxic CD8	LITAF
MALAT1	5.24584178485836e-291	0.734654512588166	0.994	0.91	1.27678543201668e-286	Cytotoxic CD8	MALAT1
SIT11	9.95943802984103e-289	0.93192737303543	0.392	0.139	2.42402762208301e-284	Cytotoxic CD8	SIT1
HAVCR21	1.18018121175365e-286	0.978995467211593	0.368	0.123	2.87244305128721e-282	Cytotoxic CD8	HAVCR2
SIRPG1	1.90319797021989e-284	0.915067557744302	0.342	0.105	4.63219353971818e-280	Cytotoxic CD8	SIRPG
APOBEC3G2	7.40590595245423e-277	0.995448127904776	0.465	0.207	1.80252344976784e-272	Cytotoxic CD8	APOBEC3G
CXCR43	1.53255431758324e-274	0.654982160857747	0.857	0.61	3.73008395356584e-270	Cytotoxic CD8	CXCR4
LBH1	2.34386388523244e-272	0.958200279593589	0.522	0.263	5.70473031026724e-268	Cytotoxic CD8	LBH
IL2RG4	4.91867073717535e-271	0.786939454756965	0.669	0.419	1.19715527072111e-266	Cytotoxic CD8	IL2RG
TRBC23	9.35186771983762e-255	0.870234315341385	0.609	0.34	2.27615108433128e-250	Cytotoxic CD8	TRBC2
PARK72	5.00613066607442e-254	0.724789990776736	0.702	0.529	1.21844214281585e-249	Cytotoxic CD8	PARK7
EVL2	6.91858406606189e-254	0.786048570808793	0.622	0.384	1.6839141758388e-249	Cytotoxic CD8	EVL
CHST121	7.25525531354493e-250	0.964585165839464	0.361	0.134	1.7658565907637e-245	Cytotoxic CD8	CHST12
UBC3	1.12148962689355e-242	0.435714318591042	0.933	0.801	2.7295936028962e-238	Cytotoxic CD8	UBC
IRF1	1.32031052599069e-241	0.991838358576338	0.618	0.418	3.21350378920874e-237	Cytotoxic CD8	IRF1
SH2D2A3	9.84275735267728e-226	0.830045174326656	0.481	0.239	2.39562871206812e-221	Cytotoxic CD8	SH2D2A
H3F3B	2.11592380584074e-224	0.40526080568651	0.968	0.865	5.14994695103577e-220	Cytotoxic CD8	H3F3B
ITGA42	3.5588557004183e-220	0.934746754960867	0.524	0.308	8.66189888924811e-216	Cytotoxic CD8	ITGA4
DDX52	3.64642399534351e-220	0.58790639466556	0.805	0.665	8.87503136226657e-216	Cytotoxic CD8	DDX5
GATA3	1.73987671845374e-211	0.928478540536099	0.345	0.134	4.23468594504457e-207	Cytotoxic CD8	GATA3
PTPN6	7.54656331814733e-210	0.892460716189062	0.408	0.192	1.83675804600388e-205	Cytotoxic CD8	PTPN6
PRKCH4	2.1052691285321e-205	0.79052778561471	0.472	0.247	5.12401453193429e-201	Cytotoxic CD8	PRKCH
PDCD11	1.01238191037013e-199	0.793182079650278	0.306	0.109	2.46403633164987e-195	Cytotoxic CD8	PDCD1
TERF2IP2	3.08316255147091e-192	0.785455584552373	0.526	0.336	7.50410933402506e-188	Cytotoxic CD8	TERF2IP
TNFRSF1B3	2.91445966926937e-190	0.764453830018772	0.57	0.372	7.09350338903472e-186	Cytotoxic CD8	TNFRSF1B
RARRES33	3.80401397042273e-190	0.669632533337605	0.672	0.494	9.25858960261188e-186	Cytotoxic CD8	RARRES3
PTPN71	2.422702694953e-185	0.832166667523155	0.414	0.212	5.8966160892461e-181	Cytotoxic CD8	PTPN7
MTRNR2L83	3.07584511089219e-180	0.55125586114707	0.701	0.39	7.4862994154005e-176	Cytotoxic CD8	MTRNR2L8
APOBEC3C	1.60039594274622e-177	0.863255978357576	0.327	0.14	3.89520368505002e-173	Cytotoxic CD8	APOBEC3C
CCNI	2.72099187975459e-176	0.48712225577513	0.818	0.725	6.62262213613469e-172	Cytotoxic CD8	CCNI
HNRNPA1	7.8330031297829e-174	0.434490586108776	0.855	0.764	1.90647463175786e-169	Cytotoxic CD8	HNRNPA1
RPS4Y13	3.60755117923119e-172	0.701025576931778	0.505	0.286	8.78041881513079e-168	Cytotoxic CD8	RPS4Y1
SYTL33	2.07279423929873e-163	0.696207908007835	0.483	0.278	5.04497389902919e-159	Cytotoxic CD8	SYTL3
RUNX32	3.37437210961756e-163	0.764573160523022	0.395	0.206	8.21288427759817e-159	Cytotoxic CD8	RUNX3
APMAP	1.98939149511544e-161	0.827598801118214	0.392	0.212	4.84197995996147e-157	Cytotoxic CD8	APMAP
SLA4	1.46321478683534e-156	0.764941743067675	0.519	0.331	3.56131846967852e-152	Cytotoxic CD8	SLA
CBLB2	2.10589510776201e-153	0.761038850083438	0.42	0.236	5.12553810278195e-149	Cytotoxic CD8	CBLB
HNRNPLL2	5.37558258088671e-153	0.752293882945236	0.416	0.233	1.30836304436202e-148	Cytotoxic CD8	HNRNPLL
TUBA4A3	1.01630563509692e-152	0.672276507835437	0.55	0.341	2.47358628526239e-148	Cytotoxic CD8	TUBA4A
TNFAIP33	4.83978074665978e-152	0.509246663641289	0.761	0.575	1.17795423592953e-147	Cytotoxic CD8	TNFAIP3
SUB11	1.06816707852379e-146	0.440637958007882	0.769	0.69	2.59981185241904e-142	Cytotoxic CD8	SUB1
SLA22	2.90378813574736e-145	0.694060980420106	0.286	0.117	7.06752994359549e-141	Cytotoxic CD8	SLA2
SPN1	3.64370919521585e-145	0.73863580769026	0.323	0.153	8.86842381023586e-141	Cytotoxic CD8	SPN
PSTPIP1	1.2368138583642e-142	0.747507368511004	0.311	0.144	3.01028124987263e-138	Cytotoxic CD8	PSTPIP1
PRDM14	6.78053563506917e-141	0.770237821403284	0.444	0.276	1.65031456821948e-136	Cytotoxic CD8	PRDM1
SLC38A13	8.90022743791445e-141	0.720322152531058	0.433	0.259	2.166226356114e-136	Cytotoxic CD8	SLC38A1
PTPRC4	4.14911387267092e-139	0.427531143576291	0.775	0.592	1.00985282546937e-134	Cytotoxic CD8	PTPRC
RGS21	6.02396359273193e-139	0.676517317373241	0.54	0.369	1.46617249883503e-134	Cytotoxic CD8	RGS2
SRSF73	5.62280335231056e-138	0.570423904753541	0.658	0.53	1.36853410791887e-133	Cytotoxic CD8	SRSF7
LY6E1	1.151659016734e-135	0.533423308124972	0.636	0.501	2.80302288082888e-131	Cytotoxic CD8	LY6E
LSP12	9.01156275317019e-134	0.531589103844628	0.657	0.512	2.19332425849409e-129	Cytotoxic CD8	LSP1
SRSF5	3.45017718182068e-132	0.642888076741056	0.572	0.462	8.39738624283335e-128	Cytotoxic CD8	SRSF5
TAP1	5.56142671910041e-132	0.709464318294523	0.491	0.344	1.35359564916185e-127	Cytotoxic CD8	TAP1
LAT	8.6653195315867e-131	0.688400375812571	0.353	0.185	2.10905212079289e-126	Cytotoxic CD8	LAT
PSMB8	4.48709345923178e-129	0.630084397070663	0.548	0.421	1.09211367704242e-124	Cytotoxic CD8	PSMB8
TIGIT1	4.47095507584e-128	0.66077361635303	0.359	0.181	1.0881857559087e-123	Cytotoxic CD8	TIGIT
CD247	7.41350819964541e-128	0.648402032042984	0.364	0.194	1.8043737607117e-123	Cytotoxic CD8	CD247
SEPT71	1.00056070276599e-127	0.62584877541785	0.55	0.427	2.43526469446214e-123	Cytotoxic CD8	SEPT7
CD82	2.76878842375806e-127	0.779292239964423	0.33	0.173	6.73895414458473e-123	Cytotoxic CD8	CD82
ENTPD11	4.07966265285197e-126	0.805752289700311	0.302	0.148	9.92949093077642e-122	Cytotoxic CD8	ENTPD1
RAC22	5.98064887129171e-125	0.548499198236845	0.629	0.49	1.45563012878369e-120	Cytotoxic CD8	RAC2
SRRT2	4.63659633474935e-124	0.741092604178495	0.35	0.189	1.12850118191464e-119	Cytotoxic CD8	SRRT
SUMO2	2.1129077908697e-121	0.398060464963665	0.752	0.695	5.14260627219775e-117	Cytotoxic CD8	SUMO2
STAT31	4.71925104251e-120	0.769858046279407	0.495	0.37	1.14861851123651e-115	Cytotoxic CD8	STAT3
RAB27A1	4.85785347564765e-117	0.702880150540119	0.355	0.2	1.18235295743788e-112	Cytotoxic CD8	RAB27A
CLEC2D2	1.78560737811514e-113	0.673325620469039	0.383	0.225	4.34598979759445e-109	Cytotoxic CD8	CLEC2D
STK17B2	5.21256475105443e-107	0.5827643714289	0.536	0.408	1.26868613475914e-102	Cytotoxic CD8	STK17B
FAM3C1	6.55421573124689e-107	0.784471364704895	0.295	0.157	1.59523056682818e-102	Cytotoxic CD8	FAM3C
TRAF3IP3	8.53462193948779e-107	0.668302680548029	0.284	0.141	2.07724163385193e-102	Cytotoxic CD8	TRAF3IP3
MIR155HG	7.21629615703659e-105	0.691535120487245	0.309	0.162	1.75637432166114e-100	Cytotoxic CD8	MIR155HG
CCND21	7.57928772504196e-101	0.661008112601148	0.358	0.217	1.84472283939796e-96	Cytotoxic CD8	CCND2
ALDOA4	2.7968197007788e-100	0.313678603931063	0.775	0.696	6.80717946972553e-96	Cytotoxic CD8	ALDOA
PKM4	2.12982325069834e-99	0.528878768118572	0.58	0.465	5.1837768098747e-95	Cytotoxic CD8	PKM
CFL11	4.46557920911837e-99	0.256705586757815	0.907	0.829	1.08687732370732e-94	Cytotoxic CD8	CFL1
NPM1	5.15008786182875e-99	0.311103904402681	0.824	0.748	1.2534798846905e-94	Cytotoxic CD8	NPM1
CLIC11	3.35078255030872e-96	0.390602120385296	0.706	0.636	8.15546964919639e-92	Cytotoxic CD8	CLIC1
FKBP1A3	6.09438936228804e-95	0.533014173256473	0.537	0.437	1.48331342688729e-90	Cytotoxic CD8	FKBP1A
CNBP	7.20323298310778e-95	0.505172367352084	0.618	0.555	1.7531948757586e-90	Cytotoxic CD8	CNBP
CALR1	1.20801449907738e-94	0.510332331533608	0.659	0.588	2.94018648930443e-90	Cytotoxic CD8	CALR
UBB1	1.74772207625724e-94	0.311353529449197	0.766	0.684	4.25378076140251e-90	Cytotoxic CD8	UBB
ARHGAP93	2.12842061184265e-94	0.648966468786865	0.372	0.239	5.18036292716382e-90	Cytotoxic CD8	ARHGAP9
CDK2AP22	7.49180517845996e-94	0.68730919980316	0.44	0.328	1.82343046238537e-89	Cytotoxic CD8	CDK2AP2
HLA-F1	2.90761749377488e-93	0.593361921260866	0.513	0.42	7.07685021809867e-89	Cytotoxic CD8	HLA-F
SOD11	4.34844191978017e-91	0.438728966860322	0.642	0.567	1.0583672788553e-86	Cytotoxic CD8	SOD1
CIRBP3	8.11213636657319e-91	0.41135522275817	0.672	0.622	1.97441287026025e-86	Cytotoxic CD8	CIRBP
ARPC21	1.54321444732744e-89	0.312768356921944	0.786	0.725	3.75602964335025e-85	Cytotoxic CD8	ARPC2
SYNGR24	1.33561576338026e-88	0.66297762563273	0.454	0.347	3.25075520649121e-84	Cytotoxic CD8	SYNGR2
ZFP363	6.98679453092509e-88	0.36464146976251	0.842	0.733	1.70051592088186e-83	Cytotoxic CD8	ZFP36
NCL1	3.42644230683565e-87	0.473869335882614	0.621	0.555	8.33961793060728e-83	Cytotoxic CD8	NCL
CARHSP1	3.42683373427821e-86	0.596996247746405	0.269	0.145	8.34057062585973e-82	Cytotoxic CD8	CARHSP1
ACTG11	2.95263547856759e-85	0.267855813865507	0.921	0.865	7.18641949128565e-81	Cytotoxic CD8	ACTG1
EIF51	5.09675684740848e-85	0.57476512717615	0.54	0.476	1.24049964909075e-80	Cytotoxic CD8	EIF5
CXCR32	6.03739463672952e-84	0.587346566902804	0.288	0.159	1.4694414806336e-79	Cytotoxic CD8	CXCR3
ANXA6	4.97101222609157e-83	0.618632686352108	0.409	0.294	1.20989466570843e-78	Cytotoxic CD8	ANXA6
TRAT14	5.54481499104387e-83	0.539118286202977	0.342	0.205	1.34955252067017e-78	Cytotoxic CD8	TRAT1
CD2BP2	5.67133254585461e-83	0.622663602664464	0.258	0.139	1.38034562833555e-78	Cytotoxic CD8	CD2BP2
DRAP11	7.23278863348811e-83	0.527814886315435	0.506	0.424	1.76038842550467e-78	Cytotoxic CD8	DRAP1
HNRNPK	1.5044168348226e-81	0.445431099726431	0.602	0.539	3.66160013427472e-77	Cytotoxic CD8	HNRNPK
LAPTM52	1.86376901389528e-80	0.335935032484898	0.764	0.652	4.53622740291971e-76	Cytotoxic CD8	LAPTM5
HOPX2	6.66221621573488e-80	0.831254331004586	0.265	0.144	1.62151680474771e-75	Cytotoxic CD8	HOPX
CALM31	2.74247118064891e-79	0.507916082623643	0.511	0.419	6.67490060658137e-75	Cytotoxic CD8	CALM3
PSME12	5.2971158110747e-79	0.381632155400341	0.666	0.608	1.28926501725747e-74	Cytotoxic CD8	PSME1
PPDPF1	1.00152485749189e-77	0.2949970958257	0.782	0.739	2.43761135064952e-73	Cytotoxic CD8	PPDPF
CD381	2.52803109050377e-77	0.695370338907918	0.299	0.185	6.15297487117713e-73	Cytotoxic CD8	CD38
DDIT42	4.65512193626466e-77	0.45534406783377	0.577	0.457	1.13301012806745e-72	Cytotoxic CD8	DDIT4
GALM	5.05172924095431e-76	0.630317615958904	0.282	0.166	1.22954037995587e-71	Cytotoxic CD8	GALM
AKNA2	1.57308289347157e-75	0.587299021411483	0.342	0.223	3.82872645442046e-71	Cytotoxic CD8	AKNA
HMGB1	1.62609701975076e-75	0.274010390278063	0.757	0.709	3.95775753637137e-71	Cytotoxic CD8	HMGB1
CD992	2.1993578720138e-73	0.423344623490495	0.621	0.563	5.35301712469439e-69	Cytotoxic CD8	CD99
PDIA32	5.00552730497527e-73	0.489950970854701	0.538	0.479	1.21829529075793e-68	Cytotoxic CD8	PDIA3
SPTAN1	6.88727078483158e-73	0.679892086766683	0.308	0.198	1.67629283632016e-68	Cytotoxic CD8	SPTAN1
PGAM11	1.04105780475529e-72	0.505057382976599	0.496	0.416	2.5338305909939e-68	Cytotoxic CD8	PGAM1
HNRNPF1	4.95483356989209e-72	0.497232100087608	0.519	0.45	1.20595694257604e-67	Cytotoxic CD8	HNRNPF
ARL6IP52	2.48845421783203e-70	0.531454062938554	0.494	0.418	6.05664872078138e-66	Cytotoxic CD8	ARL6IP5
ARID4B1	6.50251130361235e-70	0.579433986471147	0.413	0.318	1.58264622618621e-65	Cytotoxic CD8	ARID4B
SEPT12	1.06756316029444e-68	0.542725169406752	0.359	0.248	2.59834197584064e-64	Cytotoxic CD8	SEPT1
TPI13	8.73670831205774e-68	0.329253199815362	0.661	0.593	2.12642743607173e-63	Cytotoxic CD8	TPI1
ATP6V0E1	8.52062062605481e-67	0.38705977435457	0.597	0.557	2.07383385417548e-62	Cytotoxic CD8	ATP6V0E1
BRD21	1.15368878230385e-66	0.538711341679738	0.51	0.448	2.80796312724934e-62	Cytotoxic CD8	BRD2
FYB1	6.56658639812698e-64	0.42911390990685	0.544	0.455	1.59824146344013e-59	Cytotoxic CD8	FYB
SRSF23	6.61101948982934e-64	0.371785501317801	0.604	0.53	1.60905603362956e-59	Cytotoxic CD8	SRSF2
CHCHD2	1.00253116980841e-60	0.263041892210866	0.748	0.726	2.44006061419669e-56	Cytotoxic CD8	CHCHD2
UCP22	4.85646445224349e-59	0.435721485489017	0.515	0.432	1.18201488303154e-54	Cytotoxic CD8	UCP2
MYH92	1.06804009108315e-58	0.537424824510231	0.475	0.398	2.59950277768729e-54	Cytotoxic CD8	MYH9
TMBIM61	7.59950734755844e-58	0.387768035935497	0.601	0.576	1.84964409332225e-53	Cytotoxic CD8	TMBIM6
PSMA7	4.20545009359966e-57	0.35694848242956	0.586	0.556	1.02356449828122e-52	Cytotoxic CD8	PSMA7
TBC1D10C	4.33869608994617e-57	0.51121526259848	0.263	0.162	1.055995241332e-52	Cytotoxic CD8	TBC1D10C
PRRC2C	5.51399853145735e-57	0.50102912918375	0.483	0.437	1.34205210257141e-52	Cytotoxic CD8	PRRC2C
KMT2E3	4.71270500272145e-56	0.48421639899895	0.489	0.438	1.14702527061237e-51	Cytotoxic CD8	KMT2E
FUS	1.06414379652239e-54	0.432309021649731	0.535	0.495	2.59001958635585e-50	Cytotoxic CD8	FUS
PEBP13	1.11756059527853e-54	0.366310946476296	0.549	0.502	2.72003073284841e-50	Cytotoxic CD8	PEBP1
ISCU	2.11053938391687e-53	0.471709770630116	0.487	0.443	5.13684180651527e-49	Cytotoxic CD8	ISCU
BST22	7.73995076062687e-53	0.479452920318499	0.473	0.418	1.88382661562897e-48	Cytotoxic CD8	BST2
ACAP12	2.33026535030415e-52	0.494195416849712	0.327	0.234	5.67163283610528e-48	Cytotoxic CD8	ACAP1
EDF1	5.56782123074569e-52	0.289627194932226	0.631	0.624	1.35515200935119e-47	Cytotoxic CD8	EDF1
EID1	1.8804874095789e-51	0.464419474698338	0.453	0.398	4.57691830617408e-47	Cytotoxic CD8	EID1
WIPF12	5.97667439908953e-51	0.446694934325652	0.476	0.416	1.4546627819944e-46	Cytotoxic CD8	WIPF1
YWHAZ3	4.56160391600302e-50	0.281714614644941	0.715	0.681	1.11024877711598e-45	Cytotoxic CD8	YWHAZ
PPP1CA	9.93052467774246e-50	0.461747835246445	0.462	0.411	2.41699040131574e-45	Cytotoxic CD8	PPP1CA
GPR651	2.11958176882612e-49	0.518126738673884	0.332	0.24	5.1588500671459e-45	Cytotoxic CD8	GPR65
PSME21	6.22527106753818e-48	0.330673218972088	0.575	0.538	1.51516872512812e-43	Cytotoxic CD8	PSME2
CYCS1	2.11608272131987e-46	0.370245416973574	0.549	0.525	5.15033373542044e-42	Cytotoxic CD8	CYCS
CD372	1.02691759714074e-45	0.361803398216773	0.53	0.469	2.49941473968085e-41	Cytotoxic CD8	CD37
SYNE22	1.34097062231789e-45	0.482018137802109	0.337	0.251	3.26378839765951e-41	Cytotoxic CD8	SYNE2
C12orf573	5.18289121946291e-45	0.342611217220995	0.559	0.516	1.26146389390508e-40	Cytotoxic CD8	C12orf57
SKP1	3.41299151762131e-44	0.278307705216932	0.613	0.596	8.3068800547385e-40	Cytotoxic CD8	SKP1
ABI3	9.68572672588272e-44	0.457488615490473	0.266	0.18	2.3574090278126e-39	Cytotoxic CD8	ABI3
PAG1	2.02685001725788e-43	0.569248790177714	0.287	0.211	4.93315025700396e-39	Cytotoxic CD8	PAG1
SH3KBP11	1.50854306036618e-42	0.515158891521252	0.348	0.279	3.67164295462523e-38	Cytotoxic CD8	SH3KBP1
JUNB1	1.12486210564919e-41	0.370993314980722	0.789	0.744	2.73780187893955e-37	Cytotoxic CD8	JUNB
UBE2L6	1.5781313513549e-41	0.421236433407313	0.389	0.325	3.8410138960627e-37	Cytotoxic CD8	UBE2L6
HSPA54	1.79490068134281e-41	0.41003440246641	0.495	0.446	4.36860876832027e-37	Cytotoxic CD8	HSPA5
YPEL55	2.52122978457143e-41	0.333377265398662	0.573	0.53	6.1364211726684e-37	Cytotoxic CD8	YPEL5
SLC9A3R12	4.28181848662681e-41	0.537760813302849	0.337	0.269	1.0421518014601e-36	Cytotoxic CD8	SLC9A3R1
TSPYL23	4.47154916451888e-41	0.520183240331683	0.314	0.231	1.08833035115225e-36	Cytotoxic CD8	TSPYL2
BAX1	7.24402842362808e-40	0.495728441970141	0.354	0.286	1.76312407802684e-35	Cytotoxic CD8	BAX
GABARAPL2	2.2282629141999e-39	0.422741616819216	0.441	0.407	5.42336910687114e-35	Cytotoxic CD8	GABARAPL2
DAZAP2	2.25667521736441e-39	0.325366493401023	0.579	0.578	5.49252181154324e-35	Cytotoxic CD8	DAZAP2
MSN3	5.68566613255935e-39	0.439773798778806	0.444	0.395	1.38383428000362e-34	Cytotoxic CD8	MSN
DDX6	3.12343426213861e-38	0.51820793183469	0.337	0.275	7.60212665061917e-34	Cytotoxic CD8	DDX6
RHBDD21	3.5384263371226e-38	0.487189543564211	0.284	0.209	8.61217586192268e-34	Cytotoxic CD8	RHBDD2
GPSM3	4.1981023039875e-38	0.399401431069246	0.465	0.432	1.02177611976752e-33	Cytotoxic CD8	GPSM3
LCP23	4.93291599344575e-37	0.452132136391017	0.356	0.287	1.20062242364476e-32	Cytotoxic CD8	LCP2
HMGN1	1.08192284812952e-35	0.341216752650804	0.522	0.508	2.63329202006245e-31	Cytotoxic CD8	HMGN1
SPCS12	1.23237520492485e-35	0.360486320284965	0.495	0.48	2.99947801126659e-31	Cytotoxic CD8	SPCS1
ID23	1.36451253473035e-35	0.488662992975197	0.427	0.369	3.3210870582802e-31	Cytotoxic CD8	ID2
MAP3K81	1.67775401455907e-35	0.503292636529791	0.34	0.277	4.08348549603532e-31	Cytotoxic CD8	MAP3K8
RBM8A	2.15355810165997e-35	0.409562008351006	0.464	0.442	5.2415450636302e-31	Cytotoxic CD8	RBM8A
CTSC3	2.37545388460054e-35	0.261740385072627	0.458	0.385	5.78161720972926e-31	Cytotoxic CD8	CTSC
TMEM24	2.89528543595011e-35	0.358180244729928	0.392	0.311	7.04683522255898e-31	Cytotoxic CD8	TMEM2
PSMB10	4.31523188902127e-35	0.44683463492781	0.405	0.361	1.05028428946889e-30	Cytotoxic CD8	PSMB10
BUB32	9.13876815442599e-35	0.467558436823597	0.351	0.293	2.22428478110574e-30	Cytotoxic CD8	BUB3
VCP	2.61175159858782e-33	0.496861147105961	0.379	0.343	6.3567422158029e-29	Cytotoxic CD8	VCP
RNF1671	2.4004098679286e-32	0.502403549281222	0.299	0.242	5.84235757755141e-28	Cytotoxic CD8	RNF167
ADGRE53	2.51178179223049e-32	0.465127059331535	0.372	0.313	6.11342570410978e-28	Cytotoxic CD8	ADGRE5
AIP	4.44190067652687e-32	0.514297636370527	0.286	0.227	1.08111420565987e-27	Cytotoxic CD8	AIP
CCDC85B	4.64431513269572e-32	0.457523085172603	0.348	0.297	1.13037986014681e-27	Cytotoxic CD8	CCDC85B
CIB1	9.78685388334292e-32	0.40740112225481	0.442	0.417	2.38202236666683e-27	Cytotoxic CD8	CIB1
ICAM31	2.74638107681117e-31	0.463649690654615	0.335	0.283	6.6844169028507e-27	Cytotoxic CD8	ICAM3
RAB1B	3.81016385499878e-31	0.491215169809298	0.306	0.252	9.27355780668154e-27	Cytotoxic CD8	RAB1B
CLDND11	1.09130847174197e-30	0.54969618680217	0.252	0.191	2.65613568937277e-26	Cytotoxic CD8	CLDND1
ZFP36L1	1.57173583797736e-30	0.401894295376581	0.556	0.532	3.82544785605309e-26	Cytotoxic CD8	ZFP36L1
TRBC12	3.27316685291373e-29	0.861710919414026	0.281	0.214	7.96656080330674e-25	Cytotoxic CD8	TRBC1
PRR13	2.24658431928841e-28	0.31858108724789	0.479	0.469	5.46796157471607e-24	Cytotoxic CD8	PRR13
SF3B2	2.54341162739349e-28	0.445338314989024	0.377	0.348	6.19040955991302e-24	Cytotoxic CD8	SF3B2
SKAP12	5.96710276349997e-28	0.40606517738573	0.265	0.201	1.45233314160826e-23	Cytotoxic CD8	SKAP1
NOP583	1.07932792881266e-27	0.469312742905877	0.298	0.246	2.62697624593713e-23	Cytotoxic CD8	NOP58
HNRNPDL	1.10323476126203e-27	0.287841226274132	0.549	0.553	2.68516308543566e-23	Cytotoxic CD8	HNRNPDL
RBM3	1.2681863497886e-27	0.256622109014037	0.556	0.563	3.08663875675047e-23	Cytotoxic CD8	RBM3
PSMB11	1.50077404501996e-27	0.360987852195753	0.437	0.423	3.65273394817407e-23	Cytotoxic CD8	PSMB1
SNX91	3.20508506608724e-27	0.409534516139678	0.291	0.231	7.80085654234973e-23	Cytotoxic CD8	SNX9
LDHB	3.45910846165398e-27	0.27775684989669	0.526	0.514	8.41912408481963e-23	Cytotoxic CD8	LDHB
BHLHE403	5.29285143431238e-27	0.462629032049257	0.322	0.27	1.28822711059729e-22	Cytotoxic CD8	BHLHE40
CCNDBP1	5.84417786961912e-27	0.481328041658743	0.269	0.216	1.4224144516866e-22	Cytotoxic CD8	CCNDBP1
TAPBP1	6.62907082852141e-27	0.447511675260621	0.431	0.427	1.61344954895383e-22	Cytotoxic CD8	TAPBP
TPR1	1.00591552994367e-25	0.490130848282715	0.29	0.243	2.4482978083299e-21	Cytotoxic CD8	TPR
THRAP3	2.10589348069635e-25	0.45315865426424	0.329	0.295	5.12553414266685e-21	Cytotoxic CD8	THRAP3
LCP14	4.22210945776415e-25	0.299027616728595	0.506	0.467	1.02761922092522e-20	Cytotoxic CD8	LCP1
ZBTB38	4.44280038068523e-25	0.51628153872841	0.27	0.223	1.08133318465498e-20	Cytotoxic CD8	ZBTB38
ARF11	5.6663109445632e-25	0.306137048446492	0.509	0.525	1.37912342079724e-20	Cytotoxic CD8	ARF1
ITGB22	1.18130050941036e-24	0.27627589943384	0.492	0.462	2.87516730985388e-20	Cytotoxic CD8	ITGB2
CLEC2B3	2.93058196592964e-24	0.375100479702093	0.393	0.353	7.13274344687615e-20	Cytotoxic CD8	CLEC2B
IDH22	4.48424620207663e-24	0.403305668130352	0.334	0.297	1.09142068312343e-19	Cytotoxic CD8	IDH2
NCOR11	6.93366431170469e-24	0.479802942228457	0.312	0.276	1.68758455682581e-19	Cytotoxic CD8	NCOR1
SRI	9.08580276383753e-24	0.442700211293105	0.324	0.288	2.21139353469042e-19	Cytotoxic CD8	SRI
DDX242	1.03403105752863e-23	0.34822547801308	0.426	0.403	2.51672819091892e-19	Cytotoxic CD8	DDX24
SERTAD1	1.60071310310914e-23	0.49403218622671	0.327	0.288	3.89597562165734e-19	Cytotoxic CD8	SERTAD1
BCLAF1	2.53220746321717e-23	0.494011387572323	0.314	0.278	6.16313974472427e-19	Cytotoxic CD8	BCLAF1
TRAPPC1	4.07011636304647e-23	0.340505011774558	0.423	0.412	9.90625621601881e-19	Cytotoxic CD8	TRAPPC1
SURF42	4.78056509152287e-23	0.474379040541399	0.288	0.248	1.16354173762575e-18	Cytotoxic CD8	SURF4
TRIM22	5.18334919596049e-23	0.461678261616554	0.284	0.238	1.26157536080482e-18	Cytotoxic CD8	TRIM22
HNRNPA01	7.28925820453054e-23	0.317729417571855	0.466	0.467	1.77413255440069e-18	Cytotoxic CD8	HNRNPA0
GIMAP4	2.62410310950146e-22	0.344729487597492	0.292	0.237	6.3868045582156e-18	Cytotoxic CD8	GIMAP4
SRSF3	2.80995290701395e-22	0.336679372442679	0.464	0.47	6.83914438038126e-18	Cytotoxic CD8	SRSF3
EPC11	1.2048546625999e-20	0.427931866310089	0.354	0.331	2.93249576330189e-16	Cytotoxic CD8	EPC1
XRCC6	7.96915026600968e-20	0.373335041304099	0.368	0.353	1.9396114832441e-15	Cytotoxic CD8	XRCC6
ANAPC16	8.1988556470214e-20	0.359197310871429	0.415	0.416	1.99551947592854e-15	Cytotoxic CD8	ANAPC16
WAS1	1.18467340671054e-19	0.439733177930199	0.309	0.281	2.88337660459278e-15	Cytotoxic CD8	WAS
SSR2	1.89389086211523e-19	0.294194841159733	0.486	0.514	4.60954096930226e-15	Cytotoxic CD8	SSR2
GBP51	3.06296579736828e-19	0.407615950882359	0.265	0.216	7.45495245421466e-15	Cytotoxic CD8	GBP5
PSMB32	8.72454421183812e-19	0.330975757944622	0.386	0.375	2.12346681571928e-14	Cytotoxic CD8	PSMB3
SEPT9	1.91091762537695e-18	0.381566298236088	0.373	0.359	4.65098240840496e-14	Cytotoxic CD8	SEPT9
PDIA62	3.09567962736915e-18	0.38546120361182	0.387	0.386	7.53457464505378e-14	Cytotoxic CD8	PDIA6
EWSR1	5.35460459045395e-18	0.409198696478592	0.341	0.323	1.30325721127059e-13	Cytotoxic CD8	EWSR1
JTB	7.42982781551056e-18	0.353699761734356	0.412	0.423	1.80834579201712e-13	Cytotoxic CD8	JTB
RASSF51	9.44934810598144e-18	0.373497233045785	0.271	0.231	2.29987683551482e-13	Cytotoxic CD8	RASSF5
C9orf1422	1.03805307653535e-17	0.432331164302212	0.324	0.303	2.52651738297938e-13	Cytotoxic CD8	C9orf142
G3BP21	2.99547983625512e-17	0.384268776364112	0.34	0.319	7.29069837346133e-13	Cytotoxic CD8	G3BP2
HNRNPA3	3.11172335023656e-17	0.289260279370652	0.479	0.499	7.57362346214077e-13	Cytotoxic CD8	HNRNPA3
PRPF38B	4.73501633258058e-17	0.407434279995177	0.313	0.291	1.15245562518679e-12	Cytotoxic CD8	PRPF38B
STAT1	5.28448036417574e-17	0.30057905660379	0.454	0.442	1.28618967583673e-12	Cytotoxic CD8	STAT1
WDR1	6.4465048012033e-17	0.363274085271796	0.362	0.348	1.56901480356487e-12	Cytotoxic CD8	WDR1
BTG31	7.33490850301234e-17	0.396640124331974	0.269	0.234	1.78524338054817e-12	Cytotoxic CD8	BTG3
CDKN1B1	9.21965672774421e-17	0.394087797484184	0.358	0.34	2.24397225096566e-12	Cytotoxic CD8	CDKN1B
PRELID12	7.46625441183197e-16	0.257356394541431	0.421	0.422	1.81721166129578e-11	Cytotoxic CD8	PRELID1
SON2	1.05780639381822e-15	0.357192381382782	0.417	0.435	2.57459498191417e-11	Cytotoxic CD8	SON
FNBP11	1.15032910905583e-15	0.374594659111217	0.363	0.359	2.799786018531e-11	Cytotoxic CD8	FNBP1
IDS2	1.25546875248336e-15	0.395097443571665	0.362	0.35	3.05568539666924e-11	Cytotoxic CD8	IDS
CAP11	1.3782835939555e-15	0.278089353134189	0.432	0.442	3.3546044393283e-11	Cytotoxic CD8	CAP1
HNRNPR	3.85729092317609e-15	0.408069500164169	0.298	0.278	9.38826037791828e-11	Cytotoxic CD8	HNRNPR
ARHGEF11	5.0309603953473e-15	0.417033893863715	0.284	0.258	1.22448545062358e-10	Cytotoxic CD8	ARHGEF1
PHLDA12	8.70558685439953e-15	0.405586313022458	0.308	0.276	2.1188527844923e-10	Cytotoxic CD8	PHLDA1
ELF11	3.92499238860509e-14	0.268644466081379	0.474	0.495	9.55303897462594e-10	Cytotoxic CD8	ELF1
ADAR	1.88114359141715e-13	0.427802176795602	0.271	0.25	4.57851538715021e-09	Cytotoxic CD8	ADAR
TMEM50A1	8.71298536840163e-13	0.322447989714761	0.395	0.413	2.12065350881527e-08	Cytotoxic CD8	TMEM50A
SF3B1	1.49367146551007e-12	0.366647483361819	0.365	0.372	3.63544697990495e-08	Cytotoxic CD8	SF3B1
UBXN1	2.61599296546776e-12	0.302184242114487	0.405	0.425	6.36706527865197e-08	Cytotoxic CD8	UBXN1
C20orf24	2.90420241928921e-12	0.392581825399848	0.28	0.265	7.068538268308e-08	Cytotoxic CD8	C20orf24
PPP2R1A	4.99804120785496e-12	0.363094901218869	0.28	0.264	1.21647324957982e-07	Cytotoxic CD8	PPP2R1A
KIAA15513	5.54532706341342e-12	0.340325248121312	0.293	0.269	1.34967715396419e-07	Cytotoxic CD8	KIAA1551
IDI13	6.51730420088174e-12	0.368340588648169	0.301	0.284	1.58624666945261e-07	Cytotoxic CD8	IDI1
GTF2B	8.7613835587246e-12	0.375765450354107	0.275	0.257	2.13243314435798e-07	Cytotoxic CD8	GTF2B
GBP21	1.05635115609292e-11	0.364481598834613	0.262	0.237	2.57105307881456e-07	Cytotoxic CD8	GBP2
CRIP13	1.6860697979016e-11	0.305834711627525	0.285	0.257	4.10372528111269e-07	Cytotoxic CD8	CRIP1
PNISR2	2.40239370258207e-11	0.393448805232753	0.312	0.306	5.8471860327145e-07	Cytotoxic CD8	PNISR
SNRPB	2.85616949939932e-11	0.292892856641845	0.389	0.405	6.95163094458799e-07	Cytotoxic CD8	SNRPB
ARF51	3.38121616002601e-11	0.308769748262811	0.376	0.39	8.2295420118873e-07	Cytotoxic CD8	ARF5
SF11	3.40033019500458e-11	0.287296898722581	0.443	0.469	8.27606366162164e-07	Cytotoxic CD8	SF1
RNF2132	4.70358466073491e-11	0.346283011749189	0.341	0.342	1.14480547057627e-06	Cytotoxic CD8	RNF213
MPHOSPH8	7.18543518470753e-11	0.399185243459837	0.267	0.253	1.74886306960597e-06	Cytotoxic CD8	MPHOSPH8
ATRX1	7.19763557415545e-11	0.383238461012684	0.303	0.298	1.75183252239369e-06	Cytotoxic CD8	ATRX
PSMA3	1.51244284135322e-10	0.357064623237272	0.27	0.257	3.68113463156961e-06	Cytotoxic CD8	PSMA3
TMEM179B	1.80374067393451e-10	0.401070350970505	0.289	0.286	4.3901244262892e-06	Cytotoxic CD8	TMEM179B
PTPN223	1.92995775321057e-10	0.263825116685949	0.262	0.232	4.69732417553921e-06	Cytotoxic CD8	PTPN22
REEP51	1.96009993678236e-10	0.35022726696029	0.35	0.367	4.77068723613458e-06	Cytotoxic CD8	REEP5
SHISA51	1.99181438740577e-10	0.377823381318227	0.27	0.256	4.8478770375069e-06	Cytotoxic CD8	SHISA5
C11orf58	2.70252223779261e-10	0.288525483878715	0.398	0.426	6.57766887456342e-06	Cytotoxic CD8	C11orf58
OPTN	2.89390163306912e-10	0.372368643765641	0.259	0.242	7.04346718472692e-06	Cytotoxic CD8	OPTN
PSMA51	3.69024651484675e-10	0.3418717324434	0.282	0.273	8.98169099248551e-06	Cytotoxic CD8	PSMA5
C14orf166	4.31458709067658e-10	0.329828855238878	0.357	0.371	1.05012735199977e-05	Cytotoxic CD8	C14orf166
RNPS1	4.58049834752828e-10	0.353169931461965	0.318	0.32	1.11484749280491e-05	Cytotoxic CD8	RNPS1
HSPA9	1.31534409717824e-09	0.364354709157698	0.312	0.314	3.20141599812212e-05	Cytotoxic CD8	HSPA9
ADRM1	1.82873773453872e-09	0.357730019126828	0.277	0.272	4.45096477209378e-05	Cytotoxic CD8	ADRM1
PDCD6	2.5254217076552e-09	0.318416732543381	0.302	0.3	6.14662389426198e-05	Cytotoxic CD8	PDCD6
PPM1G1	3.51085790072346e-09	0.349125783440669	0.264	0.253	8.54507704457084e-05	Cytotoxic CD8	PPM1G
VPS37B3	6.1641007011181e-09	0.338125814429051	0.284	0.27	0.000150028046964513	Cytotoxic CD8	VPS37B
SCAMP21	1.02186403290901e-08	0.391871475250288	0.263	0.257	0.000248711486969723	Cytotoxic CD8	SCAMP2
MEAF6	1.23793854644249e-08	0.330046123878035	0.262	0.252	0.000301301862818639	Cytotoxic CD8	MEAF6
ANXA111	1.33336363751218e-08	0.290754402200397	0.339	0.35	0.00032452737573409	Cytotoxic CD8	ANXA11
MTDH	1.39823947955207e-08	0.287006714741013	0.397	0.431	0.000340317506928178	Cytotoxic CD8	MTDH
MAF1	1.68042251617566e-08	0.365631632249125	0.262	0.254	0.000408998036211994	Cytotoxic CD8	MAF1
M6PR2	2.01110854060034e-08	0.323692332570865	0.301	0.302	0.000489483707696717	Cytotoxic CD8	M6PR
LINC001522	3.47793295851723e-08	0.305893547159277	0.298	0.29	0.000846494102773508	Cytotoxic CD8	LINC00152
IMP3	3.96021133156353e-08	0.331957711948361	0.253	0.242	0.000963875835989249	Cytotoxic CD8	IMP3
SCAND11	4.044374725258e-08	0.310051132127433	0.337	0.35	0.000984360364380544	Cytotoxic CD8	SCAND1
PPP1CC	4.07234760157497e-08	0.339975033359981	0.312	0.321	0.000991168682747333	Cytotoxic CD8	PPP1CC
IFI161	6.16048432278266e-08	0.28312915607619	0.32	0.32	0.00149940027932207	Cytotoxic CD8	IFI16
SS18L2	1.04738598182043e-07	0.324898499721302	0.26	0.252	0.00254923274115274	Cytotoxic CD8	SS18L2
SELT	1.27391243724764e-07	0.326836930522809	0.343	0.369	0.00310057548101702	Cytotoxic CD8	SELT
AKIRIN1	1.6574477835133e-07	0.340844381056547	0.252	0.244	0.00403406216029303	Cytotoxic CD8	AKIRIN1
NONO	2.94899358819054e-07	0.351373206672867	0.281	0.284	0.00717755549429695	Cytotoxic CD8	NONO
ARGLU11	4.14678634558637e-07	0.335565408196814	0.281	0.283	0.0100928632865227	Cytotoxic CD8	ARGLU1
KIF5B	6.25684051305633e-07	0.320682689690053	0.282	0.286	0.0152285241247278	Cytotoxic CD8	KIF5B
AKIRIN2	9.06761586880433e-07	0.384220664324387	0.27	0.27	0.0220696702630828	Cytotoxic CD8	AKIRIN2
SUMO1	1.18252991104397e-06	0.274867639324224	0.341	0.363	0.0287815955048992	Cytotoxic CD8	SUMO1
CELF22	1.30222446357977e-06	0.309717177306198	0.309	0.314	0.0316948412190679	Cytotoxic CD8	CELF2
XRCC5	1.54643553686842e-06	0.31378746399498	0.314	0.33	0.0376386945318405	Cytotoxic CD8	XRCC5
PPP4C	1.90693828011423e-06	0.312270934348049	0.277	0.28	0.0464129707997002	Cytotoxic CD8	PPP4C
ROCK1	2.91150557409371e-06	0.338189618458677	0.269	0.271	0.0708631341678667	Cytotoxic CD8	ROCK1
ARL4C1	2.9166189578832e-06	0.277319533143928	0.322	0.326	0.0709875888159191	Cytotoxic CD8	ARL4C
HMGN32	1.40874033311573e-05	0.261571246306238	0.331	0.353	0.342873309677038	Cytotoxic CD8	HMGN3
IL10RA3	1.74329956197014e-05	0.327976942492015	0.326	0.347	0.424301680387913	Cytotoxic CD8	IL10RA
TAX1BP1	2.39996591337178e-05	0.28959923407191	0.333	0.362	0.584127703655558	Cytotoxic CD8	TAX1BP1
ENSA	4.56956904362966e-05	0.300545328810575	0.312	0.334	1	Cytotoxic CD8	ENSA
PSMD8	4.61334314508613e-05	0.266164418130062	0.325	0.351	1	Cytotoxic CD8	PSMD8
WHSC1L11	5.13757681017662e-05	0.333818186696977	0.274	0.284	1	Cytotoxic CD8	WHSC1L1
UBXN4	5.42867060205486e-05	0.344543529726362	0.317	0.349	1	Cytotoxic CD8	UBXN4
JAK13	0.000135477339153989	0.268810172343699	0.375	0.414	1	Cytotoxic CD8	JAK1
MAT2B1	0.00015094103888753	0.308960438848141	0.284	0.298	1	Cytotoxic CD8	MAT2B
AP3S1	0.00019575608933963	0.294408416261524	0.259	0.269	1	Cytotoxic CD8	AP3S1
SYF2	0.000245464047884452	0.294575452372811	0.25	0.258	1	Cytotoxic CD8	SYF2
OTUB1	0.0002574636296451	0.320974427193931	0.26	0.272	1	Cytotoxic CD8	OTUB1
DYNLT1	0.000270865370000073	0.25202896888823	0.301	0.316	1	Cytotoxic CD8	DYNLT1
CNPY32	0.000305416427827876	0.290581036619191	0.261	0.272	1	Cytotoxic CD8	CNPY3
HNRNPM	0.00121156497460782	0.301812573647811	0.278	0.301	1	Cytotoxic CD8	HNRNPM
PSMB21	0.00122116656173642	0.273030990091551	0.259	0.272	1	Cytotoxic CD8	PSMB2
SIVA1	0.00144183907344466	0.275316164828025	0.291	0.315	1	Cytotoxic CD8	SIVA1
ARID5A2	0.00168595173854919	0.26473486999113	0.269	0.281	1	Cytotoxic CD8	ARID5A
RSRP11	0.00299833778906892	0.297965917975548	0.305	0.336	1	Cytotoxic CD8	RSRP1
BCAP31	0.00369628251690144	0.273581282129605	0.31	0.347	1	Cytotoxic CD8	BCAP31
ANP32A	0.0038411658618379	0.260559807495007	0.248	0.26	1	Cytotoxic CD8	ANP32A
EIF4H	0.0065096889149313	0.263494530146472	0.269	0.293	1	Cytotoxic CD8	EIF4H
LGALS2	0	1.72539284839073	0.806	0.018	0	Dendritic Cells	LGALS2
CD1C	0	1.49667640620877	0.541	0.007	0	Dendritic Cells	CD1C
IDO1	0	1.48396598363998	0.515	0.005	0	Dendritic Cells	IDO1
FCER1A	0	1.40761624816677	0.408	0.01	0	Dendritic Cells	FCER1A
GPAT3	0	0.939006054472952	0.577	0.024	0	Dendritic Cells	GPAT3
CD1E	0	0.917758015054348	0.372	0.003	0	Dendritic Cells	CD1E
PKIB	0	0.837884999707292	0.577	0.026	0	Dendritic Cells	PKIB
CSF2RA	0	0.772679993147145	0.663	0.045	0	Dendritic Cells	CSF2RA
NAPSA	0	0.771635809392677	0.434	0.015	0	Dendritic Cells	NAPSA
CLEC9A	0	0.698902775621477	0.301	0.008	0	Dendritic Cells	CLEC9A
GPR157	0	0.628061899169494	0.393	0.011	0	Dendritic Cells	GPR157
VDR	0	0.616720402971858	0.454	0.019	0	Dendritic Cells	VDR
CYP2S1	0	0.594663227738008	0.449	0.009	0	Dendritic Cells	CYP2S1
FLT3	0	0.495904337438038	0.408	0.003	0	Dendritic Cells	FLT3
SPIB	0	0.452268173629483	0.276	0.007	0	Dendritic Cells	SPIB
PKP2	0	0.40715888029613	0.281	0.006	0	Dendritic Cells	PKP2
WDFY4	7.72365048215782e-297	0.698707702498083	0.439	0.021	1.87985929085239e-292	Dendritic Cells	WDFY4
HDAC9	1.39628324315254e-286	0.617297970417402	0.495	0.028	3.39841378550896e-282	Dendritic Cells	HDAC9
NDRG2	5.19879161886846e-268	0.49761214704359	0.413	0.02	1.26533389211639e-263	Dendritic Cells	NDRG2
P2RY14	1.89195776455587e-265	0.359434710706977	0.301	0.01	4.60483600315252e-261	Dendritic Cells	P2RY14
CFP	4.15939650050327e-265	0.927701175685177	0.526	0.034	1.01235551425749e-260	Dendritic Cells	CFP
SULF2	1.54004061302039e-260	0.432238678266031	0.429	0.023	3.74830484803034e-256	Dendritic Cells	SULF2
CLEC10A	4.50911973186421e-258	1.43144856191297	0.566	0.043	1.09747465153843e-253	Dendritic Cells	CLEC10A
PLD4	9.63585763519086e-248	0.817844246932119	0.449	0.027	2.3452713898291e-243	Dendritic Cells	PLD4
CIITA	4.59197556614374e-245	0.625877809166759	0.5	0.034	1.11764093304372e-240	Dendritic Cells	CIITA
ALDH2	2.87043541933131e-239	0.825728905083493	0.592	0.049	6.98635276711047e-235	Dendritic Cells	ALDH2
ANPEP	2.51050484450098e-236	0.435519441333095	0.316	0.013	6.11031774103093e-232	Dendritic Cells	ANPEP
FGR	6.60033775668823e-230	0.593374003869413	0.551	0.043	1.60645620660035e-225	Dendritic Cells	FGR
C15orf48	9.46534203981929e-230	1.41331656907701	0.587	0.05	2.30376959907162e-225	Dendritic Cells	C15orf48
MNDA	5.00311287093785e-225	0.900189643547005	0.643	0.061	1.21770764165756e-220	Dendritic Cells	MNDA
THBD	1.78881116949986e-211	0.897881996981514	0.444	0.031	4.3537875054457e-207	Dendritic Cells	THBD
HLA-DOB	1.79827336496141e-209	0.415781660961401	0.306	0.014	4.37681754297958e-205	Dendritic Cells	HLA-DOB
RAB7B	1.09107392604561e-198	0.730632549229835	0.337	0.019	2.65556482860241e-194	Dendritic Cells	RAB7B
LYZ	5.35933081475353e-198	1.70129811968284	0.944	0.164	1.30440752700286e-193	Dendritic Cells	LYZ
ITGAX	4.89005908491909e-188	0.746019998458572	0.526	0.048	1.19019148067846e-183	Dendritic Cells	ITGAX
IL1R2	3.1571353337061e-187	0.801522477514014	0.321	0.018	7.68415168870729e-183	Dendritic Cells	IL1R2
C1orf162	1.10658188827534e-185	1.20591641420633	0.847	0.134	2.69330965787334e-181	Dendritic Cells	C1orf162
ZNF385A	8.98874480937017e-183	0.621596988790704	0.582	0.06	2.18777059915261e-178	Dendritic Cells	ZNF385A
CLIC2	4.37649413244907e-182	0.421534147324298	0.449	0.036	1.06519490689678e-177	Dendritic Cells	CLIC2
CPVL	1.18997703362025e-168	1.28619160673147	0.745	0.11	2.89628510212832e-164	Dendritic Cells	CPVL
SHTN1	8.72210485098626e-158	0.610478911293139	0.49	0.05	2.12287309968155e-153	Dendritic Cells	SHTN1
LY861	1.03399965798792e-156	0.593482733584223	0.668	0.089	2.5166517675768e-152	Dendritic Cells	LY86
BID	4.44534816382344e-154	1.01779612119299	0.811	0.145	1.08195328959299e-149	Dendritic Cells	BID
G0S2	1.69020028145054e-150	1.59626322527849	0.474	0.049	4.11377846502247e-146	Dendritic Cells	G0S2
GSN	3.87081276714171e-144	1.01422847066021	0.791	0.14	9.42117119394622e-140	Dendritic Cells	GSN
SPINT2	7.73647568018429e-144	0.761262031453303	0.724	0.119	1.88298081580005e-139	Dendritic Cells	SPINT2
NET1	4.36811358533485e-141	0.699957581984677	0.474	0.053	1.06315516553465e-136	Dendritic Cells	NET1
PAK1	5.30932402584175e-141	0.657660619226028	0.597	0.082	1.29223637464962e-136	Dendritic Cells	PAK1
C1orf54	1.78071415689466e-138	0.932364782210128	0.561	0.074	4.33408018646591e-134	Dendritic Cells	C1orf54
CXCL16	1.97481264566169e-138	1.0053614679371	0.791	0.144	4.80649649827598e-134	Dendritic Cells	CXCL16
FBP1	2.45619191751773e-137	0.564401621966457	0.408	0.039	5.97812550804639e-133	Dendritic Cells	FBP1
GNA15	2.60221605139188e-136	0.612471968598453	0.556	0.072	6.3335336474827e-132	Dendritic Cells	GNA15
HCK	6.06014857030427e-135	0.524689949016636	0.638	0.09	1.47497956052636e-130	Dendritic Cells	HCK
CD1D	1.36377096029766e-134	0.36405463491171	0.291	0.021	3.31928214026847e-130	Dendritic Cells	CD1D
PTPRE	2.71437644867171e-133	0.888422388283093	0.719	0.125	6.60652083842207e-129	Dendritic Cells	PTPRE
CD86	4.32425302417532e-133	0.684815131683202	0.577	0.079	1.05247994355403e-128	Dendritic Cells	CD86
TIMP1	1.13811507488888e-130	1.62174229445587	0.806	0.182	2.77005828077204e-126	Dendritic Cells	TIMP1
LPCAT2	1.19610540670096e-130	0.394142837596923	0.434	0.046	2.91120094936946e-126	Dendritic Cells	LPCAT2
LRRK2	3.56406176533238e-130	0.345045669621652	0.327	0.027	8.67456993064247e-126	Dendritic Cells	LRRK2
B3GNT5	3.24660191836736e-128	0.605541357119406	0.413	0.043	7.90190440911431e-124	Dendritic Cells	B3GNT5
HLA-DQA15	3.82657473804535e-127	1.78226876210066	0.99	0.376	9.31350025492857e-123	Dendritic Cells	HLA-DQA1
HLA-DQB2	9.03087005461783e-127	0.833721566523536	0.393	0.04	2.19802346259343e-122	Dendritic Cells	HLA-DQB2
RAB31	3.68044115969357e-126	0.713262096652972	0.689	0.114	8.95782573857818e-122	Dendritic Cells	RAB31
HLA-DQB15	8.58501557738132e-126	1.83343947634018	0.985	0.396	2.08950694137884e-121	Dendritic Cells	HLA-DQB1
LST1	5.66707562365265e-125	0.91557310958193	0.796	0.154	1.37930953604082e-120	Dendritic Cells	LST1
HLA-DMB	1.28619656129801e-124	0.778102464065465	0.816	0.157	3.13047381054322e-120	Dendritic Cells	HLA-DMB
BASP11	2.32814535297561e-124	0.708359140413172	0.571	0.084	5.66647297460733e-120	Dendritic Cells	BASP1
RNF144B	4.34247808528149e-123	0.638303066858796	0.505	0.066	1.05691574117666e-118	Dendritic Cells	RNF144B
CLEC4A	1.11695424733283e-121	0.489587040741175	0.418	0.046	2.71855494258338e-117	Dendritic Cells	CLEC4A
MYD88	1.52635512182768e-121	0.557123350515599	0.602	0.091	3.7149957310164e-117	Dendritic Cells	MYD88
TTYH2	8.04720201553021e-120	0.325827759930067	0.296	0.024	1.9586084985599e-115	Dendritic Cells	TTYH2
PLAUR	1.40765796975083e-118	0.957966301676113	0.77	0.15	3.42609873257654e-114	Dendritic Cells	PLAUR
CST36	1.33208376769835e-116	1.98107614040417	1	0.4	3.24215868220101e-112	Dendritic Cells	CST3
C19orf38	7.11887773668874e-116	0.357362471041745	0.388	0.042	1.73266365233267e-111	Dendritic Cells	C19orf38
NAV1	3.58642566544032e-115	0.278109537010271	0.265	0.02	8.7290014271152e-111	Dendritic Cells	NAV1
HLA-DPB15	4.19677848241842e-114	1.85334190972456	1	0.609	1.02145391483582e-109	Dendritic Cells	HLA-DPB1
SPI1	4.04090860292348e-113	0.99980083665194	0.735	0.147	9.83516744865547e-109	Dendritic Cells	SPI1
DAPP1	2.54244588280442e-112	0.525910101574459	0.454	0.059	6.18805903415768e-108	Dendritic Cells	DAPP1
CCDC88A	1.43248809061273e-111	0.648936815313871	0.607	0.103	3.48653276374232e-107	Dendritic Cells	CCDC88A
CTSH1	3.64832896267667e-111	0.97300566445903	0.74	0.155	8.87966786225875e-107	Dendritic Cells	CTSH
HLA-DRA6	2.971405233528e-110	1.69049038362426	1	0.483	7.23210319788379e-106	Dendritic Cells	HLA-DRA
HLA-DRB54	2.03406011967724e-106	1.72569186623821	0.98	0.446	4.95069892528244e-102	Dendritic Cells	HLA-DRB5
MXD1	9.75182546406444e-106	0.810669710355608	0.561	0.094	2.37349679969864e-101	Dendritic Cells	MXD1
ASAP1	3.10492573729266e-104	0.588158269713959	0.561	0.093	7.5570787519966e-100	Dendritic Cells	ASAP1
PLBD1	3.15759914900359e-104	0.365760516371154	0.439	0.057	7.68528056875984e-100	Dendritic Cells	PLBD1
CLEC7A	3.58585460252141e-104	0.505912727401435	0.577	0.094	8.72761151707686e-100	Dendritic Cells	CLEC7A
FGD2	1.1615234267341e-103	0.390540356489356	0.393	0.047	2.82703186832814e-99	Dendritic Cells	FGD2
SAMHD11	6.44678652134363e-103	1.02332650730333	0.837	0.222	1.56908337142983e-98	Dendritic Cells	SAMHD1
MIR181A1HG	6.55762536497184e-103	0.393913644313188	0.398	0.048	1.5960604375805e-98	Dendritic Cells	MIR181A1HG
SMCO4	1.30709475538963e-102	0.669929201700976	0.566	0.096	3.18133792514283e-98	Dendritic Cells	SMCO4
PPA1	1.75601207470363e-102	1.10026899935878	0.862	0.25	4.27395778862116e-98	Dendritic Cells	PPA1
FCGR2B	4.17752279355972e-102	0.650012435183476	0.372	0.044	1.0167672727245e-97	Dendritic Cells	FCGR2B
FGL2	2.84505769936843e-101	0.631838883614778	0.765	0.156	6.92458593449281e-97	Dendritic Cells	FGL2
SLC8A1	1.95353106934134e-100	0.347980697115156	0.393	0.048	4.75469926966988e-96	Dendritic Cells	SLC8A1
HLA-DRB15	1.12037939757331e-99	1.6823295145105	0.985	0.57	2.72689141575368e-95	Dendritic Cells	HLA-DRB1
SLAMF8	2.21330305092008e-99	0.414506873985611	0.383	0.046	5.38695829563439e-95	Dendritic Cells	SLAMF8
HLA-DPA15	3.59757398695242e-99	1.55141201571148	1	0.618	8.7561353268435e-95	Dendritic Cells	HLA-DPA1
SH3TC1	5.87856706619051e-98	0.346717556183351	0.434	0.059	1.43078443824011e-93	Dendritic Cells	SH3TC1
PHACTR11	2.05941433571724e-97	0.58249647039532	0.551	0.093	5.01240855170218e-93	Dendritic Cells	PHACTR1
IL4I1	3.4469928537526e-95	0.35012457322598	0.327	0.036	8.38963590674846e-91	Dendritic Cells	IL4I1
DPYSL2	5.66016692112042e-95	0.388350850155856	0.474	0.072	1.3776280269315e-90	Dendritic Cells	DPYSL2
HLA-DOA	1.65545763032496e-94	0.440572562319253	0.485	0.074	4.02921832644791e-90	Dendritic Cells	HLA-DOA
SYK	9.01165170965028e-94	0.41367968701323	0.495	0.079	2.19334590961178e-89	Dendritic Cells	SYK
CD744	1.67714332087333e-93	1.51226643081337	1	0.904	4.0819991286736e-89	Dendritic Cells	CD74
TNFRSF21	3.33206876342155e-93	0.31278813120873	0.347	0.04	8.10992216329171e-89	Dendritic Cells	TNFRSF21
CSTA	4.85206648442766e-93	0.390922140418009	0.357	0.044	1.18094446164485e-88	Dendritic Cells	CSTA
SPECC1	6.44506620785181e-93	0.273502027178651	0.281	0.027	1.56866466432905e-88	Dendritic Cells	SPECC1
FPR1	1.12321149011224e-92	0.518825001228789	0.316	0.035	2.73378444578418e-88	Dendritic Cells	FPR1
IFI30	7.18550711559524e-92	0.568248405128481	0.454	0.069	1.74888057686472e-87	Dendritic Cells	IFI30
DSE	1.06641203898381e-91	0.402451103272538	0.49	0.077	2.5955402616827e-87	Dendritic Cells	DSE
CD33	7.18842092840765e-91	0.286285645592637	0.332	0.038	1.74958976976514e-86	Dendritic Cells	CD33
ETV6	3.12077139435008e-90	0.457811413944177	0.485	0.08	7.59564549670865e-86	Dendritic Cells	ETV6
SERPINA1	7.39175627852849e-90	0.677919006252979	0.49	0.08	1.79907956063105e-85	Dendritic Cells	SERPINA1
P2RY6	5.57663867186926e-89	0.349278781839354	0.337	0.04	1.35729808634626e-84	Dendritic Cells	P2RY6
JAML	7.48372821358538e-89	0.721049598164423	0.633	0.129	1.82146460990454e-84	Dendritic Cells	JAML
PLSCR1	1.19833879944994e-88	0.782360559600244	0.704	0.165	2.91663680398121e-84	Dendritic Cells	PLSCR1
PPT1	5.60731149606697e-88	0.880742683191521	0.765	0.196	1.36476354502774e-83	Dendritic Cells	PPT1
RAB20	7.06879624872926e-88	0.561005987837582	0.531	0.093	1.72047431897821e-83	Dendritic Cells	RAB20
NLRP3	2.62297594277502e-87	0.621407094119651	0.505	0.085	6.38406114712012e-83	Dendritic Cells	NLRP3
ATF5	4.55691568552958e-87	0.700151662184141	0.622	0.129	1.10910770870104e-82	Dendritic Cells	ATF5
PPIF	5.98197084150312e-87	0.852427254601974	0.612	0.132	1.45595188311344e-82	Dendritic Cells	PPIF
VMO1	2.96474751692589e-86	0.512808589220603	0.347	0.044	7.21589898144592e-82	Dendritic Cells	VMO1
OXSR1	5.12702305267013e-86	0.448234578033891	0.474	0.078	1.24786614078938e-81	Dendritic Cells	OXSR1
FAM26F	3.01796025230391e-85	0.729793814198495	0.556	0.103	7.34541345808248e-81	Dendritic Cells	FAM26F
TNFSF13B	3.38065789084983e-85	0.544682968293615	0.577	0.109	8.2281832405394e-81	Dendritic Cells	TNFSF13B
CD721	1.02935763190728e-81	0.492149293375428	0.408	0.062	2.50535354029913e-77	Dendritic Cells	CD72
UBE2E2	1.25221285583293e-81	0.349750871329257	0.418	0.066	3.04776086981176e-77	Dendritic Cells	UBE2E2
INSIG11	1.25407794381911e-81	1.35147914969407	0.765	0.232	3.05230030746134e-77	Dendritic Cells	INSIG1
ACTN1	1.64371138967185e-80	0.447748249443745	0.403	0.063	4.00062915132232e-76	Dendritic Cells	ACTN1
IL13RA1	1.72914895024352e-80	0.396017538956979	0.403	0.061	4.20857562999771e-76	Dendritic Cells	IL13RA1
ADAM15	2.08895947858493e-80	0.30291604862284	0.332	0.043	5.08431847492785e-76	Dendritic Cells	ADAM15
PLXDC2	3.26500783721075e-80	0.523536775338269	0.429	0.068	7.94670257498723e-76	Dendritic Cells	PLXDC2
FES	1.76676785006166e-79	0.316507915948866	0.301	0.036	4.30013627026508e-75	Dendritic Cells	FES
C20orf27	6.34588696749856e-79	0.547442414720837	0.587	0.124	1.54452542901948e-74	Dendritic Cells	C20orf27
AREG1	3.60997539961491e-78	1.85818608595286	0.653	0.177	8.78631912512272e-74	Dendritic Cells	AREG
NFKBID1	7.60923119865178e-78	0.40108274693499	0.556	0.109	1.85201078143986e-73	Dendritic Cells	NFKBID
ACAA1	1.02868775115969e-77	0.412999536664854	0.577	0.119	2.50372311754756e-73	Dendritic Cells	ACAA1
NAAA	2.43298222239899e-77	0.618974867394938	0.571	0.121	5.9216354310969e-73	Dendritic Cells	NAAA
NAGA	7.78365698742531e-77	0.30313094946234	0.454	0.078	1.89446427416945e-72	Dendritic Cells	NAGA
EREG	3.29459336357909e-76	0.434179085187297	0.255	0.027	8.01871078761515e-72	Dendritic Cells	EREG
SH2B3	8.58596303145788e-76	0.340569192600867	0.459	0.079	2.08973754222653e-71	Dendritic Cells	SH2B3
FILIP1L	1.28483168186382e-75	0.440883748905709	0.27	0.031	3.12715183048835e-71	Dendritic Cells	FILIP1L
TMSB101	2.27486859577273e-75	0.860036862141345	1	0.962	5.53680267525124e-71	Dendritic Cells	TMSB10
CD300C	8.70974110077131e-75	0.324435392477255	0.276	0.032	2.11986388651673e-70	Dendritic Cells	CD300C
GPR1832	1.19360184351994e-74	1.01192843224242	0.781	0.228	2.90510752694317e-70	Dendritic Cells	GPR183
TET2	1.42578479887993e-74	0.39443662557694	0.444	0.077	3.47021762199386e-70	Dendritic Cells	TET2
SMIM141	2.30937524349483e-74	0.344634214236024	0.469	0.084	5.62078840514207e-70	Dendritic Cells	SMIM14
RAB34	2.54561643761411e-74	0.276660866159434	0.362	0.054	6.19577584750899e-70	Dendritic Cells	RAB34
AMPD2	2.84092629141544e-74	0.328042999485409	0.327	0.044	6.91453050067604e-70	Dendritic Cells	AMPD2
GRASP	3.15221141193328e-74	0.389533263195448	0.347	0.05	7.67216735550441e-70	Dendritic Cells	GRASP
[truncated: 3,924 more rows]
