# Supplementary material for: Single-cell analysis reveals new evolutionary complexity in uveal melanoma
Source: Nat Commun. 2020 Jan 24;11:496. doi: 10.1038/s41467-019-14256-1 (PMC6981133; doi:10.1038/s41467-019-14256-1)
Supplement: Supplementary file 8 — Source Data [file 41467_2019_14256_MOESM8_ESM.xlsx]

## Sheet: Figure 2b_BSSR0022
	A	B	C	D	E	F	G	H	I	J	K	L
Number of cells	2538	2468	965	694	1200	70	32	15	17	38	27	11
Percent cells of total	100	97.2419	38.0221	27.3444	47.2813	2.75808	1.26084	0.591017	0.669819	1.49724	1.06383	0.433412
Percent cells for tree	0	11.9385	10.6777	27.3444	47.2813	0	0	0.591017	0.669819	0	1.06383	0.433412
	1	1.1	1.1.1	1.1.1.1	1.1.2	1.2	1.2.1	1.2.1.1	1.2.1.2	1.2.2	1.2.2.1	1.2.2.2	Percent alteration
2p Loss	1	1	1	1	1	1	1	1	1	1	1	1	100
2p Gain	1	1	1	1	1	1	1	1	1	1	1	1	100
2q Loss	1	1	1	1	1	1	1	1	1	1	1	1	100
2q Gain	1	1	1	1	1	1	1	1	1	1	1	1	100
5p Loss	1	1	1	1	1	1	1	1	1	1	1	1	100
5q Loss	1	1	1	1	1	1	1	1	1	1	1	1	100
6p Gain	1	1	1	1	1	1	1	1	1	1	1	1	100
6q Loss	1	1	1	1	1	1	1	1	1	1	1	1	100
8q Gain	1	1	1	1	1	1	1	1	1	1	1	1	100
10q Gain	1	1	1	1	1	1	1	1	1	1	1	1	100
11p Gain	1	1	1	1	1	1	1	1	1	1	1	1	100
11q Loss	1	1	1	1	1	1	1	1	1	1	1	1	100
12p Loss	1	1	1	1	1	1	1	1	1	1	1	1	100
12q Gain	1	1	1	1	1	1	1	1	1	1	1	1	100
14q Loss	1	1	1	1	1	1	1	1	1	1	1	1	100
21q Gain	1	1	1	1	1	1	1	1	1	1	1	1	100
5q Gain	0	1	1	1	1	0	1	1	1	0	1	0	99.5666
7q Loss	0	1	1	1	1	0	0	0	1	1	1	1	99.409
21p Gain	0	0	0	0	0	1	1	1	1	1	1	1	2.75808
1q Loss	0	1	1	1	1	0	0	0	0	1	1	1	98.7392
11q Gain	0	1	1	1	1	0	0	0	0	1	1	1	98.7392
9p Gain	0	0	1	1	1	0	0	0	0	1	1	1	86.8006
20p Gain	0	0	0	1	0	0	1	1	1	0	0	1	29.0386
1p Gain	0	1	1	1	1	0	0	0	0	0	0	0	97.2419
19q Gain	0	0	1	1	1	0	0	1	0	0	0	0	85.8944
4q Gain	0	0	0	0	0	0	0	0	0	1	1	1	1.49724
9q Gain	0	0	1	1	0	0	0	0	0	0	0	1	38.4555
18p Loss	0	0	0	0	0	0	0	0	0	1	1	1	1.49724
18q Loss	0	0	0	0	0	0	0	0	0	1	1	1	1.49724
22q Loss	0	0	0	0	0	0	1	1	1	0	0	0	1.26084
7p Gain	0	0	0	0	0	0	0	1	0	0	0	0	0.591017
7q Gain	0	0	0	0	0	0	0	0	0	0	0	1	0.433412
8p Gain	0	0	0	0	0	0	0	0	0	0	0	1	0.433412
13q Loss	0	0	0	0	0	0	0	0	0	0	1	0	1.06383
17q Loss	0	0	0	0	0	0	0	0	1	0	0	0	0.669819
20q Gain	0	0	0	0	0	0	0	0	0	0	0	1	0.433412
1p Loss	0	0	0	0	0	0	0	0	0	0	0	0	0
1q Gain	0	0	0	0	0	0	0	0	0	0	0	0	0
3p Loss	0	0	0	0	0	0	0	0	0	0	0	0	0
3p Gain	0	0	0	0	0	0	0	0	0	0	0	0	0
3q Loss	0	0	0	0	0	0	0	0	0	0	0	0	0
3q Gain	0	0	0	0	0	0	0	0	0	0	0	0	0
4p Loss	0	0	0	0	0	0	0	0	0	0	0	0	0
4p Gain	0	0	0	0	0	0	0	0	0	0	0	0	0
4q Loss	0	0	0	0	0	0	0	0	0	0	0	0	0
5p Gain	0	0	0	0	0	0	0	0	0	0	0	0	0
6p Loss	0	0	0	0	0	0	0	0	0	0	0	0	0
6q Gain	0	0	0	0	0	0	0	0	0	0	0	0	0
7p Loss	0	0	0	0	0	0	0	0	0	0	0	0	0
8p Loss	0	0	0	0	0	0	0	0	0	0	0	0	0
8q Loss	0	0	0	0	0	0	0	0	0	0	0	0	0
9p Loss	0	0	0	0	0	0	0	0	0	0	0	0	0
9q Loss	0	0	0	0	0	0	0	0	0	0	0	0	0
10p Loss	0	0	0	0	0	0	0	0	0	0	0	0	0
10p Gain	0	0	0	0	0	0	0	0	0	0	0	0	0
10q Loss	0	0	0	0	0	0	0	0	0	0	0	0	0
11p Loss	0	0	0	0	0	0	0	0	0	0	0	0	0
12p Gain	0	0	0	0	0	0	0	0	0	0	0	0	0
12q Loss	0	0	0	0	0	0	0	0	0	0	0	0	0
13p Loss	0	0	0	0	0	0	0	0	0	0	0	0	0
13p Gain	0	0	0	0	0	0	0	0	0	0	0	0	0
13q Gain	0	0	0	0	0	0	0	0	0	0	0	0	0
14p Loss	0	0	0	0	0	0	0	0	0	0	0	0	0
14p Gain	0	0	0	0	0	0	0	0	0	0	0	0	0
14q Gain	0	0	0	0	0	0	0	0	0	0	0	0	0
15p Loss	0	0	0	0	0	0	0	0	0	0	0	0	0
15p Gain	0	0	0	0	0	0	0	0	0	0	0	0	0
15q Loss	0	0	0	0	0	0	0	0	0	0	0	0	0
15q Gain	0	0	0	0	0	0	0	0	0	0	0	0	0
16p Loss	0	0	0	0	0	0	0	0	0	0	0	0	0
16p Gain	0	0	0	0	0	0	0	0	0	0	0	0	0
16q Loss	0	0	0	0	0	0	0	0	0	0	0	0	0
16q Gain	0	0	0	0	0	0	0	0	0	0	0	0	0
17p Loss	0	0	0	0	0	0	0	0	0	0	0	0	0
17p Gain	0	0	0	0	0	0	0	0	0	0	0	0	0
17q Gain	0	0	0	0	0	0	0	0	0	0	0	0	0
18p Gain	0	0	0	0	0	0	0	0	0	0	0	0	0
18q Gain	0	0	0	0	0	0	0	0	0	0	0	0	0
19p Loss	0	0	0	0	0	0	0	0	0	0	0	0	0
19p Gain	0	0	0	0	0	0	0	0	0	0	0	0	0
19q Loss	0	0	0	0	0	0	0	0	0	0	0	0	0
20p Loss	0	0	0	0	0	0	0	0	0	0	0	0	0
20q Loss	0	0	0	0	0	0	0	0	0	0	0	0	0
21p Loss	0	0	0	0	0	0	0	0	0	0	0	0	0
21q Loss	0	0	0	0	0	0	0	0	0	0	0	0	0
22p Loss	0	0	0	0	0	0	0	0	0	0	0	0	0
22p Gain	0	0	0	0	0	0	0	0	0	0	0	0	0
22q Gain	0	0	0	0	0	0	0	0	0	0	0	0	0

## Sheet: Figure 2b_UMM041L
	A	B	C	D	E	F	G	H	I	J	K	L	M	N
Number of cells	277	102	79	53	26	23	14	9	175	99	58	76	47	29
Percent cells of total	100	36.8231	28.5199	19.1336	9.38628	8.30325	5.05415	3.2491	63.1769	35.7401	20.9386	27.4368	16.9675	10.4693
Percent cells for tree	0	0	0	19.1336	9.38628	0	5.05415	3.2491	0	14.8014	20.9386	0	16.9675	10.4693
	1	1.1	1.1.1	1.1.1.1	1.1.1.2	1.1.2	1.1.2.1	1.1.2.2	1.2	1.2.1	1.2.1.1	1.2.2	1.2.2.1	1.2.2.2	Percent alteration
1p Loss	1	1	1	1	1	1	1	1	1	1	1	1	1	1	100
1p Gain	1	1	1	1	1	1	1	1	1	1	1	1	1	1	100
1q Gain	1	1	1	1	1	1	1	1	1	1	1	1	1	1	100
2p Loss	1	1	1	1	1	1	1	1	1	1	1	1	1	1	100
2q Loss	1	1	1	1	1	1	1	1	1	1	1	1	1	1	100
3p Loss	1	1	1	1	1	1	1	1	1	1	1	1	1	1	100
3q Loss	1	1	1	1	1	1	1	1	1	1	1	1	1	1	100
5q Gain	1	1	1	1	1	1	1	1	1	1	1	1	1	1	100
6p Loss	1	1	1	1	1	1	1	1	1	1	1	1	1	1	100
7p Gain	1	1	1	1	1	1	1	1	1	1	1	1	1	1	100
7q Loss	1	1	1	1	1	1	1	1	1	1	1	1	1	1	100
7q Gain	1	1	1	1	1	1	1	1	1	1	1	1	1	1	100
8p Gain	1	1	1	1	1	1	1	1	1	1	1	1	1	1	100
8q Gain	1	1	1	1	1	1	1	1	1	1	1	1	1	1	100
10q Loss	1	1	1	1	1	1	1	1	1	1	1	1	1	1	100
11p Gain	1	1	1	1	1	1	1	1	1	1	1	1	1	1	100
11q Loss	1	1	1	1	1	1	1	1	1	1	1	1	1	1	100
17p Loss	1	1	1	1	1	1	1	1	1	1	1	1	1	1	100
21q Gain	1	1	1	1	1	1	1	1	1	1	1	1	1	1	100
1q Loss	0	0	1	1	1	0	1	0	0	1	1	0	1	0	86.2816
2p Gain	0	0	1	1	1	0	1	0	0	1	1	0	1	0	86.2816
2q Gain	0	0	0	0	1	0	1	0	0	1	1	0	0	1	60.6498
3p Gain	0	0	0	0	0	0	0	0	0	0	0	0	0	0	0
3q Gain	0	0	0	0	0	0	0	0	0	0	0	0	0	0	0
4p Loss	0	0	0	0	0	0	0	0	0	0	0	0	0	0	0
4p Gain	0	0	0	0	0	0	0	0	0	0	0	0	0	0	0
4q Loss	0	0	0	0	0	0	0	0	0	0	0	0	0	0	0
4q Gain	0	0	0	0	0	0	0	1	0	0	0	0	0	0	3.2491
5p Loss	0	0	0	0	0	0	0	0	1	1	1	1	1	1	63.1769
5p Gain	0	0	1	1	1	0	1	0	0	0	0	0	0	0	33.574
5q Loss	0	0	0	0	0	0	0	0	1	1	1	1	1	1	63.1769
6p Gain	0	0	0	0	0	0	0	0	0	0	0	0	0	1	10.4693
6q Loss	0	1	1	1	1	1	1	1	0	0	0	0	0	0	36.8231
6q Gain	0	0	0	0	0	0	0	0	0	0	0	0	0	0	0
7p Loss	0	0	0	0	0	0	0	0	0	0	0	0	0	0	0
8p Loss	0	0	0	0	0	0	0	0	0	0	0	0	0	0	0
8q Loss	0	0	0	0	0	0	0	0	0	0	0	0	0	0	0
9p Loss	0	0	0	0	0	0	0	0	0	0	0	0	0	0	0
9p Gain	0	0	0	1	0	0	1	0	0	0	1	1	1	1	72.5632
9q Loss	0	0	0	0	0	0	0	0	0	0	0	0	0	0	0
9q Gain	0	0	0	1	0	1	1	1	0	0	1	0	0	0	48.3755
10p Loss	0	0	0	1	0	0	0	0	1	1	1	1	1	1	82.3105
10p Gain	0	0	0	0	0	0	0	0	0	0	0	0	0	0	0
10q Gain	0	0	0	0	0	0	1	0	0	0	0	0	0	0	5.05415
11p Loss	0	0	0	0	0	0	0	0	0	0	0	0	0	0	0
11q Gain	0	0	1	1	1	0	1	0	1	1	1	1	1	1	96.7509
12p Loss	0	0	0	0	0	0	0	0	0	0	0	0	0	0	0
12p Gain	0	0	0	0	0	0	0	0	0	0	0	0	0	0	0
12q Loss	0	0	0	0	0	0	0	0	0	0	0	0	0	0	0
12q Gain	0	0	1	1	1	0	0	0	1	1	1	1	1	1	91.6968
13p Loss	0	0	0	0	0	0	0	0	0	0	0	0	0	0	0
13p Gain	0	0	0	0	0	0	0	0	0	0	0	0	0	0	0
13q Loss	0	0	1	1	1	0	1	0	0	0	1	1	1	1	81.9495
13q Gain	0	0	0	0	0	0	0	0	0	0	0	0	0	0	0
14p Loss	0	0	0	0	0	0	0	0	0	0	0	0	0	0	0
14p Gain	0	0	0	0	0	0	0	0	0	0	0	0	0	0	0
14q Loss	0	1	1	1	1	1	1	1	0	1	1	0	0	0	72.5632
14q Gain	0	0	0	0	0	0	0	0	0	0	0	0	0	1	10.4693
15p Loss	0	0	0	0	0	0	0	0	0	0	0	0	0	0	0
15p Gain	0	0	0	0	0	0	0	0	0	0	0	0	0	0	0
15q Loss	0	0	0	0	0	0	0	0	0	0	0	0	0	0	0
15q Gain	0	0	1	1	1	0	1	0	1	1	1	1	1	1	96.7509
16p Loss	0	0	0	0	0	0	0	0	0	0	0	0	0	0	0
16p Gain	0	0	1	1	1	0	0	1	0	0	1	0	0	0	52.7076
16q Loss	0	0	0	0	0	0	0	0	0	0	0	0	0	0	0
16q Gain	0	0	0	0	0	0	0	0	0	0	0	0	0	0	0
17p Gain	0	0	0	0	0	0	0	0	0	0	0	0	0	0	0
17q Loss	0	1	1	1	1	1	1	1	0	0	1	0	0	1	68.231
17q Gain	0	0	0	1	0	0	0	0	1	1	1	1	1	1	82.3105
18p Loss	0	0	0	0	0	0	0	0	0	0	0	0	0	0	0
18p Gain	0	0	0	0	0	0	0	0	0	0	0	0	0	0	0
18q Loss	0	0	0	0	0	0	0	0	0	0	0	0	0	0	0
18q Gain	0	1	1	1	1	1	1	1	1	1	1	1	1	1	100
19p Loss	0	0	0	0	0	0	0	0	0	0	0	0	0	0	0
19p Gain	0	0	1	1	1	0	1	0	0	0	1	0	1	0	71.4801
19q Loss	0	0	0	0	0	0	1	0	0	0	0	0	0	0	5.05415
19q Gain	0	0	0	0	0	0	0	0	0	0	0	0	1	0	16.9675
20p Loss	0	0	0	0	0	0	0	0	0	0	0	0	0	0	0
20p Gain	0	1	1	1	1	1	1	1	0	0	1	0	1	0	74.7292
20q Loss	0	0	0	0	0	0	0	0	0	0	0	0	0	0	0
20q Gain	0	1	1	1	1	1	1	1	0	0	1	0	1	0	74.7292
21p Loss	0	0	0	0	0	0	0	0	0	0	0	0	0	0	0
21p Gain	0	0	0	0	0	0	0	0	0	0	0	0	0	0	0
21q Loss	0	0	0	0	0	0	0	0	0	0	0	0	0	0	0
22p Loss	0	0	0	0	0	0	0	0	0	0	0	0	0	0	0
22p Gain	0	0	0	0	0	0	0	0	0	0	0	0	0	0	0
22q Loss	0	0	0	0	0	0	0	0	0	0	0	0	0	0	0
22q Gain	0	0	0	1	0	0	0	0	0	0	1	0	1	0	57.0397

## Sheet: Figure 2b_UMM059
	A	B	C	D	E	F	G	H	I	J	K	L	M
Number of cells	1983	89	73	69	4	16	2	1894	1464	385	430	193	237
Percent cells of total	100	4.48815	3.68129	3.47958	0.201715	0.806858	0.100857	95.5119	73.8275	19.415	21.6843	9.73273	11.9516
Percent cells for tree	0	0	0	3.47958	0.201715	0.706001	0.100857	0	54.4125	19.415	0	9.73273	11.9516
	1	1.1	1.1.1	1.1.1.1	1.1.1.2	1.1.2	1.1.2.1	1.2	1.2.1	1.2.1.1	1.2.2	1.2.2.1	1.2.2.2	Percent alteration
1p Loss	1	1	1	1	1	1	1	1	1	1	1	1	1	100
1q Loss	1	1	1	1	1	1	1	1	1	1	1	1	1	100
1q Gain	1	1	1	1	1	1	1	1	1	1	1	1	1	100
3p Loss	1	1	1	1	1	1	1	1	1	1	1	1	1	100
3q Loss	1	1	1	1	1	1	1	1	1	1	1	1	1	100
5p Loss	1	1	1	1	1	1	1	1	1	1	1	1	1	100
5q Loss	1	1	1	1	1	1	1	1	1	1	1	1	1	100
6p Loss	1	1	1	1	1	1	1	1	1	1	1	1	1	100
6q Loss	1	1	1	1	1	1	1	1	1	1	1	1	1	100
8p Gain	1	1	1	1	1	1	1	1	1	1	1	1	1	100
8q Gain	1	1	1	1	1	1	1	1	1	1	1	1	1	100
11p Gain	1	1	1	1	1	1	1	1	1	1	1	1	1	100
11q Loss	1	1	1	1	1	1	1	1	1	1	1	1	1	100
11q Gain	1	1	1	1	1	1	1	1	1	1	1	1	1	100
12q Loss	1	1	1	1	1	1	1	1	1	1	1	1	1	100
12q Gain	1	1	1	1	1	1	1	1	1	1	1	1	1	100
16p Loss	1	1	1	1	1	1	1	1	1	1	1	1	1	100
16q Loss	1	1	1	1	1	1	1	1	1	1	1	1	1	100
17p Gain	1	1	1	1	1	1	1	1	1	1	1	1	1	100
8p Loss	0	1	1	1	1	1	1	0	1	1	0	0	0	78.3157
9p Loss	0	1	1	1	1	1	1	0	0	0	0	0	0	4.48815
9q Loss	0	1	1	1	1	1	1	0	0	0	0	0	0	4.48815
19p Gain	0	1	1	1	1	1	1	0	0	0	0	0	0	4.48815
19q Gain	0	1	1	1	1	1	1	0	0	0	0	0	0	4.48815
20p Gain	0	1	1	1	1	1	1	0	0	0	0	0	0	4.48815
1p Gain	0	0	1	1	1	0	0	0	0	0	0	0	0	3.68129
2p Loss	0	0	0	0	1	1	1	1	1	1	1	1	1	96.5204
2p Gain	0	0	0	0	0	0	0	0	0	0	0	0	0	0
2q Loss	0	0	0	0	1	1	1	1	1	1	1	1	1	96.5204
2q Gain	0	0	0	0	1	1	1	1	1	1	1	1	1	96.5204
3p Gain	0	0	0	0	0	0	0	0	0	0	0	0	0	0
3q Gain	0	0	0	0	0	0	0	0	0	0	0	0	0	0
4p Loss	0	0	0	0	0	0	0	0	0	0	0	0	0	0
4p Gain	0	0	0	0	0	0	1	0	0	0	0	0	0	0.100857
4q Loss	0	0	0	0	0	0	1	0	0	0	0	0	0	0.100857
4q Gain	0	0	0	0	0	0	0	0	0	0	0	1	0	9.73273
5p Gain	0	0	0	0	0	0	0	0	0	0	0	0	0	0
5q Gain	0	0	0	1	0	1	1	1	1	1	1	1	1	99.7983
6p Gain	0	0	0	0	0	0	0	0	0	0	0	0	0	0
6q Gain	0	0	0	0	0	0	0	0	0	0	0	0	0	0
7p Loss	0	0	0	0	0	0	0	0	0	0	0	0	0	0
7p Gain	0	0	0	0	0	1	1	1	1	1	1	1	1	96.3187
7q Loss	0	0	0	0	0	0	1	1	1	1	1	1	1	95.6127
7q Gain	0	0	0	0	1	0	0	0	0	0	0	0	0	0.201715
8q Loss	0	0	0	0	0	0	0	0	0	0	0	0	0	0
9p Gain	0	0	0	0	0	0	0	1	1	1	1	1	1	95.5119
9q Gain	0	0	0	0	0	0	0	0	0	1	0	0	0	19.415
10p Loss	0	0	0	0	0	0	0	0	0	0	0	0	0	0
10p Gain	0	0	0	0	0	0	1	0	0	0	0	0	0	0.100857
10q Loss	0	0	0	0	0	0	0	0	0	0	0	0	0	0
10q Gain	0	0	0	0	0	0	1	0	0	0	0	0	0	0.100857
11p Loss	0	0	0	0	0	0	0	0	0	0	0	0	0	0
12p Loss	0	0	0	0	0	0	1	0	0	1	1	1	1	41.2002
12p Gain	0	0	0	0	0	0	0	0	0	0	0	0	0	0
13p Loss	0	0	0	0	0	0	0	0	0	0	0	0	0	0
13p Gain	0	0	0	0	0	0	0	0	0	0	0	0	0	0
13q Loss	0	0	1	1	1	0	1	0	0	0	0	0	0	3.78215
13q Gain	0	0	0	0	0	0	1	0	0	1	1	1	1	41.2002
14p Loss	0	0	0	0	0	0	0	0	0	0	0	0	0	0
14p Gain	0	0	0	0	0	0	0	0	0	0	0	0	0	0
14q Loss	0	0	0	0	0	0	0	0	0	0	0	0	0	0
14q Gain	0	0	0	0	0	0	0	0	0	0	0	0	0	0
15p Loss	0	0	0	0	0	0	0	0	0	0	0	0	0	0
15p Gain	0	0	0	0	0	0	0	0	0	0	0	0	0	0
15q Loss	0	0	0	0	0	0	0	0	0	0	0	0	0	0
15q Gain	0	0	0	0	0	0	0	0	0	0	0	0	0	0
16p Gain	0	0	1	1	1	0	0	0	0	0	0	0	0	3.68129
16q Gain	0	0	0	0	0	0	0	0	0	0	0	0	0	0
17p Loss	0	0	0	0	0	0	0	0	0	0	0	0	0	0
17q Loss	0	0	0	1	0	0	1	0	0	1	0	0	0	22.9955
17q Gain	0	0	0	0	1	0	0	0	0	0	0	0	0	0.201715
18p Loss	0	0	0	0	0	0	0	0	0	0	0	0	0	0
18p Gain	0	0	0	0	0	0	1	0	0	0	0	0	0	0.100857
18q Loss	0	0	0	0	0	0	0	0	0	0	0	0	0	0
18q Gain	0	0	0	0	0	0	1	0	0	0	0	0	0	0.100857
19p Loss	0	0	0	0	0	0	0	0	0	0	0	0	0	0
19q Loss	0	0	0	0	0	0	1	0	0	1	0	0	1	31.4675
20p Loss	0	0	0	0	0	0	0	0	0	0	0	0	0	0
20q Loss	0	0	0	0	0	0	0	0	0	0	0	0	0	0
20q Gain	0	0	0	0	1	1	1	0	0	0	0	0	0	1.00857
21p Loss	0	0	0	0	0	0	0	0	0	0	0	0	0	0
21p Gain	0	0	0	0	0	0	0	0	0	0	0	0	0	0
21q Loss	0	0	0	0	0	0	0	0	0	0	0	0	0	0
21q Gain	0	0	0	0	1	1	1	1	1	1	1	1	1	96.5204
22p Loss	0	0	0	0	0	0	0	0	0	0	0	0	0	0
22p Gain	0	0	0	0	0	0	0	0	0	0	0	0	0	0
22q Loss	0	0	0	0	0	0	0	0	0	0	0	0	0	0
22q Gain	0	0	0	0	1	0	1	0	0	0	0	0	1	12.2542

## Sheet: Figure 2b_UMM061
	A	B	C	D	E	F	G	H	I	J	K	L	M	N	O
Number of cells	3307	3033	2094	79	2015	939	689	250	274	248	211	37	26	15	11
Percent cells of total	100	91.7145	63.3202	2.38887	60.9314	28.3943	20.8346	7.55972	8.28546	7.49924	6.38041	1.11884	0.786211	0.453583	0.332628
Percent cells for tree	0	0	0	2.38887	60.9314	0	20.8346	7.55972	0	0	6.38041	1.11884	0	0.453583	0.332628
	1	1.1	1.1.1	1.1.1.1	1.1.1.2	1.1.2	1.1.2.1	1.1.2.2	1.2	1.2.1	1.2.1.1	1.2.1.2	1.2.2	1.2.2.1	1.2.2.2	Percent alteration
2q Loss	1	1	1	1	1	1	1	1	1	1	1	1	1	1	1	100
2q Gain	1	1	1	1	1	1	1	1	1	1	1	1	1	1	1	100
6q Loss	1	1	1	1	1	1	1	1	1	1	1	1	1	1	1	100
8p Loss	1	1	1	1	1	1	1	1	1	1	1	1	1	1	1	100
8p Gain	1	1	1	1	1	1	1	1	1	1	1	1	1	1	1	100
8q Gain	1	1	1	1	1	1	1	1	1	1	1	1	1	1	1	100
9q Loss	1	1	1	1	1	1	1	1	1	1	1	1	1	1	1	100
11p Gain	1	1	1	1	1	1	1	1	1	1	1	1	1	1	1	100
11q Gain	1	1	1	1	1	1	1	1	1	1	1	1	1	1	1	100
13q Loss	1	1	1	1	1	1	1	1	1	1	1	1	1	1	1	100
21q Gain	1	1	1	1	1	1	1	1	1	1	1	1	1	1	1	100
1q Gain	0	1	1	1	1	1	1	1	0	1	1	1	0	1	0	99.6674
2p Loss	0	1	1	1	1	1	1	1	0	1	1	1	0	1	0	99.6674
9p Loss	0	1	1	1	1	1	1	1	0	0	0	1	1	1	1	93.6196
16p Loss	0	1	1	1	1	1	1	1	0	0	0	1	0	1	0	93.287
16q Loss	0	1	1	1	1	1	1	1	0	0	1	0	0	1	0	98.5485
1p Loss	0	0	1	1	1	0	0	0	0	0	0	1	0	1	0	64.8927
1p Gain	0	0	0	0	1	0	0	0	0	0	0	1	1	1	1	62.8364
1q Loss	0	0	0	0	1	0	0	0	0	0	0	1	1	1	1	62.8364
2p Gain	0	0	0	0	1	0	0	1	0	1	1	1	0	0	1	76.323
3p Loss	0	0	0	0	1	1	1	1	1	1	1	1	1	1	1	97.6111
3p Gain	0	0	0	1	0	0	0	0	0	0	0	0	0	0	0	2.38887
3q Loss	0	0	0	0	1	1	1	1	1	1	1	1	1	1	1	97.6111
3q Gain	0	0	0	1	0	0	0	0	0	0	0	0	0	0	0	2.38887
4p Loss	0	0	0	0	0	0	0	0	0	0	0	0	0	0	0	0
4p Gain	0	0	0	0	0	0	0	0	0	0	0	0	0	0	0	0
4q Loss	0	0	0	0	0	0	0	0	0	0	0	0	0	0	0	0
4q Gain	0	0	0	0	0	1	1	1	0	0	0	0	0	0	0	28.3943
5p Loss	0	0	0	0	0	0	0	0	0	0	0	0	1	1	1	0.786211
5p Gain	0	0	0	0	0	0	0	0	0	0	0	1	0	0	0	1.11884
5q Loss	0	0	0	0	0	0	0	0	0	0	0	0	1	1	1	0.786211
5q Gain	0	0	0	0	0	0	0	0	0	0	0	0	0	0	0	0
6p Loss	0	0	1	1	1	0	0	0	0	0	0	1	1	1	1	65.2253
6p Gain	0	0	1	1	1	1	1	1	1	1	1	1	1	1	1	100
6q Gain	0	0	0	0	0	0	0	0	0	0	0	0	0	0	0	0
7p Loss	0	0	0	0	0	0	0	0	0	0	0	0	0	0	0	0
7p Gain	0	0	0	0	0	0	0	0	0	0	0	0	0	0	0	0
7q Loss	0	0	0	1	0	1	1	1	0	0	1	0	0	0	1	37.4962
7q Gain	0	0	0	0	0	0	0	0	0	0	0	0	0	0	0	0
8q Loss	0	0	0	0	0	0	0	0	0	0	0	0	0	0	0	0
9p Gain	0	0	0	0	0	0	0	0	0	0	0	0	0	0	0	0
9q Gain	0	0	0	0	0	0	0	0	0	0	0	0	0	0	0	0
10p Loss	0	0	0	0	0	0	0	0	0	0	0	0	0	0	0	0
10p Gain	0	0	0	0	0	0	0	0	0	0	0	0	0	0	0	0
10q Loss	0	0	0	0	0	0	0	0	0	0	0	0	0	0	0	0
10q Gain	0	0	0	0	0	0	0	0	0	0	0	0	0	0	0	0
11p Loss	0	0	0	0	0	0	0	0	0	0	0	0	0	0	0	0
11q Loss	0	0	0	0	0	0	0	0	0	0	0	0	0	1	0	0.453583
12p Loss	0	0	0	0	0	0	0	0	0	0	0	0	0	0	0	0
12p Gain	0	0	0	0	1	1	1	1	0	1	1	1	0	1	0	97.2785
12q Loss	0	0	0	0	0	0	0	0	0	0	0	0	0	0	0	0
12q Gain	0	0	0	1	0	1	1	1	0	1	1	1	0	1	0	38.736
13p Loss	0	0	0	0	0	0	0	0	0	0	0	0	0	0	0	0
13p Gain	0	0	0	0	0	0	0	0	0	0	0	0	0	0	0	0
13q Gain	0	0	0	0	0	0	0	0	0	0	0	0	0	0	0	0
14p Loss	0	0	0	0	0	0	0	0	0	0	0	0	0	0	0	0
14p Gain	0	0	0	0	0	0	0	0	0	0	0	0	0	0	0	0
14q Loss	0	0	0	0	0	0	0	0	0	0	0	0	0	0	1	0.332628
14q Gain	0	0	0	1	1	0	0	0	0	0	0	0	0	0	0	63.3202
15p Loss	0	0	0	0	0	0	0	0	0	0	0	0	0	0	0	0
15p Gain	0	0	0	0	0	0	0	0	0	0	0	0	0	0	0	0
15q Loss	0	0	0	1	0	0	0	0	0	0	0	0	0	0	1	2.7215
15q Gain	0	0	0	0	1	1	1	1	0	0	0	0	0	0	0	89.3257
16p Gain	0	0	0	1	0	0	0	0	0	0	0	1	1	1	1	4.29392
16q Gain	0	0	0	0	0	0	0	0	0	0	0	0	0	0	1	0.332628
17p Loss	0	0	0	0	0	0	0	0	0	0	0	0	0	0	0	0
17p Gain	0	0	0	0	0	0	0	0	0	0	0	0	0	0	1	0.332628
17q Loss	0	0	0	0	1	0	1	0	0	0	0	0	0	0	0	81.766
17q Gain	0	0	0	0	0	0	0	0	0	0	0	1	1	1	1	1.90505
18p Loss	0	0	0	0	0	0	0	0	0	0	0	0	0	0	0	0
18p Gain	0	0	0	0	0	0	0	0	0	0	0	0	0	0	0	0
18q Loss	0	0	0	0	0	0	0	0	0	0	0	0	0	0	0	0
18q Gain	0	0	0	1	0	0	0	0	0	0	0	1	1	1	1	4.29392
19p Loss	0	0	0	0	0	0	0	0	0	0	0	0	0	0	0	0
19p Gain	0	0	0	0	0	0	0	0	0	0	0	1	0	1	0	1.57242
19q Loss	0	0	0	0	0	0	0	0	0	0	0	0	0	0	0	0
19q Gain	0	0	0	1	0	0	0	0	0	0	0	1	0	1	0	3.96129
20p Loss	0	0	0	0	0	0	0	0	0	0	0	0	0	0	0	0
20p Gain	0	0	0	1	0	0	0	0	0	0	0	0	1	1	1	3.17508
20q Loss	0	0	0	0	0	0	0	0	0	0	0	0	0	0	0	0
20q Gain	0	0	1	1	1	0	0	0	0	0	0	1	1	1	1	65.2253
21p Loss	0	0	0	0	0	0	0	0	0	0	0	0	0	0	0	0
21p Gain	0	0	0	0	0	0	0	0	0	0	0	0	0	1	0	0.453583
21q Loss	0	0	0	0	0	0	0	0	0	0	0	0	0	0	0	0
22p Loss	0	0	0	0	0	0	0	0	0	0	0	0	0	0	0	0
22p Gain	0	0	0	0	0	0	0	0	0	0	0	0	0	0	0	0
22q Loss	0	0	0	0	0	0	0	1	0	0	0	0	0	0	0	7.55972
22q Gain	0	0	1	1	1	0	1	0	0	0	0	0	0	1	1	84.941

## Sheet: Figure 2b_UMM062
	A	B	C	D	E	F	G	H	I	J	K	L	M	N
Number of cells	1778	1178	180	173	7	998	257	741	600	147	350	103	92	11
Percent cells of total	100	66.2542	10.1237	9.73003	0.393701	56.1305	14.4544	41.676	33.7458	8.26772	19.685	5.79303	5.17435	0.618673
Percent cells for tree	0	0	0	9.73003	0.393701	0	14.4544	41.676	0	8.26772	19.685	0	5.17435	0.618673
	1	1.1	1.1.1	1.1.1.1	1.1.1.2	1.1.2	1.1.2.1	1.1.2.2	1.2	1.2.1	1.2.2	1.2.3	1.2.3.1	1.2.3.2	Percent alteration
5q Gain	1	1	1	1	1	1	1	1	1	1	1	1	1	1	100
6p Loss	1	1	1	1	1	1	1	1	1	1	1	1	1	1	100
8q Gain	1	1	1	1	1	1	1	1	1	1	1	1	1	1	100
12q Gain	1	1	1	1	1	1	1	1	1	1	1	1	1	1	100
15q Loss	1	1	1	1	1	1	1	1	1	1	1	1	1	1	100
16p Gain	1	1	1	1	1	1	1	1	1	1	1	1	1	1	100
22q Gain	1	1	1	1	1	1	1	1	1	1	1	1	1	1	100
1p Loss	0	1	1	1	1	1	1	1	0	1	0	0	0	0	74.5219
17p Loss	0	1	1	1	1	1	1	1	0	0	1	1	1	1	91.7323
17q Loss	0	1	1	1	1	1	1	1	0	0	1	1	1	1	91.7323
18q Gain	0	1	1	1	1	1	1	1	0	0	1	0	1	0	91.1136
1p Gain	0	0	0	0	0	0	0	0	1	1	1	1	1	1	33.7458
1q Loss	0	0	1	1	1	0	1	0	0	0	0	0	0	0	24.5782
1q Gain	0	0	0	0	0	0	0	0	0	0	0	0	0	0	0
2p Loss	0	0	0	1	0	0	0	0	0	0	0	0	1	0	14.9044
2p Gain	0	0	0	0	0	0	0	0	0	0	0	0	0	0	0
2q Loss	0	0	0	0	0	0	0	0	0	0	0	0	1	0	5.17435
2q Gain	0	0	0	0	0	0	0	1	0	0	1	0	0	0	61.3611
3p Loss	0	0	0	0	0	0	0	0	0	0	0	0	0	0	0
3p Gain	0	0	0	0	0	0	0	0	0	0	0	0	0	1	0.618673
3q Loss	0	0	0	0	0	0	0	0	0	0	0	0	0	0	0
3q Gain	0	0	0	0	0	0	1	0	0	0	0	0	0	1	15.0731
4p Loss	0	0	0	0	0	0	0	0	0	0	0	0	0	0	0
4p Gain	0	0	0	0	0	0	0	0	0	0	0	0	0	0	0
4q Loss	0	0	0	0	0	0	0	0	0	0	0	0	0	0	0
4q Gain	0	0	1	1	1	0	0	1	1	1	1	1	1	1	85.5456
5p Loss	0	0	0	0	0	0	0	0	0	0	0	0	0	0	0
5p Gain	0	0	0	1	0	0	0	0	0	0	0	0	0	0	9.73003
5q Loss	0	0	0	0	0	0	0	0	0	0	0	0	0	0	0
6p Gain	0	0	0	0	0	0	0	0	0	0	0	0	0	0	0
6q Loss	0	0	0	0	0	0	0	0	0	0	0	0	0	0	0
6q Gain	0	0	0	0	0	0	0	0	0	0	0	0	0	0	0
7p Loss	0	0	0	0	0	0	0	0	0	0	0	0	0	0	0
7p Gain	0	0	0	1	0	0	0	0	0	0	0	0	0	0	9.73003
7q Loss	0	0	0	0	0	0	0	0	0	0	0	0	0	0	0
7q Gain	0	0	0	0	0	0	0	0	0	0	0	0	0	0	0
8p Loss	0	0	0	0	0	0	0	0	0	0	0	0	0	0	0
8p Gain	0	0	0	0	0	1	1	1	0	0	1	1	1	1	81.6085
8q Loss	0	0	0	0	0	0	0	0	0	0	0	0	0	0	0
9p Loss	0	0	1	1	1	0	0	0	0	0	0	0	0	0	10.1237
9p Gain	0	0	0	0	0	1	1	1	1	1	1	1	1	1	89.8763
9q Loss	0	0	1	1	1	0	0	0	0	0	0	0	0	0	10.1237
9q Gain	0	0	0	0	0	1	1	1	0	0	0	1	1	1	61.9235
10p Loss	0	0	0	0	0	0	0	0	0	1	0	0	0	1	8.88639
10p Gain	0	0	0	0	0	0	0	0	0	0	0	0	0	0	0
10q Loss	0	0	0	0	0	0	0	0	0	1	0	0	0	1	8.88639
10q Gain	0	0	1	1	1	0	0	0	0	0	0	0	0	0	10.1237
11p Loss	0	0	0	0	0	0	0	0	0	0	0	0	0	0	0
11p Gain	0	0	0	0	0	0	1	0	0	0	1	0	0	0	34.1395
11q Loss	0	0	0	0	0	0	0	0	0	0	0	0	0	0	0
11q Gain	0	0	0	0	1	0	1	0	0	0	0	0	0	1	15.4668
12p Loss	0	0	0	0	0	0	0	0	0	0	0	0	0	0	0
12p Gain	0	0	0	1	0	1	1	1	0	0	1	1	1	1	91.3386
12q Loss	0	0	1	1	1	0	0	0	0	0	0	0	0	0	10.1237
13p Loss	0	0	0	0	0	0	0	0	0	0	0	0	0	0	0
13p Gain	0	0	0	0	0	0	0	0	0	0	0	0	0	0	0
13q Loss	0	0	0	0	0	0	0	0	0	0	0	0	0	0	0
13q Gain	0	0	0	0	0	0	0	0	0	0	0	0	0	0	0
14p Loss	0	0	0	0	0	0	0	0	0	0	0	0	0	0	0
14p Gain	0	0	0	0	0	0	0	0	0	0	0	0	0	0	0
14q Loss	0	0	0	0	1	0	1	0	0	0	0	0	0	0	14.8481
14q Gain	0	0	0	1	0	0	0	0	0	0	0	0	0	0	9.73003
15p Loss	0	0	0	0	0	0	0	0	0	0	0	0	0	0	0
15p Gain	0	0	0	0	0	0	0	0	0	0	0	0	0	0	0
15q Gain	0	0	0	0	0	0	0	0	0	0	0	0	0	0	0
16p Loss	0	0	0	0	0	0	0	0	0	0	0	0	0	0	0
16q Loss	0	0	0	0	0	0	0	0	0	0	0	0	0	0	0
16q Gain	0	0	0	0	0	0	0	0	0	0	0	0	0	0	0
17p Gain	0	0	0	0	0	0	0	0	0	0	0	0	0	0	0
17q Gain	0	0	0	0	0	0	0	0	0	0	1	1	1	1	25.4781
18p Loss	0	0	0	1	0	0	0	1	0	0	1	1	1	1	76.8841
18p Gain	0	0	0	0	0	0	0	0	0	0	0	0	0	0	0
18q Loss	0	0	0	0	0	0	0	0	0	0	0	0	0	1	0.618673
19p Loss	0	0	0	0	0	0	0	0	0	0	0	0	0	0	0
19p Gain	0	0	1	1	1	0	1	0	1	1	1	1	1	1	58.324
19q Loss	0	0	0	0	0	0	0	0	0	0	0	0	0	0	0
19q Gain	0	0	1	1	1	0	0	0	0	1	0	1	1	1	24.1845
20p Loss	0	0	0	0	0	0	0	0	0	0	0	0	0	0	0
20p Gain	0	0	1	1	1	0	0	0	0	0	0	0	0	0	10.1237
20q Loss	0	0	0	0	0	0	0	0	0	0	0	0	0	0	0
20q Gain	0	0	1	1	1	0	0	0	0	1	0	0	0	1	19.0101
21p Loss	0	0	0	0	0	0	0	0	0	0	0	0	0	0	0
21p Gain	0	0	0	1	0	0	1	0	0	0	0	0	0	0	24.1845
21q Loss	0	0	0	0	0	0	0	0	0	0	0	0	0	0	0
21q Gain	0	0	0	1	0	0	1	0	0	0	0	0	0	0	24.1845
22p Loss	0	0	0	0	0	0	0	0	0	0	0	0	0	0	0
22p Gain	0	0	0	0	0	0	0	0	0	0	0	0	0	0	0
22q Loss	0	0	0	0	0	0	0	0	0	0	0	0	0	0	0

## Sheet: Figure 2b_UMM063
	A	B	C	D	E	F	G	H	I	J	K	L	M	N	O
Number of cells	1278	688	431	291	140	257	215	42	590	437	248	189	153	41	112
Percent cells of total	100	53.8341	33.7246	22.77	10.9546	20.1095	16.8232	3.28638	46.1659	34.1941	19.4053	14.7887	11.9718	3.20814	8.76369
Percent cells for tree	0	0	0	22.77	10.9546	0	16.8232	3.28638	0	0	19.4053	14.7887	0	3.20814	8.76369
	1	1.1	1.1.1	1.1.1.1	1.1.1.2	1.1.2	1.1.2.1	1.1.2.2	1.2	1.2.1	1.2.1.1	1.2.1.2	1.2.2	1.2.2.1	1.2.2.2	Percent alteration
1p Loss	1	1	1	1	1	1	1	1	1	1	1	1	1	1	1	100
1q Loss	1	1	1	1	1	1	1	1	1	1	1	1	1	1	1	100
1q Gain	1	1	1	1	1	1	1	1	1	1	1	1	1	1	1	100
2p Loss	1	1	1	1	1	1	1	1	1	1	1	1	1	1	1	100
2q Loss	1	1	1	1	1	1	1	1	1	1	1	1	1	1	1	100
2q Gain	1	1	1	1	1	1	1	1	1	1	1	1	1	1	1	100
3p Loss	1	1	1	1	1	1	1	1	1	1	1	1	1	1	1	100
3q Loss	1	1	1	1	1	1	1	1	1	1	1	1	1	1	1	100
5p Loss	1	1	1	1	1	1	1	1	1	1	1	1	1	1	1	100
5q Loss	1	1	1	1	1	1	1	1	1	1	1	1	1	1	1	100
5q Gain	1	1	1	1	1	1	1	1	1	1	1	1	1	1	1	100
6p Loss	1	1	1	1	1	1	1	1	1	1	1	1	1	1	1	100
7p Gain	1	1	1	1	1	1	1	1	1	1	1	1	1	1	1	100
7q Loss	1	1	1	1	1	1	1	1	1	1	1	1	1	1	1	100
11p Gain	1	1	1	1	1	1	1	1	1	1	1	1	1	1	1	100
11q Loss	1	1	1	1	1	1	1	1	1	1	1	1	1	1	1	100
11q Gain	1	1	1	1	1	1	1	1	1	1	1	1	1	1	1	100
17q Loss	1	1	1	1	1	1	1	1	1	1	1	1	1	1	1	100
17q Gain	1	1	1	1	1	1	1	1	1	1	1	1	1	1	1	100
21q Gain	1	1	1	1	1	1	1	1	1	1	1	1	1	1	1	100
2p Gain	0	1	1	1	1	1	1	1	0	1	1	1	0	0	1	96.7919
8p Gain	0	1	1	1	1	1	1	1	0	0	0	1	1	1	1	80.5947
8q Gain	0	1	1	1	1	1	1	1	0	0	1	0	1	1	1	85.2113
15q Gain	0	1	1	1	1	1	1	1	0	1	1	1	0	0	1	96.7919
17p Gain	0	1	1	1	1	1	1	1	0	0	0	1	0	0	1	77.3865
19q Loss	0	1	1	1	1	1	1	1	0	0	0	0	1	1	1	65.8059
1p Gain	0	0	0	0	1	0	0	0	0	0	0	0	0	1	0	14.1628
3p Gain	0	0	0	0	0	0	0	0	0	0	0	0	0	0	0	0
3q Gain	0	0	0	0	0	0	0	0	0	0	0	0	0	0	0	0
4p Loss	0	0	0	0	0	0	0	0	0	0	0	0	0	0	0	0
4p Gain	0	0	0	0	0	0	0	0	0	0	0	0	0	0	0	0
4q Loss	0	0	0	0	0	0	0	0	0	0	0	0	0	0	0	0
4q Gain	0	0	0	0	0	0	0	0	0	0	0	0	0	0	0	0
5p Gain	0	0	0	0	0	1	1	1	0	1	1	1	0	1	0	57.5117
6p Gain	0	0	0	0	0	0	0	0	0	0	0	0	0	0	0	0
6q Loss	0	0	0	0	0	0	0	0	0	0	0	0	0	0	0	0
6q Gain	0	0	0	0	0	1	1	1	0	0	0	0	0	0	0	20.1095
7p Loss	0	0	0	0	0	0	0	0	0	0	0	0	0	0	0	0
7q Gain	0	0	0	0	1	1	1	1	0	0	1	0	0	0	0	50.4695
8p Loss	0	0	0	0	0	0	0	0	0	0	0	0	0	0	0	0
8q Loss	0	0	0	0	0	0	0	0	0	0	0	0	0	0	0	0
9p Loss	0	0	0	0	0	0	0	0	0	0	0	0	0	0	0	0
9p Gain	0	0	0	0	0	0	0	0	0	0	0	0	0	0	0	0
9q Loss	0	0	0	0	0	0	0	0	0	0	0	0	0	0	0	0
9q Gain	0	0	0	0	0	1	1	1	0	1	1	1	0	1	0	57.5117
10p Loss	0	0	0	0	0	0	0	1	0	0	1	0	0	0	0	22.6917
10p Gain	0	0	0	0	0	0	0	0	0	0	0	0	0	0	0	0
10q Loss	0	0	0	0	0	0	0	1	0	0	1	0	0	0	0	22.6917
10q Gain	0	0	1	2	1	0	1	0	0	1	1	1	0	0	1	116.275
11p Loss	0	0	0	0	0	0	0	0	0	0	0	0	0	0	0	0
12p Loss	0	0	0	0	0	0	0	0	0	0	0	0	0	0	0	0
12p Gain	0	0	0	0	0	0	0	0	0	0	0	0	0	0	0	0
12q Loss	0	0	1	2	1	0	0	0	0	0	0	1	1	1	1	83.2551
12q Gain	0	0	0	0	0	0	0	0	1	1	1	1	1	1	1	46.1659
13p Loss	0	0	0	0	0	0	0	0	0	0	0	0	0	0	0	0
13p Gain	0	0	0	0	0	0	0	0	0	0	0	0	0	0	0	0
13q Loss	0	0	0	0	0	1	1	1	0	0	0	0	0	0	0	20.1095
13q Gain	0	0	0	0	0	0	0	0	0	0	0	0	0	0	0	0
14p Loss	0	0	0	0	0	0	0	0	0	0	0	0	0	0	0	0
14p Gain	0	0	0	0	0	0	0	0	0	0	0	0	0	0	0	0
14q Loss	0	0	0	0	0	0	0	0	0	0	0	0	0	0	0	0
14q Gain	0	0	0	0	0	0	0	1	0	0	0	0	0	1	0	6.49452
15p Loss	0	0	0	0	0	0	0	0	0	0	0	0	0	0	0	0
15p Gain	0	0	0	0	0	0	0	0	0	0	0	0	0	0	0	0
15q Loss	0	0	0	0	0	0	0	0	0	0	0	0	0	0	0	0
16p Loss	0	0	0	0	0	0	0	0	0	0	0	0	0	0	0	0
16p Gain	0	0	0	0	0	1	1	1	0	1	1	1	0	0	0	54.3036
16q Loss	0	0	1	2	1	0	0	1	0	0	0	1	1	1	1	86.5415
16q Gain	0	0	0	0	0	0	0	0	0	0	0	0	0	0	0	0
17p Loss	0	0	0	0	0	0	0	0	0	0	0	0	0	0	0	0
18p Loss	0	0	0	0	0	0	0	0	0	0	0	0	0	0	0	0
18p Gain	0	0	0	0	0	0	0	0	0	0	0	0	0	0	0	0
18q Loss	0	0	0	0	0	0	0	0	0	0	0	0	0	0	0	0
18q Gain	0	0	0	0	1	0	0	1	0	0	0	0	0	0	1	23.0047
19p Loss	0	0	0	0	0	0	0	0	0	0	0	0	0	0	0	0
19p Gain	0	0	0	0	0	1	1	1	0	0	1	0	0	0	0	39.5149
19q Gain	0	0	0	0	0	0	0	0	0	1	1	1	0	0	0	34.1941
20p Loss	0	0	0	0	0	0	0	0	0	0	0	0	0	0	0	0
20p Gain	0	0	0	0	0	1	1	1	1	1	1	1	1	1	1	66.2754
20q Loss	0	0	0	0	0	0	0	0	0	0	0	0	0	0	0	0
20q Gain	0	0	0	0	0	0	0	1	0	0	1	0	0	0	0	22.6917
21p Loss	0	0	0	0	0	0	0	0	0	0	0	0	0	0	0	0
21p Gain	0	0	0	0	0	0	0	0	0	0	0	0	0	0	0	0
21q Loss	0	0	0	0	0	0	0	0	0	0	0	0	0	0	0	0
22p Loss	0	0	0	0	0	0	0	0	0	0	0	0	0	0	0	0
22p Gain	0	0	0	0	0	0	0	0	0	0	0	0	0	0	0	0
22q Loss	0	0	0	0	0	0	0	0	0	0	0	0	0	0	0	0
22q Gain	0	0	0	0	0	0	0	0	1	1	1	1	1	1	1	46.1659

## Sheet: Figure 2b_UMM064
	A	B	C	D	E	F	G	H	I	J	K	L	M	N
Number of cells	4544	3385	2448	359	578	383	195	1159	561	226	335	598	574	24
Percent cells of total	100	74.4938	53.8732	7.90053	12.7201	8.4287	4.29137	25.5062	12.346	4.97359	7.37236	13.1602	12.632	0.528169
Percent cells for tree	0	0	53.8732	7.90053	0	8.4287	4.29137	0	0	4.97359	7.37236	0	12.632	0.528169
	1	1.1	1.1.1	1.1.2	1.1.3	1.1.3.1	1.1.3.2	1.2	1.2.1	1.2.1.1	1.2.1.2	1.2.2	1.2.2.1	1.2.2.2	Percent alteration
1q Gain	1	1	1	1	1	1	1	1	1	1	1	1	1	1	100
2p Loss	1	1	1	1	1	1	1	1	1	1	1	1	1	1	100
2q Loss	1	1	1	1	1	1	1	1	1	1	1	1	1	1	100
2q Gain	1	1	1	1	1	1	1	1	1	1	1	1	1	1	100
3p Loss	1	1	1	1	1	1	1	1	1	1	1	1	1	1	100
3q Loss	1	1	1	1	1	1	1	1	1	1	1	1	1	1	100
4p Gain	1	1	1	1	1	1	1	1	1	1	1	1	1	1	100
4q Gain	1	1	1	1	1	1	1	1	1	1	1	1	1	1	100
5q Gain	1	1	1	1	1	1	1	1	1	1	1	1	1	1	100
8p Loss	1	1	1	1	1	1	1	1	1	1	1	1	1	1	100
8p Gain	1	1	1	1	1	1	1	1	1	1	1	1	1	1	100
8q Gain	1	1	1	1	1	1	1	1	1	1	1	1	1	1	100
16q Loss	1	1	1	1	1	1	1	1	1	1	1	1	1	1	100
17p Gain	1	1	1	1	1	1	1	1	1	1	1	1	1	1	100
17q Loss	1	1	1	1	1	1	1	1	1	1	1	1	1	1	100
1p Loss	0	0	0	0	0	0	0	0	0	0	0	0	0	0	0
1p Gain	0	0	1	0	1	1	1	0	0	0	0	0	0	1	67.1215
1q Loss	0	0	0	1	1	1	1	0	1	1	1	0	1	0	45.5986
2p Gain	0	0	0	0	0	0	0	0	0	0	1	0	1	0	20.0044
3p Gain	0	0	0	0	0	0	0	0	0	0	0	0	0	0	0
3q Gain	0	0	0	0	0	0	0	0	0	0	0	0	0	0	0
4p Loss	0	0	0	0	0	0	0	0	0	0	0	0	0	0	0
4q Loss	0	0	0	0	0	0	0	0	0	0	0	0	0	0	0
5p Loss	0	0	1	0	1	1	1	0	1	1	1	0	1	0	91.5713
5p Gain	0	0	0	0	0	0	0	0	0	0	0	0	0	0	0
5q Loss	0	0	1	0	1	1	1	0	1	1	1	0	1	0	91.5713
6p Loss	0	1	1	1	1	1	1	0	0	1	0	1	1	1	92.6276
6p Gain	0	0	1	0	1	1	1	1	1	1	1	1	1	1	92.0995
6q Loss	0	0	1	0	1	1	1	1	1	1	1	1	1	1	92.0995
6q Gain	0	0	0	0	0	0	0	0	0	0	0	0	0	0	0
7p Loss	0	0	0	0	0	0	0	0	0	0	0	0	0	0	0
7p Gain	0	0	0	0	0	0	0	0	0	0	0	0	0	1	0.528169
7q Loss	0	0	0	0	0	0	0	0	0	0	0	0	0	0	0
7q Gain	0	0	0	0	0	0	0	0	0	0	0	0	0	1	0.528169
8q Loss	0	0	0	0	0	0	0	0	0	0	0	0	0	0	0
9p Loss	0	0	0	0	0	0	0	0	0	0	0	0	0	0	0
9p Gain	0	0	0	0	0	0	0	0	0	0	0	0	0	0	0
9q Loss	0	0	0	0	0	0	0	0	0	0	0	0	0	0	0
9q Gain	0	0	0	1	1	1	1	1	1	1	1	1	1	1	46.1268
10p Loss	0	0	0	0	0	0	0	0	0	0	0	0	0	0	0
10p Gain	0	0	0	0	0	0	0	0	0	0	0	0	0	0	0
10q Loss	0	0	0	0	0	0	0	0	0	0	0	0	0	0	0
10q Gain	0	0	0	0	0	0	0	0	0	0	0	0	0	0	0
11p Loss	0	0	0	0	0	0	0	0	0	0	0	0	0	0	0
11p Gain	0	0	0	0	0	0	1	0	0	0	0	0	0	1	4.81954
11q Loss	0	1	1	1	1	1	1	0	1	1	1	0	1	0	99.4718
11q Gain	0	0	0	0	1	1	1	0	1	1	1	0	0	0	25.066
12p Loss	0	0	0	0	0	0	0	0	0	0	0	0	0	0	0
12p Gain	0	0	0	1	0	1	0	0	0	1	0	0	0	0	21.3028
12q Loss	0	0	0	0	0	0	0	0	0	0	0	0	0	0	0
12q Gain	0	1	1	1	1	1	1	0	1	1	1	0	1	0	99.4718
13p Loss	0	0	0	0	0	0	0	0	0	0	0	0	0	0	0
13p Gain	0	0	0	0	0	0	0	0	0	0	0	0	0	0	0
13q Loss	0	0	0	0	1	1	1	0	0	0	0	0	0	0	12.7201
13q Gain	0	0	0	0	0	0	0	0	0	0	0	0	0	0	0
14p Loss	0	0	0	0	0	0	0	0	0	0	0	0	0	0	0
14p Gain	0	0	0	0	0	0	0	0	0	0	0	0	0	0	0
14q Loss	0	0	0	0	0	0	0	0	0	0	0	0	0	0	0
14q Gain	0	0	0	0	1	1	1	1	1	1	1	1	1	1	38.2262
15p Loss	0	0	0	0	0	0	0	0	0	0	0	0	0	0	0
15p Gain	0	0	0	0	0	0	0	0	0	0	0	0	0	0	0
15q Loss	0	0	0	0	0	0	0	0	0	0	0	0	0	0	0
15q Gain	0	0	0	0	0	0	0	0	0	0	0	0	0	0	0
16p Loss	0	0	0	1	1	1	1	0	0	1	0	0	0	1	26.1224
16p Gain	0	0	0	0	1	1	1	0	0	0	0	0	0	0	12.7201
16q Gain	0	0	0	0	0	0	0	0	0	0	0	0	0	0	0
17p Loss	0	0	0	0	0	0	0	0	0	0	0	0	0	0	0
17q Gain	0	0	1	0	1	1	1	0	1	1	1	0	1	0	91.5713
18p Loss	0	0	0	0	0	0	0	0	0	0	0	0	0	0	0
18p Gain	0	0	0	0	0	0	0	0	0	0	0	0	0	0	0
18q Loss	0	0	0	0	0	0	0	0	0	0	0	0	0	0	0
18q Gain	0	0	0	1	1	1	1	0	1	1	1	0	0	1	33.4947
19p Loss	0	0	0	0	0	0	0	0	0	0	0	0	0	0	0
19p Gain	0	0	0	0	1	1	1	0	0	0	0	0	0	0	12.7201
19q Loss	0	0	0	0	0	0	0	0	0	0	1	0	0	1	7.90053
19q Gain	0	0	1	0	1	1	1	0	1	1	1	0	1	0	91.5713
20p Loss	0	0	0	0	0	0	0	0	0	0	0	0	0	0	0
20p Gain	0	0	0	0	1	1	1	0	0	0	0	0	0	0	12.7201
20q Loss	0	0	0	0	0	0	0	0	0	0	0	0	0	0	0
20q Gain	0	0	0	0	0	0	0	0	0	0	0	0	0	0	0
21p Loss	0	0	0	0	0	0	0	0	0	0	0	0	0	0	0
21p Gain	0	0	0	0	0	0	0	0	0	0	0	0	0	0	0
21q Loss	0	0	0	0	0	0	0	0	0	0	0	0	0	0	0
21q Gain	0	1	1	1	1	1	1	0	1	1	1	0	1	0	99.4718
22p Loss	0	0	0	0	0	0	0	0	0	0	0	0	0	0	0
22p Gain	0	0	0	0	0	0	0	0	0	0	0	0	0	0	0
22q Loss	0	0	0	0	0	0	0	0	0	0	0	0	0	0	0
22q Gain	0	0	0	0	1	1	1	0	0	0	0	0	0	0	12.7201

## Sheet: Figure 2b_UMM065
	A	B	C	D	E	F	G	H	I	J	K	L	M	N	O
Number of cells	2563	521	426	356	70	95	85	10	2042	1918	883	1035	124	49	75
Percent cells of total	100	20.3277	16.6211	13.89	2.73117	3.70659	3.31643	0.390168	79.6723	74.8342	34.4518	40.3824	4.83808	1.91182	2.92626
Percent cells for tree	0	0	0	13.89	2.73117	0	3.31643	0.390168	0	0	34.4518	40.3824	0	1.91182	2.92626
	1	1.1	1.1.1	1.1.1.1	1.1.1.2	1.1.2	1.1.2.1	1.1.2.2	1.2	1.2.1	1.2.1.1	1.2.1.2	1.2.2	1.2.2.1	1.2.2.2	Percent alteration
2q Gain	1	1	1	1	1	1	1	1	1	1	1	1	1	1	1	100
6p Loss	1	1	1	1	1	1	1	1	1	1	1	1	1	1	1	100
8q Gain	1	1	1	1	1	1	1	1	1	1	1	1	1	1	1	100
11q Gain	1	1	1	1	1	1	1	1	1	1	1	1	1	1	1	100
14q Loss	1	1	1	1	1	1	1	1	1	1	1	1	1	1	1	100
17q Gain	1	1	1	1	1	1	1	1	1	1	1	1	1	1	1	100
20q Gain	1	1	1	1	1	1	1	1	1	1	1	1	1	1	1	100
1p Loss	0	1	1	1	1	1	1	1	0	0	1	0	0	1	0	56.6914
1p Gain	0	0	0	0	0	0	0	0	0	0	0	1	1	1	1	45.2204
1q Loss	0	1	1	1	1	1	1	1	0	0	0	0	0	0	0	20.3277
1q Gain	0	0	0	0	0	0	0	0	1	1	1	1	1	1	1	79.6723
2p Loss	0	0	1	1	1	0	0	0	1	1	1	1	1	1	1	96.2934
2p Gain	0	0	0	1	0	0	0	1	0	0	0	0	0	0	0	14.2801
2q Loss	0	0	0	0	0	0	0	0	1	1	1	1	1	1	1	79.6723
3p Loss	0	0	0	0	1	1	1	1	0	0	0	0	0	0	0	6.43777
3p Gain	0	0	0	0	0	0	0	0	0	0	0	0	0	0	0	0
3q Loss	0	1	1	1	1	1	1	1	0	0	0	0	0	0	1	23.254
3q Gain	0	0	0	0	0	0	0	0	0	0	0	0	0	0	0	0
4p Loss	0	0	0	0	0	0	0	0	0	0	0	0	0	0	0	0
4p Gain	0	1	1	1	1	1	1	1	0	0	0	0	0	0	0	20.3277
4q Loss	0	0	0	0	0	0	0	0	0	0	0	0	0	0	0	0
4q Gain	0	1	1	1	1	1	1	1	0	0	1	0	0	0	0	54.7796
5p Loss	0	0	0	0	0	0	0	0	0	0	0	0	0	0	0	0
5p Gain	0	0	0	0	1	0	1	0	0	0	0	0	0	0	0	6.0476
5q Loss	0	0	0	0	0	0	0	0	0	0	0	0	0	0	0	0
5q Gain	0	1	1	1	1	1	1	1	0	0	0	0	0	0	0	20.3277
6p Gain	0	1	1	1	1	1	1	1	0	0	0	0	0	0	0	20.3277
6q Loss	0	0	0	0	0	0	0	0	1	1	1	1	1	1	1	79.6723
6q Gain	0	0	0	0	0	0	0	0	0	0	0	0	0	0	0	0
7p Loss	0	0	0	0	0	0	0	0	0	0	0	0	0	0	0	0
7p Gain	0	1	1	1	1	1	1	1	0	0	0	0	0	0	0	20.3277
7q Loss	0	0	0	0	0	0	0	0	1	1	1	1	1	1	1	79.6723
7q Gain	0	1	1	1	1	1	1	1	0	0	0	0	0	0	0	20.3277
8p Loss	0	0	0	0	0	0	0	0	0	0	0	0	0	1	0	1.91182
8p Gain	0	1	1	1	1	1	1	1	0	0	1	0	0	0	0	54.7796
8q Loss	0	0	0	0	0	0	0	0	0	0	0	0	0	0	0	0
9p Loss	0	0	0	0	0	0	0	0	0	0	0	0	0	0	0	0
9p Gain	0	1	1	1	1	1	1	1	0	1	1	1	0	0	1	98.0882
9q Loss	0	0	0	0	0	0	0	0	0	0	0	0	0	0	0	0
9q Gain	0	1	1	1	1	1	1	1	0	0	0	0	0	0	0	20.3277
10p Loss	0	0	0	0	0	0	0	0	0	0	0	0	1	1	1	4.83808
10p Gain	0	0	0	0	0	0	0	0	0	0	0	0	0	0	0	0
10q Loss	0	0	0	0	0	0	0	0	0	0	0	0	1	1	1	4.83808
10q Gain	0	0	0	0	0	0	0	0	0	0	0	0	0	0	0	0
11p Loss	0	0	0	0	0	0	0	0	0	0	0	0	0	0	0	0
11p Gain	0	1	1	1	1	1	1	1	0	1	1	1	0	0	1	98.0882
11q Loss	0	0	0	0	0	0	0	0	0	0	0	0	0	0	0	0
12p Loss	0	1	1	1	1	1	1	1	0	0	0	0	0	0	0	20.3277
12p Gain	0	0	0	0	0	0	0	0	0	0	0	0	0	0	0	0
12q Loss	0	1	1	1	1	1	1	1	0	0	0	0	0	0	0	20.3277
12q Gain	0	0	0	0	0	0	0	0	1	1	1	1	1	1	1	79.6723
13p Loss	0	0	0	0	0	0	0	0	0	0	0	0	0	0	0	0
13p Gain	0	0	0	0	0	0	0	0	0	0	0	0	0	0	0	0
13q Loss	0	0	0	0	0	0	0	0	0	0	0	0	0	1	0	1.91182
13q Gain	0	0	0	0	0	0	0	0	0	0	0	0	0	0	0	0
14p Loss	0	0	0	0	0	0	0	0	0	0	0	0	0	0	0	0
14p Gain	0	0	0	0	0	0	0	0	0	0	0	0	0	0	0	0
14q Gain	0	0	0	0	0	0	0	0	0	0	0	0	0	0	0	0
15p Loss	0	0	0	0	0	0	0	0	0	0	0	0	0	0	0	0
15p Gain	0	0	0	0	0	0	0	0	0	0	0	0	0	0	0	0
15q Loss	0	0	0	0	0	0	0	0	0	0	0	0	0	0	0	0
15q Gain	0	0	0	0	1	1	1	1	0	0	0	0	0	0	0	6.43777
16p Loss	0	1	1	1	1	1	1	1	0	0	0	0	0	0	0	20.3277
16p Gain	0	0	0	0	0	0	0	1	0	0	0	0	1	1	1	5.22825
16q Loss	0	1	1	1	1	1	1	1	0	1	1	1	0	0	1	98.0882
16q Gain	0	0	0	0	0	0	0	0	0	0	0	0	0	0	0	0
17p Loss	0	0	0	0	0	0	0	0	0	0	0	0	0	0	0	0
17p Gain	0	0	0	0	1	0	1	0	0	0	0	0	0	0	0	6.0476
17q Loss	0	0	0	0	0	0	0	0	1	1	1	1	1	1	1	79.6723
18p Loss	0	1	1	1	1	1	1	1	0	1	1	1	0	0	0	95.1619
18p Gain	0	0	0	0	0	0	0	0	0	0	0	0	0	0	0	0
18q Loss	0	0	0	0	1	1	1	1	0	0	0	0	0	0	0	6.43777
18q Gain	0	0	0	0	0	0	0	0	1	1	1	1	1	1	1	79.6723
19p Loss	0	1	1	1	1	1	1	1	0	0	0	0	0	0	0	20.3277
19p Gain	0	0	0	0	0	0	0	0	0	0	0	0	0	1	0	1.91182
19q Loss	0	0	0	0	0	0	0	1	0	0	0	1	0	0	0	40.7725
19q Gain	0	0	0	0	0	0	0	0	0	0	0	0	1	1	1	4.83808
20p Loss	0	0	0	0	0	0	0	0	0	0	0	0	0	0	0	0
20p Gain	0	0	0	0	0	0	1	0	0	0	0	0	0	0	0	3.31643
20q Loss	0	0	0	0	0	0	0	0	0	0	0	0	0	0	0	0
21p Loss	0	0	0	0	0	0	0	0	0	0	0	0	0	0	0	0
21p Gain	0	0	0	1	0	0	0	0	0	0	0	0	0	0	0	13.89
21q Loss	0	0	0	0	0	0	0	0	0	0	0	0	0	0	0	0
21q Gain	0	1	1	1	1	1	1	1	0	0	0	0	0	0	0	20.3277
22p Loss	0	0	0	0	0	0	0	0	0	0	0	0	0	0	0	0
22p Gain	0	0	0	0	0	0	0	0	0	0	0	0	0	0	0	0
22q Loss	0	0	0	0	0	0	0	0	0	0	0	0	0	0	0	0
22q Gain	0	0	0	0	0	0	0	0	1	1	1	1	1	1	1	79.6723

## Sheet: Figure 2b_UMM066
	A	B	C	D	E	F	G	H	I	J	K	L
Number of cells	2332	1640	964	56	620	299	692	582	522	60	29	81
Percent cells of total	100	70.3259	41.3379	2.40137	26.5866	12.8216	29.6741	24.9571	22.3842	2.5729	1.24357	3.47341
Percent cells for tree	0	0	41.3379	2.40137	13.765	12.8216	0	0	22.3842	2.5729	1.24357	3.47341
	1	1.1	1.1.1	1.1.2	1.1.3	1.1.3.1	1.2	1.2.1	1.2.1.1	1.2.1.2	1.2.2	1.2.3	Percent alteration
1p Loss	1	1	1	1	1	1	1	1	1	1	1	1	100
1q Loss	1	1	1	1	1	1	1	1	1	1	1	1	100
2p Loss	1	1	1	1	1	1	1	1	1	1	1	1	100
2q Loss	1	1	1	1	1	1	1	1	1	1	1	1	100
3p Loss	1	1	1	1	1	1	1	1	1	1	1	1	100
3q Loss	1	1	1	1	1	1	1	1	1	1	1	1	100
4q Gain	1	1	1	1	1	1	1	1	1	1	1	1	100
6p Gain	1	1	1	1	1	1	1	1	1	1	1	1	100
6q Loss	1	1	1	1	1	1	1	1	1	1	1	1	100
7q Loss	1	1	1	1	1	1	1	1	1	1	1	1	100
8p Gain	1	1	1	1	1	1	1	1	1	1	1	1	100
8q Gain	1	1	1	1	1	1	1	1	1	1	1	1	100
11q Loss	1	1	1	1	1	1	1	1	1	1	1	1	100
1p Gain	0	0	0	0	0	0	0	0	0	0	0	0	0
1q Gain	0	0	0	0	0	0	0	0	0	0	0	0	0
2p Gain	0	0	0	1	1	1	0	1	1	1	1	0	55.1887
2q Gain	0	1	1	1	1	1	0	0	1	0	0	0	92.7101
3p Gain	0	0	0	0	0	0	0	0	0	0	0	0	0
3q Gain	0	0	0	0	0	0	0	0	0	0	0	0	0
4p Loss	0	0	0	0	0	0	0	0	0	0	0	0	0
4p Gain	0	1	1	1	1	1	0	1	1	1	0	1	98.7564
4q Loss	0	0	0	0	0	0	0	0	0	0	0	0	0
5p Loss	0	1	1	1	1	1	0	0	0	0	0	0	70.3259
5p Gain	0	0	0	0	0	0	0	0	0	0	1	0	1.24357
5q Loss	0	1	1	1	1	1	0	0	0	0	0	0	70.3259
5q Gain	0	0	1	0	1	1	1	1	1	1	1	1	97.5986
6p Loss	0	0	1	0	0	1	1	1	1	1	1	1	83.8336
6q Gain	0	0	0	0	0	0	0	0	0	0	0	0	0
7p Loss	0	0	0	0	0	0	0	0	0	0	0	0	0
7p Gain	0	0	0	0	0	0	0	0	1	0	0	0	22.3842
7q Gain	0	0	0	0	0	0	0	0	1	0	0	0	22.3842
8p Loss	0	0	0	1	0	0	0	0	0	0	0	0	2.40137
8q Loss	0	0	0	0	0	0	0	0	0	0	0	0	0
9p Loss	0	0	0	0	0	0	0	0	0	0	0	0	0
9p Gain	0	0	0	0	0	0	0	0	0	0	0	0	0
9q Loss	0	0	0	0	0	0	0	0	0	0	0	0	0
9q Gain	0	0	0	0	0	1	0	0	1	0	0	0	35.2058
10p Loss	0	0	0	0	0	0	0	0	0	1	1	0	3.81647
10p Gain	0	0	0	0	0	0	0	0	0	0	0	0	0
10q Loss	0	0	0	0	0	0	0	0	0	1	1	0	3.81647
10q Gain	0	0	0	0	0	0	0	0	0	0	0	0	0
11p Loss	0	0	0	0	0	0	0	0	0	0	0	0	0
11p Gain	0	1	1	1	1	1	0	1	1	1	0	1	98.7564
11q Gain	0	0	0	0	0	0	0	0	0	0	0	0	0
12p Loss	0	0	0	1	1	1	0	0	0	0	0	0	28.988
12p Gain	0	0	0	0	0	0	0	0	0	0	0	0	0
12q Loss	0	0	0	0	0	0	0	0	0	0	0	0	0
12q Gain	0	0	1	0	1	1	1	1	1	1	1	1	97.5986
13p Loss	0	0	0	0	0	0	0	0	0	0	0	0	0
13p Gain	0	0	0	0	0	0	0	0	0	0	0	0	0
13q Loss	0	0	0	0	0	0	0	0	0	0	0	0	0
13q Gain	0	0	0	0	0	0	0	0	0	0	0	0	0
14p Loss	0	0	0	0	0	0	0	0	0	0	0	0	0
14p Gain	0	0	0	0	0	0	0	0	0	0	0	0	0
14q Loss	0	0	0	0	0	0	0	0	0	0	0	0	0
14q Gain	0	0	0	1	0	0	0	0	0	0	0	0	2.40137
15p Loss	0	0	0	0	0	0	0	0	0	0	0	0	0
15p Gain	0	0	0	0	0	0	0	0	0	0	0	0	0
15q Loss	0	0	0	0	0	0	0	0	0	0	0	0	0
15q Gain	0	0	0	1	1	1	0	0	0	0	0	0	28.988
16p Loss	0	0	0	0	0	0	0	0	0	0	0	0	0
16p Gain	0	0	0	0	0	0	0	0	0	0	0	0	0
16q Loss	0	0	0	0	0	0	0	0	0	0	0	0	0
16q Gain	0	0	0	0	0	0	0	0	0	0	0	0	0
17p Loss	0	0	0	0	0	0	0	0	0	1	1	0	3.81647
17p Gain	0	0	0	0	0	0	0	0	0	0	0	0	0
17q Loss	0	1	1	1	1	1	0	1	1	1	0	1	98.7564
17q Gain	0	0	0	0	0	0	0	0	0	0	0	0	0
18p Loss	0	0	0	0	0	0	0	0	0	0	0	0	0
18p Gain	0	0	0	0	0	0	0	0	0	0	0	0	0
18q Loss	0	0	0	0	0	0	0	0	0	0	0	0	0
18q Gain	0	0	0	0	0	1	0	1	1	1	1	0	39.0223
19p Loss	0	0	0	0	0	0	0	0	0	0	0	0	0
19p Gain	0	0	1	0	1	1	1	1	1	1	1	1	97.5986
19q Loss	0	0	0	1	0	0	0	0	0	0	0	0	2.40137
19q Gain	0	0	0	0	0	0	0	0	0	0	0	0	0
20p Loss	0	0	0	0	0	0	0	0	0	0	0	0	0
20p Gain	0	0	0	0	0	0	0	0	0	0	0	0	0
20q Loss	0	0	0	0	0	0	0	0	0	0	0	0	0
20q Gain	0	0	0	0	0	1	0	0	0	0	0	0	12.8216
21p Loss	0	0	0	0	0	0	0	0	0	0	0	0	0
21p Gain	0	0	0	0	0	0	0	0	0	0	0	0	0
21q Loss	0	0	0	0	0	0	0	0	0	0	0	0	0
21q Gain	0	0	0	1	0	1	0	0	0	1	0	0	17.7959
22p Loss	0	0	0	0	0	0	0	0	0	0	0	0	0
22p Gain	0	0	0	0	0	0	0	0	0	0	0	0	0
22q Loss	0	0	0	0	0	0	0	0	0	0	0	0	0
22q Gain	0	0	0	0	0	0	0	0	0	0	0	0	0

## Sheet: Figure 2b_UMM067L
	A	B	C	D	E	F	G	H	I	J	K	L	M
Number of cells	178	152	82	55	27	70	61	9	26	8	18	14	4
Percent cells of total	100	85.3933	46.0674	30.8989	15.1685	39.3258	34.2697	5.05618	14.6067	4.49438	10.1124	7.86517	2.24719
Percent cells for tree	0	0	0	30.8989	15.1685	0	34.2697	5.05618	0	4.49438	0	7.86517	2.24719
	1	1.1	1.1.1	1.1.1.1	1.1.1.2	1.1.2	1.1.2.1	1.1.2.2	1.2	1.2.1	1.2.2	1.2.2.1	1.2.2.2	Percent alteration
1p Loss	1	1	1	1	1	1	1	1	1	1	1	1	1	100
1p Gain	1	1	1	1	1	1	1	1	1	1	1	1	1	100
1q Loss	1	1	1	1	1	1	1	1	1	1	1	1	1	100
1q Gain	1	1	1	1	1	1	1	1	1	1	1	1	1	100
2p Loss	1	1	1	1	1	1	1	1	1	1	1	1	1	100
2q Loss	1	1	1	1	1	1	1	1	1	1	1	1	1	100
2q Gain	1	1	1	1	1	1	1	1	1	1	1	1	1	100
3p Loss	1	1	1	1	1	1	1	1	1	1	1	1	1	100
3q Loss	1	1	1	1	1	1	1	1	1	1	1	1	1	100
5p Loss	1	1	1	1	1	1	1	1	1	1	1	1	1	100
5q Loss	1	1	1	1	1	1	1	1	1	1	1	1	1	100
5q Gain	1	1	1	1	1	1	1	1	1	1	1	1	1	100
6p Loss	1	1	1	1	1	1	1	1	1	1	1	1	1	100
7q Loss	1	1	1	1	1	1	1	1	1	1	1	1	1	100
8p Loss	1	1	1	1	1	1	1	1	1	1	1	1	1	100
8q Gain	1	1	1	1	1	1	1	1	1	1	1	1	1	100
11q Loss	1	1	1	1	1	1	1	1	1	1	1	1	1	100
12q Gain	1	1	1	1	1	1	1	1	1	1	1	1	1	100
15q Gain	1	1	1	1	1	1	1	1	1	1	1	1	1	100
17q Loss	1	1	1	1	1	1	1	1	1	1	1	1	1	100
21p Gain	1	1	1	1	1	1	1	1	1	1	1	1	1	100
21q Gain	1	1	1	1	1	1	1	1	1	1	1	1	1	100
2p Gain	0	0	0	1	0	0	0	0	0	1	0	0	0	35.3933
3p Gain	0	0	0	0	0	0	0	0	0	0	0	0	0	0
3q Gain	0	0	0	0	0	0	0	0	0	0	0	0	0	0
4p Loss	0	0	0	0	0	0	0	0	0	0	0	0	0	0
4p Gain	0	0	0	0	0	0	1	0	0	0	0	0	0	34.2697
4q Loss	0	0	0	0	0	0	0	0	0	0	0	0	0	0
4q Gain	0	0	0	0	1	1	1	1	0	1	0	0	1	61.236
5p Gain	0	0	1	1	1	0	1	0	0	0	0	0	0	80.3371
6p Gain	0	0	0	0	0	0	0	1	0	1	1	1	1	19.6629
6q Loss	0	0	0	0	0	0	1	0	0	0	0	0	0	34.2697
6q Gain	0	0	0	0	0	0	0	0	0	0	0	0	0	0
7p Loss	0	0	0	0	0	0	0	0	0	0	0	0	0	0
7p Gain	0	0	0	0	0	0	0	0	0	0	0	0	1	2.24719
7q Gain	0	0	0	1	0	0	1	0	0	0	1	1	1	75.2809
8p Gain	0	1	1	1	1	1	1	1	0	1	0	0	0	89.8876
8q Loss	0	0	0	0	0	0	0	0	0	0	0	0	0	0
9p Loss	0	0	0	0	0	0	0	0	0	0	0	0	0	0
9p Gain	0	0	0	0	1	0	0	0	0	0	0	0	1	17.4157
9q Loss	0	0	0	0	0	0	0	0	0	0	0	0	0	0
9q Gain	0	0	1	1	1	0	1	0	0	1	0	0	1	87.0787
10p Loss	0	0	0	0	0	0	0	0	0	0	0	0	0	0
10p Gain	0	0	0	0	0	0	0	0	0	0	0	0	0	0
10q Loss	0	0	0	0	0	0	0	0	0	0	0	0	0	0
10q Gain	0	0	0	1	0	0	0	0	0	0	0	0	0	30.8989
11p Loss	0	0	0	0	0	0	0	0	0	0	0	0	0	0
11p Gain	0	0	0	0	1	1	1	1	1	1	1	1	1	69.1011
11q Gain	0	0	0	0	1	1	1	1	1	1	1	1	1	69.1011
12p Loss	0	0	0	0	0	0	0	0	0	0	0	0	0	0
12p Gain	0	0	0	0	0	0	0	0	0	0	0	0	0	0
12q Loss	0	0	0	0	0	0	0	0	0	0	0	0	0	0
13p Loss	0	0	0	0	0	0	0	0	0	0	0	0	0	0
13p Gain	0	0	0	0	0	0	0	0	0	0	0	0	0	0
13q Loss	0	0	1	1	1	0	1	0	0	0	0	1	0	88.2022
13q Gain	0	0	0	0	0	0	0	0	0	0	0	0	0	0
14p Loss	0	0	0	0	0	0	0	0	0	0	0	0	0	0
14p Gain	0	0	0	0	0	0	0	0	0	0	0	0	0	0
14q Loss	0	1	1	1	1	1	1	1	0	0	0	0	0	85.3933
14q Gain	0	0	0	0	0	0	0	0	1	1	1	1	1	14.6067
15p Loss	0	0	0	0	0	0	0	0	0	0	0	0	0	0
15p Gain	0	0	0	0	0	0	0	0	0	0	0	0	0	0
15q Loss	0	0	0	0	0	0	0	0	0	0	0	0	0	0
16p Loss	0	0	0	0	0	0	0	1	0	0	0	0	0	5.05618
16p Gain	0	0	0	1	0	0	0	0	0	0	0	0	0	30.8989
16q Loss	0	0	0	0	0	0	0	1	0	1	0	1	0	17.4157
16q Gain	0	0	0	0	0	0	0	0	0	0	0	0	0	0
17p Loss	0	0	0	0	0	0	0	0	0	0	0	0	0	0
17p Gain	0	0	1	1	1	0	1	0	0	0	0	1	1	90.4494
17q Gain	0	0	1	1	1	0	0	0	0	0	1	1	1	56.1798
18p Loss	0	0	0	0	0	0	0	0	0	0	0	0	0	0
18p Gain	0	0	0	0	0	0	0	0	0	0	0	0	0	0
18q Loss	0	0	0	0	0	0	0	0	0	0	0	0	0	0
18q Gain	0	0	0	0	0	0	0	0	0	0	0	0	0	0
19p Loss	0	0	0	0	0	0	0	0	0	0	0	0	0	0
19p Gain	0	0	0	0	0	0	0	0	0	0	0	0	1	2.24719
19q Loss	0	0	0	0	0	0	0	0	0	1	0	0	0	4.49438
19q Gain	0	1	1	1	1	1	1	1	0	0	1	1	1	95.5056
20p Loss	0	0	0	0	0	0	0	0	0	0	0	0	0	0
20p Gain	0	0	0	0	0	0	1	0	0	0	0	0	0	34.2697
20q Loss	0	0	0	0	0	0	0	0	0	0	0	0	0	0
20q Gain	0	0	0	0	0	0	1	0	0	0	0	0	1	36.5169
21p Loss	0	0	0	0	0	0	0	0	0	0	0	0	0	0
21q Loss	0	0	0	0	0	0	0	0	0	0	0	0	0	0
22p Loss	0	0	0	0	0	0	0	0	0	0	0	0	0	0
22p Gain	0	0	0	0	0	0	0	0	0	0	0	0	0	0
22q Loss	0	0	0	0	0	0	0	0	0	0	0	0	0	0
22q Gain	0	1	1	1	1	1	1	1	0	0	0	0	1	87.6404

[truncated: 4 more sheets: Figure 2b_UMM069, Figure 4d_T cell VDJ, Figure 4d_B Cell VDJ, Figure 4f_IHC Quantification]
